# Supplementary material for: Dark metabolism: a molecular insight into how the Antarctic sea‐ice diatom Fragilariopsis cylindrus survives long‐term darkness
Source: New Phytol. 2019 May 7;223(2):675–91. doi: 10.1111/nph.15843 (PMC6617727; doi:10.1111/nph.15843)
Supplement: Supplementary file 2 — Notes S1 18s rRNA – Fragilariopsis_ID. [file NPH-223-675-s002.xlsx]

## Sheet: Title
New Phytologist Supporting Information
Dark metabolism: a molecular insight into how the Antarctic sea-ice diatom Fragilariopsis cylindrus survives long-term darkness
Fraser Kennedy, Andrew Martin, John P. Bowman, Richard Wilson, Andrew McMinn
Acceptance date: 2 April 2019
Table Legends:
Table S1: Nutrient concentrations of L1 media used
Table S2: MaxQuant peptide output file
Table S3: MaxQuant protein group output files
Table S4: Expression of photosynthesis-associated Fragilariopsis cylindrus proteins in dark treated cells when compared to continuous light. Table displays the proteins full name that corressponds to abbrviations displayed in Fig. 2. Proteins are grouped by relative function and to the corresponding clade; antenna proteins (LHCF – major light harvesting, LHCR – red-algal linage, LHCx – photoprote…
Table S5: Expression of Fragilariopsis cylindrus thioredoxin proteins in dark treated cells when compared to continuous light

## Sheet: TableS1_Media
L1 Media
Component	Concentration in Final media (M)
NaNO3	0.001764
NaH2PO4.H2O	7.24e-05
Na2SIO3.9H2O	0.000212
NA2EDTA.2H2O	2.34e-05
FeCl2.6H2O	2.34e-05
MnCl2.H2O	1.818e-06
ZnSO4.7H2O	1.6e-07
COCl2.6H2O	1e-07
CuSO4.5H2O	2e-08
Na2MoO4.2H2O	1.644e-07
H2SeO3	2e-08
NiSO4.6H2O	2e-08
Thiamine.HCl	5.92e-07
Biotin	4.1e-09
Cyanocobalamin	4.78e-09

## Sheet: Table S2_peptides.txt
Sequence	N-term cleavage window	C-term cleavage window	Amino acid before	First amino acid	Second amino acid	Second last amino acid	Last amino acid	Amino acid after	A Count	R Count	N Count	D Count	C Count	Q Count	E Count	G Count	H Count	I Count	L Count	K Count	M Count	F Count	P Count	S Count	T Count	W Count	Y Count	V Count	U Count	Length	Missed cleavages	Mass	Proteins	Leading razor protein	Start position	End position	Unique (Groups)	Unique (Proteins)	Charges	PEP	Score	Identification type D05_1	Identification type D05_2	Identification type D05_3	Identification type D1_1	Identification type D1_2	Identification type D1_3	Identification type D120_1	Identification type D120_2
AAAAFPAPVQK	RRLARAKKAAAAFPAP	AFPAPVQKLRPIVHCQ	K	A	A	Q	K	L	5	0	0	0	0	1	0	0	0	0	0	1	0	1	2	0	0	0	0	1	0	11	0	1069.59	270028;268311	270028	48	58	yes	no	1;2	0.00021526	122.28	By MS/MS	By MS/MS	By MS/MS	By MS/MS	By MS/MS	By MS/MS	By MS/MS	By MS/MS
AAAAVSDEEEAPAASSFALPDVK	QERAKEEKAAAAVSDE	SFALPDVKIPDFKAPE	K	A	A	V	K	I	8	0	0	2	0	0	3	0	0	0	1	1	0	1	2	3	0	0	0	2	0	23	0	2245.07	270586	270586	286	308	yes	yes	2;3	2.7297e-43	223.89	By matching	By matching	By matching	By MS/MS	By MS/MS	By MS/MS	By matching	By matching
AAAESQAFSQFLENPLISR	SELNGLAKAAAESQAF	LENPLISRNDKSSMIE	K	A	A	S	R	N	4	1	1	0	0	2	2	0	0	1	2	0	0	2	1	3	0	0	0	0	0	19	0	2078.04	260675	260675	81	99	yes	yes	2	3.0885e-59	239.8	By matching	By matching	By matching	By MS/MS	By MS/MS	By MS/MS	By matching	By matching
AAAFFDGIQDK	MITEFPEKAAAFFDGI	FFDGIQDKYNNLEKTY	K	A	A	D	K	Y	3	0	0	2	0	1	0	1	0	1	0	1	0	2	0	0	0	0	0	0	0	11	0	1181.57	260998;221481	260998	388	398	yes	no	2	0.001287	102.4	By MS/MS	By MS/MS	By MS/MS	By MS/MS	By MS/MS	By MS/MS	By matching	By matching
AAAGQISGGAGSAR	PEAKASARAAAGQISG	SGGAGSARPILEISHD	R	A	A	A	R	P	5	1	0	0	0	1	0	4	0	1	0	0	0	0	0	2	0	0	0	0	0	14	0	1172.59	273417;267308	273417	429	442	yes	no	2	1.6619e-15	186.29	By MS/MS	By MS/MS	By MS/MS	By MS/MS	By MS/MS	By MS/MS	By matching	By matching
AAAGQISGGAGSARPILEISHDLWTQYR	PEAKASARAAAGQISG	HDLWTQYRKREGQPLD	R	A	A	Y	R	K	5	2	0	1	0	2	1	4	1	3	2	0	0	0	1	3	1	1	1	0	0	28	1	2924.49	273417;267308	273417	429	456	yes	no	4	0.050591	21.034	By matching	By matching	By matching	By MS/MS	By matching	By matching	By matching	By matching
AAAIEEYFFGK	EAQLEYIKAAAIEEYF	IEEYFFGKSGEILGEL	K	A	A	G	K	S	3	0	0	0	0	0	2	1	0	1	0	1	0	2	0	0	0	0	1	0	0	11	0	1244.61	250141	250141	153	163	yes	yes	2	0.00033123	114.86	By matching	By matching	By matching	By MS/MS	By MS/MS	By MS/MS	By matching	By matching
AAANTAAAAEATAINAAR	GVPRRAAKAAANTAAA	ATAINAARKEKRSAHK	K	A	A	A	R	K	11	1	2	0	0	0	1	0	0	1	0	0	0	0	0	0	2	0	0	0	0	18	0	1627.83	211441;211186	211441	134	151	yes	no	2;3	6.9185e-101	284.07	By MS/MS	By MS/MS	By MS/MS	By MS/MS	By MS/MS	By MS/MS	By MS/MS	By MS/MS
AAAQYSQCPSASK	DSPVKFAKAAAQYSQC	SQCPSASKGGDLGEFG	K	A	A	S	K	G	4	0	0	0	1	2	0	0	0	0	0	1	0	0	1	3	0	0	1	0	0	13	0	1367.61	214109;260809	214109	49	61	yes	no	2	5.8535e-06	149.82	By matching	By MS/MS	By matching	By MS/MS	By matching	By MS/MS	By matching	By matching
AAATETPLALPFTDLTGK	SSNTGPLRAAATETPL	PFTDLTGKVAFIAGVG	R	A	A	G	K	V	4	0	0	1	0	0	1	1	0	0	3	1	0	1	2	0	4	0	0	0	0	18	0	1815.96	273196;173527	273196	48	65	yes	no	2	1.0201e-06	152.94	By MS/MS	By MS/MS	By MS/MS	By MS/MS	By MS/MS	By MS/MS	By MS/MS	By MS/MS
AACISSVGGTAWK	EDFPYIGKAACISSVG	SVGGTAWKKDRSKAAR	K	A	A	W	K	K	3	0	0	0	1	0	0	2	0	1	0	1	0	0	0	2	1	1	0	1	0	13	0	1306.63	270132;207169	270132	261	273	yes	no	2	0.0043936	87.831	By matching	By matching	By matching	By MS/MS	By matching	By matching	By matching	By matching
AACNIGGALQAEELR	DYGHHMSRAACNIGGA	ALQAEELRKKGYSVLL	R	A	A	L	R	K	4	1	1	0	1	1	2	2	0	1	2	0	0	0	0	0	0	0	0	0	0	15	0	1571.77	267392	267392	253	267	yes	yes	2	8.4815e-31	211.75	By MS/MS	By MS/MS	By MS/MS	By MS/MS	By MS/MS	By MS/MS	By matching	By matching
AADDDKIDGAQITSAR	________________	GAQITSARKELKFDDT	M	A	A	A	R	K	4	1	0	4	0	1	0	1	0	2	0	1	0	0	0	1	1	0	0	0	0	16	1	1645.79	227138;182880	227138	2	17	yes	no	2;3	5.3752e-05	152.9	By MS/MS	By MS/MS	By matching	By MS/MS	By MS/MS	By MS/MS	By matching	By matching
AADDTDDQASIAGCVSAAK	GGFFIAGKAADDTDDQ	AGCVSAAKHVHEVAAL	K	A	A	A	K	H	6	0	0	4	1	1	0	1	0	1	0	1	0	0	0	2	1	0	0	1	0	19	0	1864.81	270038;206976	270038	114	132	yes	no	2	6.0475e-89	280.19	By MS/MS	By MS/MS	By MS/MS	By MS/MS	By MS/MS	By MS/MS	By MS/MS	By MS/MS
AADEIIDEGHFIGK	QQTYGSIRAADEIIDE	DEGHFIGKALGEGLNG	R	A	A	G	K	A	2	0	0	2	0	0	2	2	1	3	0	1	0	1	0	0	0	0	0	0	0	14	0	1513.74	263399	263399	540	553	yes	yes	2;3	4.7352e-05	126.32	By MS/MS	By matching	By MS/MS	By MS/MS	By MS/MS	By MS/MS	By matching	By matching
AADFYQTSTVESPILLDLLLNPAK	SVVAALTKAADFYQTS	DLLLNPAKHKAGDDAV	K	A	A	A	K	H	3	0	1	2	0	1	1	0	0	1	5	1	0	1	2	2	2	0	1	1	0	24	0	2618.38	193566	193566	25	48	yes	yes	2;3	1.4383e-08	118.37	By MS/MS	By MS/MS	By MS/MS	By MS/MS	By matching	By matching	By matching	By matching
AADVGADLVGK	VGGGIYTKAADVGADL	VGADLVGKVVHGIPED	K	A	A	G	K	V	3	0	0	2	0	0	0	2	0	0	1	1	0	0	0	0	0	0	0	2	0	11	0	1014.53	207890;213472	207890	223	233	yes	no	2	0.0033756	87.667	By matching	By matching	By matching	By matching	By matching	By matching	By matching	By matching
AADVLIENGAR	DTAGTLCKAADVLIEN	VLIENGARRVFAFASH	K	A	A	A	R	R	3	1	1	1	0	0	1	1	0	1	1	0	0	0	0	0	0	0	0	1	0	11	0	1127.59	213451;185615	213451	257	267	yes	no	2	2.2147e-09	131.17	By matching	By matching	By matching	By MS/MS	By matching	By matching	By matching	By matching
AADVPTTLSANYEDK	DMGEPILKAADVPTTL	LSANYEDKISVVEQDL	K	A	A	D	K	I	3	0	1	2	0	0	1	0	0	0	1	1	0	0	1	1	2	0	1	1	0	15	0	1593.75	267911	267911	177	191	yes	yes	2	8.0758e-11	178.01	By MS/MS	By MS/MS	By MS/MS	By MS/MS	By matching	By MS/MS	By MS/MS	By MS/MS
AAEAAARPTSIAALK	HGGPVEKRAAEAAARP	PTSIAALKNSIEKYKK	R	A	A	L	K	N	7	1	0	0	0	0	1	0	0	1	1	1	0	0	1	1	1	0	0	0	0	15	1	1439.81	276866;169274	276866	690	704	yes	no	2;3	4.9961e-06	157.37	By matching	By matching	By MS/MS	By MS/MS	By matching	By MS/MS	By matching	By matching
AAEHFTEIADIKR	ERAGMWQRAAEHFTEI	TEIADIKRVFKNSHQM	R	A	A	K	R	V	3	1	0	1	0	0	2	0	1	2	0	1	0	1	0	0	1	0	0	0	0	13	1	1499.77	262284;278600	262284	634	646	yes	no	3	0.0010031	96.059	By matching	By matching	By matching	By MS/MS	By matching	By matching	By matching	By matching
AAELLEKEK	KKAADEQKAAELLEKE	AELLEKEKVAEKEAGA	K	A	A	E	K	V	2	0	0	0	0	0	3	0	0	0	2	2	0	0	0	0	0	0	0	0	0	9	1	1029.57	262066;265395	262066	362	370	yes	no	2	0.016804	117.71	By matching	By matching	By matching	By matching	By matching	By matching	By matching	By matching
AAEMRQELESYGINTHTLFDK	MPDVSSMKAAEMRQEL	NTHTLFDKHEFEEKLM	K	A	A	D	K	H	2	1	1	1	0	1	3	1	1	1	2	1	1	1	0	1	2	0	1	0	0	21	1	2452.17	247282	247282	97	117	yes	yes	3	0.0044938	60.09	By MS/MS	By MS/MS	By MS/MS	By MS/MS	By MS/MS	By matching	By matching	By MS/MS
AAEYHEQLIELAVEQDEEVLMAYLEGEMPDEETLKK	VDDALKAKAAEYHEQL	PDEETLKKLIRKGTLN	K	A	A	K	K	L	4	0	0	2	0	2	10	1	1	1	5	2	2	0	1	0	1	0	2	2	0	36	1	4191.98	195043	195043	233	268	yes	yes	4	0.02253	24.803	By matching	By matching	By matching	By matching	By matching	By matching	By matching	By MS/MS
AAFTDDSPKEFTCSPSEGALK	YMGFADFRAAFTDDSP	SPSEGALKQREATDFT	R	A	A	L	K	Q	3	0	0	2	1	0	2	1	0	0	1	2	0	2	2	3	2	0	0	0	0	21	1	2257.02	186756	186756	208	228	yes	yes	3	2.1547e-06	126.25	By matching	By matching	By matching	By MS/MS	By MS/MS	By matching	By matching	By matching
AAFVLPAFAQR	YYTPELHKAAFVLPAF	VLPAFAQRAIFGDKAK	K	A	A	Q	R	A	4	1	0	0	0	1	0	0	0	0	1	0	0	2	1	0	0	0	0	1	0	11	0	1189.66	172086;278171	172086	285	295	yes	no	2	0.01141	77.662	By matching	By matching	By matching	By matching	By matching	By matching	By matching	By matching
AAGVTVLMGYNK	SAMRDEAKAAGVTVLM	TVLMGYNKNVCKYVSK	K	A	A	N	K	N	2	0	1	0	0	0	0	2	0	0	1	1	1	0	0	0	1	0	1	2	0	12	0	1222.64	269966;210525	269966	143	154	yes	no	2	7.3902e-05	136.5	By MS/MS	By MS/MS	By MS/MS	By matching	By matching	By matching	By matching	By matching
AAGYLLSNAFR	GGSWTDLKAAGYLLSN	YLLSNAFRRSASTNPD	K	A	A	F	R	R	3	1	1	0	0	0	0	1	0	0	2	0	0	1	0	1	0	0	1	0	0	11	0	1181.62	272920;269834	272920	145	155	yes	no	2	9.8909e-05	136.02	By MS/MS	By MS/MS	By MS/MS	By MS/MS	By MS/MS	By MS/MS	By matching	By matching
AAIANPGNDFR	DEHGDLMRAAIANPGN	ANPGNDFRLGACEAPP	R	A	A	F	R	L	3	1	2	1	0	0	0	1	0	1	0	0	0	1	1	0	0	0	0	0	0	11	0	1144.56	277211	277211	402	412	yes	yes	2	5.189e-05	144.7	By MS/MS	By MS/MS	By MS/MS	By MS/MS	By MS/MS	By MS/MS	By MS/MS	By matching
AAIDVIGNPLGK	QDSKTKGKAAIDVIGN	VIGNPLGKSGGALIQQ	K	A	A	G	K	S	2	0	1	1	0	0	0	2	0	2	1	1	0	0	1	0	0	0	0	1	0	12	0	1166.67	171929;171358	171929	438	449	yes	no	2	0.00079655	106.67	By matching	By matching	By matching	By matching	By matching	By matching	By matching	By matching
AAIENPESTVVAVNDPFLSVEYAAYQFK	RIGRLVCRAAIENPES	EYAAYQFKYDSVHGRF	R	A	A	F	K	Y	5	0	2	1	0	1	3	0	0	1	1	1	0	2	2	2	1	0	2	4	0	28	0	3071.51	269867	269867	20	47	yes	yes	2;3	6.6044e-55	218.25	By MS/MS	By MS/MS	By MS/MS	By MS/MS	By MS/MS	By MS/MS	By MS/MS	By MS/MS
AAIRDPNPVMVLEHELMYGVSFPMSDEAQSK	EDAKGLIKAAIRDPNP	MSDEAQSKDWVVEIGK	K	A	A	S	K	D	3	1	1	2	0	1	3	1	1	1	2	1	3	1	3	3	0	0	1	3	0	31	1	3460.65	225175	225175	157	187	yes	yes	4	0.021195	29.011	By matching	By matching	By matching	By matching	By matching	By matching	By matching	By matching
AALASLPEPLR	LWQNLDEKAALASLPE	ASLPEPLRSLVNLKQL	K	A	A	L	R	S	3	1	0	0	0	0	1	0	0	0	3	0	0	0	2	1	0	0	0	0	0	11	0	1136.66	233835	233835	272	282	yes	yes	2	0.0096111	79.659	By matching	By MS/MS	By MS/MS	By matching	By MS/MS	By matching	By matching	By matching
AALDSIGLDPELVDSIFFGNVIQTSPDAAYLAR	DLGTHATKAALDSIGL	PDAAYLARHVGLKSGM	K	A	A	A	R	H	5	1	1	4	0	1	1	2	0	3	4	0	0	2	2	3	1	0	1	2	0	33	0	3477.77	268162	268162	38	70	yes	yes	3	1.6545e-08	72.791	By matching	By matching	By matching	By matching	By matching	By matching	By matching	By MS/MS
AALVDFFTTK	TSTAKASRAALVDFFT	LVDFFTTKFPELSNGP	R	A	A	T	K	F	2	0	0	1	0	0	0	0	0	0	1	1	0	2	0	0	2	0	0	1	0	10	0	1111.59	253566;260314	253566	155	164	yes	no	2	0.0083778	83.081	By MS/MS	By matching	By matching	By matching	By matching	By MS/MS	By matching	By matching
AALVLIACDVDPIELVMWMPALCR	TTLIEEKKAALVLIAC	MWMPALCRKMQVPFMI	K	A	A	C	R	K	4	1	0	2	2	0	1	0	0	2	4	0	2	0	2	0	0	1	0	3	0	24	0	2755.39	273085;269502	273085	146	169	yes	no	3	0.034835	31.389	By matching	By matching	By matching	By matching	By matching	By matching	By matching	By matching
AALVYGQMNEPPGAR	SGSTEGSKAALVYGQM	MNEPPGARARVALTGL	K	A	A	A	R	A	3	1	1	0	0	1	1	2	0	0	1	0	1	0	2	0	0	0	1	1	0	15	0	1572.77	267742	267742	242	256	yes	yes	2	8.7165e-98	293.53	By MS/MS	By MS/MS	By MS/MS	By MS/MS	By MS/MS	By MS/MS	By MS/MS	By MS/MS
AAMGLSEAGFK	GAGGSGLRAAMGLSEA	GLSEAGFKTACVTKLF	R	A	A	F	K	T	3	0	0	0	0	0	1	2	0	0	1	1	1	1	0	1	0	0	0	0	0	11	0	1080.53	173934;204348	173934	26	36	yes	no	2	0.047418	57.174	By matching	By matching	By matching	By matching	By matching	By matching	By matching	By matching
AAMLATVGFVVPQFLR	EAELKHGRAAMLATVG	FVVPQFLRIPGEQFSF	R	A	A	L	R	I	3	1	0	0	0	1	0	1	0	0	2	0	1	2	1	0	1	0	0	3	0	16	0	1718.95	269925	269925	90	105	yes	yes	2	6.0081e-05	133.47	By MS/MS	By MS/MS	By MS/MS	By matching	By matching	By matching	By matching	By matching
AAMLGILGLMVHEQIAK	AIELNNGRAAMLGILG	MVHEQIAKIGYVADLP	R	A	A	A	K	I	3	0	0	0	0	1	1	2	1	2	3	1	2	0	0	0	0	0	0	1	0	17	0	1793.99	272047;269543;273255;267576	273255	180	196	no	no	2;3	1.4406e-19	177.58	By MS/MS	By MS/MS	By MS/MS	By MS/MS	By MS/MS	By MS/MS	By MS/MS	By MS/MS
AANSGLTGVAIR	YQMEYCFKAANSGLTG	GLTGVAIRGKDSVCVV	K	A	A	I	R	G	3	1	1	0	0	0	0	2	0	1	1	0	0	0	0	1	1	0	0	1	0	12	0	1128.63	267879	267879	29	40	yes	yes	2	2.2208e-11	182.37	By MS/MS	By MS/MS	By MS/MS	By MS/MS	By MS/MS	By MS/MS	By matching	By MS/MS
AANVNGQGDGIEK	DQEKGKWRAANVNGQG	GQGDGIEKERW_____	R	A	A	E	K	E	2	0	2	1	0	1	1	3	0	1	0	1	0	0	0	0	0	0	0	1	0	13	0	1271.61	270375;268026	270375	104	116	yes	no	2	3.3727e-16	191.48	By MS/MS	By MS/MS	By MS/MS	By MS/MS	By MS/MS	By MS/MS	By matching	By MS/MS
AANVNGQGDGIEKER	DQEKGKWRAANVNGQG	GDGIEKERW_______	R	A	A	E	R	W	2	1	2	1	0	1	2	3	0	1	0	1	0	0	0	0	0	0	0	1	0	15	1	1556.75	270375;268026	270375	104	118	yes	no	2;3	1.0628e-21	207.64	By matching	By matching	By matching	By matching	By matching	By matching	By matching	By matching
AAPIVQNVSK	DWNHDVWKAAPIVQNV	PIVQNVSKFRSWVATA	K	A	A	S	K	F	2	0	1	0	0	1	0	0	0	1	0	1	0	0	1	1	0	0	0	2	0	10	0	1025.59	271966;270025	271966	30	39	yes	no	2	0.023104	69.672	By matching	By matching	By matching	By matching	By matching	By matching	By matching	By matching
AAPVPLIFQEALNLQTLGVPETSIK	________________	GVPETSIKHGSTTMES	M	A	A	I	K	H	3	0	1	0	0	2	2	1	0	2	4	1	0	1	3	1	2	0	0	2	0	25	0	2648.48	262284;278600	262284	2	26	yes	no	3	0.00448	43.768	By matching	By matching	By matching	By matching	By matching	By matching	By matching	By matching
AAQDDPMVNIVGVNDPFIGTK	RIGRLVMRAAQDDPMV	NDPFIGTKYMEYMFKH	R	A	A	T	K	Y	2	0	2	3	0	1	0	2	0	2	0	1	1	1	2	0	1	0	0	3	0	21	0	2200.08	275634	275634	296	316	yes	yes	2;3	5.2745e-94	275.65	By MS/MS	By MS/MS	By MS/MS	By MS/MS	By MS/MS	By MS/MS	By MS/MS	By MS/MS
AAQDEAAAAADAAR	DDVVDMDRAAQDEAAA	AAAADAARSAAAEAQA	R	A	A	A	R	S	9	1	0	2	0	1	1	0	0	0	0	0	0	0	0	0	0	0	0	0	0	14	0	1300.6	273519	273519	48	61	yes	yes	2	0.0028701	91.789	By matching	By matching	By matching	By matching	By matching	By MS/MS	By MS/MS	By matching
AAQDNIYVK	VVSEEKRRAAQDNIYV	AQDNIYVKVTGSVKDY	R	A	A	V	K	V	2	0	1	1	0	1	0	0	0	1	0	1	0	0	0	0	0	0	1	1	0	9	0	1020.52	278373;209072	278373	130	138	yes	no	2	0.01486	81.525	By matching	By matching	By MS/MS	By matching	By matching	By matching	By matching	By matching
AAQEVPGYK	IFSPANLRAAQEVPGY	AQEVPGYKKLVDYFMD	R	A	A	Y	K	K	2	0	0	0	0	1	1	1	0	0	0	1	0	0	1	0	0	0	1	1	0	9	0	961.487	271743;277414	271743	254	262	yes	no	2	0.0075455	91.658	By MS/MS	By MS/MS	By MS/MS	By matching	By matching	By matching	By matching	By matching
AAQEVPGYKK	IFSPANLRAAQEVPGY	QEVPGYKKLVDYFMDN	R	A	A	K	K	L	2	0	0	0	0	1	1	1	0	0	0	2	0	0	1	0	0	0	1	1	0	10	1	1089.58	271743;277414	271743	254	263	yes	no	2	0.0045576	109.83	By matching	By matching	By matching	By matching	By matching	By matching	By matching	By matching
AAQMGILGIMVHEQLGNLNDIGLPQP	QIELNNGRAAQMGILG	NDIGLPQP________	R	A	A	Q	P	-	2	0	2	1	0	3	1	4	1	3	4	0	2	0	2	0	0	0	0	1	0	26	0	2728.4	269868	269868	174	199	yes	yes	3	0.024337	32.146	By matching	By matching	By matching	By matching	By matching	By matching	By matching	By matching
AAQMGILGLMVHEK	AIELNQGRAAQMGILG	LGLMVHEKLGNLDAII	R	A	A	E	K	L	2	0	0	0	0	1	1	2	1	1	2	1	2	0	0	0	0	0	0	1	0	14	0	1496.78	273006;271557;174589	273006	182	195	no	no	2;3	7.2627e-05	120.9	By MS/MS	By MS/MS	By MS/MS	By MS/MS	By MS/MS	By MS/MS	By matching	By matching
AAQVIPAQGSK	LAKDGSAKAAQVIPAQ	VIPAQGSKAPDFELEN	K	A	A	S	K	A	3	0	0	0	0	2	0	1	0	1	0	1	0	0	1	1	0	0	0	1	0	11	0	1068.59	163001	163001	21	31	yes	yes	2	0.011951	77.062	By matching	By matching	By matching	By matching	By matching	By matching	By matching	By matching
AASGNIIPSSTGAAVAVTK	RKDWRGGRAASGNIIP	GAAVAVTKVIPDLKGK	R	A	A	T	K	V	5	0	1	0	0	0	0	2	0	2	0	1	0	0	1	3	2	0	0	2	0	19	0	1713.93	177007;173478;272389;270428	272389	239	257	no	no	2;3	8.9741e-105	287.75	By MS/MS	By MS/MS	By MS/MS	By MS/MS	By MS/MS	By MS/MS	By MS/MS	By MS/MS
AASPCILFFDEMDSIAR	RNLFDKARAASPCILF	DEMDSIARARGSGGSG	R	A	A	A	R	A	3	1	0	2	1	0	1	0	0	2	1	0	1	2	1	2	0	0	0	0	0	17	0	1941.9	210104;276489	210104	371	387	yes	no	2	0.001785	103.13	By matching	By matching	By matching	By matching	By matching	By matching	By matching	By matching
AATAALVNLSTDSSGR	TKITAAARAATAALVN	LSTDSSGRVKEVKSAF	R	A	A	G	R	V	4	1	1	1	0	0	0	1	0	0	2	0	0	0	0	3	2	0	0	1	0	16	0	1532.78	266498;261055	266498	909	924	yes	no	2	4.5459e-54	241.66	By MS/MS	By MS/MS	By matching	By MS/MS	By matching	By MS/MS	By matching	By matching
AATAPDGQQYYYNER	APPVLEWKAATAPDGQ	QQYYYNERSGETTWSK	K	A	A	E	R	S	3	1	1	1	0	2	1	1	0	0	0	0	0	0	1	0	1	0	3	0	0	15	0	1745.76	243628;236431	243628	546	560	yes	no	2	0.0016613	98.421	By matching	By matching	By matching	By matching	By matching	By matching	By matching	By matching
AATLLTTLEEQMIPAGYTTPVPPQYSDLPQLQR	NAFNAQQKAATLLTTL	SDLPQLQRRAKVEMLI	K	A	A	Q	R	R	3	1	0	1	0	4	2	1	0	1	5	0	1	0	5	1	5	0	2	1	0	33	0	3641.87	225552;192425	225552	124	156	yes	no	3	0.038044	23.03	By matching	By matching	By matching	By matching	By matching	By matching	By matching	By matching
AATLLVSALR	MAGLLTPRAATLLVSA	TLLVSALRAEFPDIPI	R	A	A	L	R	A	3	1	0	0	0	0	0	0	0	0	3	0	0	0	0	1	1	0	0	1	0	10	0	1013.62	186931	186931	733	742	yes	yes	2	1.4556e-05	153.1	By MS/MS	By MS/MS	By MS/MS	By MS/MS	By matching	By matching	By MS/MS	By matching
AAVDAGFCPNDWQVGQTGK	GAAVGASRAAVDAGFC	WQVGQTGKVVAPDLYI	R	A	A	G	K	V	3	0	1	2	1	2	0	3	0	0	0	1	0	1	1	0	1	1	0	2	0	19	0	2019.91	268163	268163	109	127	yes	yes	2	3.6944e-26	204.78	By matching	By matching	By matching	By matching	By matching	By matching	By matching	By matching
AAVDLVLNHFK	IKKAEEGKAAVDLVLN	DLVLNHFKIFGRGKKA	K	A	A	F	K	I	2	0	1	1	0	0	0	0	1	0	2	1	0	1	0	0	0	0	0	2	0	11	0	1225.68	188664	188664	117	127	yes	yes	2	0.048047	106.62	By matching	By matching	By matching	By matching	By matching	By matching	By matching	By matching
AAVEEGIVPGGGK	VDALNATRAAVEEGIV	GIVPGGGKALLYCSTK	R	A	A	G	K	A	2	0	0	0	0	0	2	4	0	1	0	1	0	0	1	0	0	0	0	2	0	13	0	1182.62	185425;265209	185425	404	416	yes	no	2	2.7407e-06	152.38	By MS/MS	By MS/MS	By MS/MS	By MS/MS	By MS/MS	By MS/MS	By matching	By MS/MS
AAVEMFESR	EELGRQARAAVEMFES	AVEMFESRGSDFDEEP	R	A	A	S	R	G	2	1	0	0	0	0	2	0	0	0	0	0	1	1	0	1	0	0	0	1	0	9	0	1038.48	262931	262931	775	783	no	no	2	0.0019455	110.53	By matching	By matching	By matching	By MS/MS	By MS/MS	By MS/MS	By matching	By matching
AAVSAAGEDALTSAQER	TKVLDIVKAAVSAAGE	ALTSAQERIVLQLASG	K	A	A	E	R	I	6	1	0	1	0	1	2	1	0	0	1	0	0	0	0	2	1	0	0	1	0	17	0	1645.79	205276	205276	350	366	yes	yes	2	7.0962e-56	247.02	By MS/MS	By MS/MS	By MS/MS	By MS/MS	By MS/MS	By MS/MS	By MS/MS	By MS/MS
AAVSAGTEVGK	LSTGDMLRAAVSAGTE	SAGTEVGKKAKAVMNA	R	A	A	G	K	K	3	0	0	0	0	0	1	2	0	0	0	1	0	0	0	1	1	0	0	2	0	11	0	988.519	266523;205600	266523	147	157	yes	no	2	0.0053488	84.821	By matching	By matching	By matching	By matching	By matching	By matching	By matching	By matching
AAVSAGTEVGKK	LSTGDMLRAAVSAGTE	AGTEVGKKAKAVMNAG	R	A	A	K	K	A	3	0	0	0	0	0	1	2	0	0	0	2	0	0	0	1	1	0	0	2	0	12	1	1116.61	266523	266523	147	158	yes	yes	2	0.030466	83.226	By matching	By matching	By matching	By matching	By matching	By matching	By matching	By matching
AAVSTVMAANK	FNAKRKFKAAVSTVMA	STVMAANKMQSLGLDF	K	A	A	N	K	M	4	0	1	0	0	0	0	0	0	0	0	1	1	0	0	1	1	0	0	2	0	11	0	1061.55	272559;269308	272559	352	362	yes	no	2	0.00050574	110.84	By matching	By matching	By matching	By matching	By matching	By matching	By matching	By matching
AAVVGDTVGDPFK	GKGSDIHKAAVVGDTV	DTVGDPFKDTSGPALN	K	A	A	F	K	D	2	0	0	2	0	0	0	2	0	0	0	1	0	1	1	0	1	0	0	3	0	13	0	1274.65	207890	207890	698	710	yes	yes	2	3.8774e-05	136.27	By matching	By matching	By matching	By matching	By matching	By matching	By matching	By matching
AAVVGDTVGDPFKDTSGPALNIVMK	GKGSDIHKAAVVGDTV	PALNIVMKLMAVLSLV	K	A	A	M	K	L	3	0	1	3	0	0	0	3	0	1	1	2	1	1	2	1	2	0	0	4	0	25	1	2501.28	207890	207890	698	722	yes	yes	3	6.8387e-06	81.226	By matching	By matching	By matching	By matching	By matching	By matching	By matching	By matching
AAYGPELQK	DQAEIEARAAYGPELQ	AYGPELQKACITACDE	R	A	A	Q	K	A	2	0	0	0	0	1	1	1	0	0	1	1	0	0	1	0	0	0	1	0	0	9	0	975.503	268915	268915	25	33	yes	yes	2	0.0073453	92.051	By matching	By MS/MS	By matching	By matching	By matching	By matching	By matching	By matching
ACDGGPGGGGAGGDIR	KGWERQTKACDGGPGG	GGAGGDIRTDYVVVPT	K	A	C	I	R	T	2	1	0	2	1	0	0	8	0	1	0	0	0	0	1	0	0	0	0	0	0	16	0	1372.58	200631;228597	200631	171	186	yes	no	2	6.1531e-07	154.81	By matching	By matching	By matching	By matching	By matching	By matching	By matching	By matching
ACDMELTADGPK	DPTSEFTRACDMELTA	ELTADGPKSVGIINRS	R	A	C	P	K	S	2	0	0	2	1	0	1	1	0	0	1	1	1	0	1	0	1	0	0	0	0	12	0	1306.55	199895;259160	199895	74	85	yes	no	2	9.2419e-05	133.32	By matching	By matching	By matching	By matching	By matching	By matching	By matching	By matching
ACDVAPAFNELVER	YPEQEFKKACDVAPAF	AFNELVERVSQDAEFL	K	A	C	E	R	V	3	1	1	1	1	0	2	0	0	0	1	0	0	1	1	0	0	0	0	2	0	14	0	1589.75	212988	212988	61	74	yes	yes	2	1.668e-05	138.73	By matching	By matching	By matching	By matching	By matching	By matching	By matching	By matching
ACFTNPSCLK	DQCGVQSRACFTNPSC	FTNPSCLKGITCLGNC	R	A	C	L	K	G	1	0	1	0	2	0	0	0	0	0	1	1	0	1	1	1	1	0	0	0	0	10	0	1196.53	271689	271689	18	27	yes	yes	2	0.016694	75.509	By matching	By matching	By matching	By matching	By matching	By matching	By matching	By matching
ACGEVSQMLLTYADISGTSPEAK	RKSAQSDKACGEVSQM	SGTSPEAKASARAAAG	K	A	C	A	K	A	3	0	0	1	1	1	2	2	0	1	2	1	1	0	1	3	2	0	1	1	0	23	0	2427.13	273417;267308	273417	402	424	yes	no	2	3.8944e-25	192.57	By matching	By matching	By matching	By matching	By matching	By matching	By matching	By matching
ACGMFGDNAIAASK	AIFAHLGRACGMFGDN	DNAIAASKCEQLLGEI	R	A	C	S	K	C	4	0	1	1	1	0	0	2	0	1	0	1	1	1	0	1	0	0	0	0	0	14	0	1411.62	268729	268729	119	132	yes	yes	2	4.2361e-06	150.05	By matching	By matching	By matching	By matching	By matching	By matching	By matching	By matching
ACGVSRPVIACSITTNEASQLR	PSKVALGRACGVSRPV	TNEASQLRTTIDGMKI	R	A	C	L	R	T	3	2	1	0	2	1	1	1	0	2	1	0	0	0	1	3	2	0	0	2	0	22	1	2389.18	187183	187183	87	108	yes	yes	3	4.4761e-06	108.69	By matching	By matching	By matching	By MS/MS	By MS/MS	By matching	By matching	By matching
ACITACDEIVQDYTPELSK	AYGPELQKACITACDE	DYTPELSKNMELKINE	K	A	C	S	K	N	2	0	0	2	2	1	2	0	0	2	1	1	0	0	1	1	2	0	1	1	0	19	0	2212	268915	268915	34	52	yes	yes	2	1.5382e-73	261.76	By matching	By matching	By matching	By matching	By matching	By matching	By matching	By matching
ACLNEAANVSK	AWTDDQLKACLNEAAN	NEAANVSKDHPVVISD	K	A	C	S	K	D	3	0	2	0	1	0	1	0	0	0	1	1	0	0	0	1	0	0	0	1	0	11	0	1175.56	174742;169332	174742	1152	1162	yes	no	2	2.5936e-51	199.19	By MS/MS	By MS/MS	By MS/MS	By matching	By MS/MS	By MS/MS	By MS/MS	By MS/MS
ACLYDIALPYMK	AQQLGIAKACLYDIAL	DIALPYMKERKQFNTS	K	A	C	M	K	E	2	0	0	1	1	0	0	0	0	1	2	1	1	0	1	0	0	0	2	0	0	12	0	1456.71	226606	226606	262	273	yes	yes	2	0.005262	84.479	By matching	By matching	By matching	By matching	By matching	By matching	By MS/MS	By matching
ACMSIPAAK	KLEADLAKACMSIPAA	CMSIPAAKGFESGDGF	K	A	C	A	K	G	3	0	0	0	1	0	0	0	0	1	0	1	1	0	1	1	0	0	0	0	0	9	0	947.457	228674;202541	228674	244	252	yes	no	2	0.0032043	104.06	By matching	By matching	By MS/MS	By matching	By matching	By matching	By matching	By matching
ACNPDAYTR	SDAQDGKKACNPDAYT	CNPDAYTRLILDVLNG	K	A	C	T	R	L	2	1	1	1	1	0	0	0	0	0	0	0	0	0	1	0	1	0	1	0	0	9	0	1066.45	207660	207660	425	433	yes	yes	2	0.0079693	90.827	By MS/MS	By matching	By MS/MS	By matching	By matching	By matching	By matching	By matching
ADAAIMNPVQK	SVDRKPIKADAAIMNP	AIMNPVQKILALRNKS	K	A	D	Q	K	I	3	0	1	1	0	1	0	0	0	1	0	1	1	0	1	0	0	0	0	1	0	11	0	1156.59	262284;278600	262284	64	74	yes	no	2	0.00014912	128.51	By MS/MS	By matching	By matching	By MS/MS	By MS/MS	By MS/MS	By matching	By matching
ADDFQNTTAESIYALGDVCGK	VEGKTYIKADDFQNTT	ALGDVCGKVELTPMAI	K	A	D	G	K	V	3	0	1	3	1	1	1	2	0	1	1	1	0	1	0	1	2	0	1	1	0	21	0	2274.01	260128	260128	299	319	yes	yes	2	5.6643e-65	248.46	By matching	By MS/MS	By MS/MS	By matching	By MS/MS	By MS/MS	By matching	By matching
ADDWTSHVCVDGNLVTGQNPQSSK	EQGATYEKADDWTSHV	GQNPQSSKAAAQKVLE	K	A	D	S	K	A	1	0	2	3	1	2	0	2	1	0	1	1	0	0	1	3	2	1	0	3	0	24	0	2614.17	269315	269315	194	217	yes	yes	3	6.934e-07	88.872	By matching	By matching	By matching	By matching	By matching	By matching	By matching	By matching
ADGQDLISTYR	GDRMKQAKADGQDLIS	QDLISTYRAEKQEEFN	K	A	D	Y	R	A	1	1	0	2	0	1	0	1	0	1	1	0	0	0	0	1	1	0	1	0	0	11	0	1237.59	271951	271951	37	47	yes	yes	2	5.4711e-06	153.75	By MS/MS	By MS/MS	By MS/MS	By MS/MS	By MS/MS	By MS/MS	By matching	By matching
ADGSAIANVASAALADFK	GKYHQIAKADGSAIAN	SAALADFKSK______	K	A	D	F	K	S	7	0	1	2	0	0	0	1	0	1	1	1	0	1	0	2	0	0	0	1	0	18	0	1690.85	175692;170289	175692	775	792	yes	no	2	6.2273e-05	130.02	By matching	By matching	By matching	By matching	By matching	By matching	By matching	By matching
ADGTAVKYESEVR	FPTVNVIKADGTAVKY	VKYESEVRTVEAITKF	K	A	D	V	R	T	2	1	0	1	0	0	2	1	0	0	0	1	0	0	0	1	1	0	1	2	0	13	1	1423.69	211688	211688	298	310	yes	yes	2	0.042729	91.307	By matching	By matching	By matching	By matching	By matching	By matching	By matching	By matching
ADGTPFWNQFFVAALR	SVCLLNYKADGTPFWN	QFFVAALRDAENNVVN	K	A	D	L	R	D	3	1	1	1	0	1	0	1	0	0	1	0	0	3	1	0	1	1	0	1	0	16	0	1838.91	204529;180069;238237;199001	238237	309	324	no	no	2	2.2644e-05	145.43	By matching	By matching	By matching	By MS/MS	By matching	By MS/MS	By matching	By matching
ADGTTPLVQGLTVTGFSDSEEAAVGHTDHVPYLIETK	IALVECFKADGTTPLV	VPYLIETKFKEQGATY	K	A	D	T	K	F	3	0	0	3	0	1	3	4	2	1	3	1	0	1	2	2	6	0	1	4	0	37	0	3854.89	269315	269315	147	183	yes	yes	4	0.0092484	30.89	By matching	By matching	By matching	By matching	By matching	By matching	By MS/MS	By matching
ADHIFFLPVTPEFVEEVIK	MDNKSEFKADHIFFLP	EFVEEVIKKEKPDGIV	K	A	D	I	K	K	1	0	0	1	0	0	3	0	1	2	1	1	0	3	2	0	1	0	0	3	0	19	0	2229.17	174742;169332	174742	482	500	yes	no	3	2.7392e-05	125.41	By MS/MS	By MS/MS	By MS/MS	By matching	By matching	By MS/MS	By matching	By matching
ADHIFFLPVTPEFVEEVIKK	MDNKSEFKADHIFFLP	FVEEVIKKEKPDGIVV	K	A	D	K	K	E	1	0	0	1	0	0	3	0	1	2	1	2	0	3	2	0	1	0	0	3	0	20	1	2357.27	174742;169332	174742	482	501	yes	no	3;4	9.7665e-06	127.32	By MS/MS	By matching	By MS/MS	By MS/MS	By MS/MS	By MS/MS	By matching	By matching
ADILMGK	TRKVLRGKADILMGKN	KADILMGKNTMMRKCL	K	A	D	G	K	N	1	0	0	1	0	0	0	1	0	1	1	1	1	0	0	0	0	0	0	0	0	7	0	746.4	273112;267462	273112	49	55	yes	no	1	0.049975	48.761	By matching	By matching	By matching	By matching	By matching	By matching	By matching	By matching
ADITGSIGLDGLTIR	ATSIMTTRADITGSIG	GLDGLTIRVDTTKPEE	R	A	D	I	R	V	1	1	0	2	0	0	0	3	0	3	2	0	0	0	0	1	2	0	0	0	0	15	0	1500.81	207628	207628	157	171	yes	yes	2	0.012431	77.726	By matching	By matching	By matching	By matching	By matching	By matching	By matching	By matching
ADKLTQSLPPGLQR	LCVTDAEKADKLTQSL	SLPPGLQRKSI_____	K	A	D	Q	R	K	1	1	0	1	0	2	0	1	0	0	3	1	0	0	2	1	1	0	0	0	0	14	1	1522.85	202540;194954	202540	53	66	yes	no	2;3	4.0429e-07	167.37	By MS/MS	By MS/MS	By MS/MS	By matching	By matching	By matching	By matching	By matching
ADLEALAADLNPIVK	SVAVQESKADLEALAA	ADLNPIVKFYDPLNLA	K	A	D	V	K	F	4	0	1	2	0	0	1	0	0	1	3	1	0	0	1	0	0	0	0	1	0	15	0	1551.85	166511	166511	34	48	yes	yes	2;3	7.2653e-31	213.67	By MS/MS	By MS/MS	By MS/MS	By MS/MS	By MS/MS	By MS/MS	By matching	By MS/MS
ADLGGWSIVGDSSFGAGK	YPQEGQNKADLGGWSI	DSSFGAGKVVSIEYKS	K	A	D	G	K	V	2	0	0	2	0	0	0	5	0	1	1	1	0	1	0	3	0	1	0	1	0	18	0	1722.82	273333;269129	273333	105	122	yes	no	2	0.034671	54.355	By matching	By matching	By matching	By matching	By matching	By matching	By matching	By matching
ADLINNLGTIAK	DSGIGMTKADLINNLG	NNLGTIAKSGTKGFME	K	A	D	A	K	S	2	0	2	1	0	0	0	1	0	2	2	1	0	0	0	0	1	0	0	0	0	12	0	1241.7	274417	274417	107	118	yes	yes	2	2.1086e-21	198.52	By MS/MS	By MS/MS	By MS/MS	By MS/MS	By MS/MS	By MS/MS	By MS/MS	By MS/MS
ADLIPDDAPAQWTVVK	MHVHAGIKADLIPDDA	PAQWTVVKDWNLGIDA	K	A	D	V	K	D	3	0	0	3	0	1	0	0	0	1	1	1	0	0	2	0	1	1	0	2	0	16	0	1737.89	225509	225509	387	402	yes	yes	2	0.032867	61.962	By matching	By matching	By matching	By matching	By matching	By matching	By matching	By matching
ADLNSVNTLCEAILR	IDSKMWVKADLNSVNT	TLCEAILRVFRDEGER	K	A	D	L	R	V	2	1	2	1	1	0	1	0	0	1	3	0	0	0	0	1	1	0	0	1	0	15	0	1687.86	254246;263086	254246	362	376	no	no	2	2.5921e-05	136.57	By matching	By matching	By matching	By MS/MS	By matching	By matching	By matching	By matching
ADLPDDKDVVAFQCR	CKTPAQVRADLPDDKD	DVVAFQCRNPVHRAHY	R	A	D	C	R	N	2	1	0	4	1	1	0	0	0	0	1	1	0	1	1	0	0	0	0	2	0	15	1	1747.82	270978;269539	270978	159	173	yes	no	2;3	0.00028796	138.28	By MS/MS	By matching	By MS/MS	By MS/MS	By MS/MS	By MS/MS	By MS/MS	By MS/MS
ADLPDRDGTIEAVIRPYTPISTNAQIGSFDMLIK	TCACILAKADLPDRDG	GSFDMLIKDYGENGRL	K	A	D	I	K	D	3	2	1	4	0	1	1	2	0	5	2	1	1	1	3	2	3	0	1	1	0	34	2	3716.91	271986	271986	109	142	yes	yes	4	0.033673	25.933	By matching	By matching	By matching	By matching	By matching	By matching	By matching	By matching
ADLVTLAAELNPLVK	SVAVQETKADLVTLAA	AELNPLVKFWDPLNLA	K	A	D	V	K	F	3	0	1	1	0	0	1	0	0	0	4	1	0	0	1	0	1	0	0	2	0	15	0	1565.9	271764;271435	271764	35	49	yes	no	2;3	6.6696e-16	192.65	By MS/MS	By MS/MS	By MS/MS	By MS/MS	By MS/MS	By MS/MS	By matching	By matching
ADMMDLLK	TIPRGEVKADMMDLLK	ADMMDLLKKLRTKITV	K	A	D	L	K	K	1	0	0	2	0	0	0	0	0	0	2	1	2	0	0	0	0	0	0	0	0	8	0	935.446	267260	267260	30	37	yes	yes	2	0.033124	76.221	By matching	By matching	By matching	By matching	By matching	By matching	By matching	By matching
ADPYYYTFPQCEGFR	NVVIPHEKADPYYYTF	FPQCEGFRENPMRRNM	K	A	D	F	R	E	1	1	0	1	1	1	1	1	0	0	0	0	0	2	2	0	1	0	3	0	0	15	0	1912.81	274583	274583	1107	1121	yes	yes	2	2.7949e-81	269.05	By matching	By matching	By matching	By matching	By MS/MS	By MS/MS	By MS/MS	By MS/MS
ADQMYNGMGDCFTK	QIESSKPKADQMYNGM	GMGDCFTKILKNEGPG	K	A	D	T	K	I	1	0	1	2	1	1	0	2	0	0	0	1	2	1	0	0	1	0	1	0	0	14	0	1636.63	267851;265539	267851	246	259	yes	no	2	6.8199e-23	208.47	By matching	By matching	By matching	By matching	By matching	By matching	By matching	By matching
ADRDESSPYAAMLAAQDVAEK	VTGGMKVKADRDESSP	AAQDVAEKCKDLGITA	K	A	D	E	K	C	6	1	0	3	0	1	2	0	0	0	1	1	1	0	1	2	0	0	1	1	0	21	1	2237.03	268264	268264	60	80	yes	yes	3	5.2626e-06	117.84	By MS/MS	By MS/MS	By MS/MS	By matching	By matching	By matching	By MS/MS	By matching
ADSASKAPNVIK	AAAKAGGKADSASKAP	SKAPNVIKFGLKHVTT	K	A	D	I	K	F	3	0	1	1	0	0	0	0	0	1	0	2	0	0	1	2	0	0	0	1	0	12	1	1199.65	273085;269502	273085	120	131	yes	no	2	0.015496	101.35	By matching	By matching	By matching	By matching	By matching	By matching	By matching	By matching
ADSVDTLPK	TRTLPAAKADSVDTLP	DSVDTLPKWNFDGSST	K	A	D	P	K	W	1	0	0	2	0	0	0	0	0	0	1	1	0	0	1	1	1	0	0	1	0	9	0	944.481	158325;203412	158325	83	91	yes	no	2	0.029039	72.243	By matching	By matching	By matching	By matching	By matching	By matching	By matching	By matching
ADTIVNTALEEFASNAPQDDGDTDETSYETK	PIEDFGSKADTIVNTA	DETSYETKLEQIEASL	K	A	D	T	K	L	4	0	2	5	0	1	4	1	0	1	1	1	0	1	1	2	5	0	1	1	0	31	0	3346.45	236404	236404	80	110	yes	yes	3	2.1542e-23	145.43	By MS/MS	By MS/MS	By MS/MS	By MS/MS	By MS/MS	By MS/MS	By matching	By matching
ADTTDTTSTANGAELVK	________________	ANGAELVKAWKATFAA	M	A	D	V	K	A	3	0	1	2	0	0	1	1	0	0	1	1	0	0	0	1	5	0	0	1	0	17	0	1693.8	268327	268327	2	18	yes	yes	2	9.576e-05	131.45	By matching	By matching	By matching	By matching	By matching	By matching	By matching	By matching
ADVADKYGNK	KRIAFITKADVADKYG	VADKYGNKFRVNWGKV	K	A	D	N	K	F	2	0	1	2	0	0	0	1	0	0	0	2	0	0	0	0	0	0	1	1	0	10	1	1079.52	272857;269262	272857	56	65	yes	no	2	1.7973e-08	175.33	By MS/MS	By MS/MS	By MS/MS	By MS/MS	By MS/MS	By MS/MS	By MS/MS	By MS/MS
ADVAQFCLDAVR	GKAGSIPRADVAQFCL	QFCLDAVRVEDFPYIG	R	A	D	V	R	V	3	1	0	2	1	1	0	0	0	0	1	0	0	1	0	0	0	0	0	2	0	12	0	1363.66	270132;207169	270132	240	251	yes	no	2	0.0015581	97.631	By matching	By matching	By matching	By matching	By matching	By matching	By matching	By matching
ADVNILDMVLK	LLGTAPSKADVNILDM	NILDMVLKVDAGLVSS	K	A	D	L	K	V	1	0	1	2	0	0	0	0	0	1	2	1	1	0	0	0	0	0	0	2	0	11	0	1229.67	168292;262587	168292	554	564	yes	no	2	0.00013093	130.44	By matching	By matching	By matching	By matching	By matching	By matching	By matching	By matching
ADVQGSAEALTASLSK	RYLYVVVKADVQGSAE	ALTASLSKLKLENEEA	K	A	D	S	K	L	4	0	0	1	0	1	1	1	0	0	2	1	0	0	0	3	1	0	0	1	0	16	0	1546.78	266952;274212	266952	323	338	yes	no	2	0.00095225	108.96	By matching	By MS/MS	By matching	By matching	By matching	By matching	By matching	By matching
ADVVYLCSPNNPTGAAATK	PDYANLPRADVVYLCS	PTGAAATKEQLTGIVK	R	A	D	T	K	E	4	0	2	1	1	0	0	1	0	0	1	1	0	0	2	1	2	0	1	2	0	19	0	1947.94	273803	273803	189	207	yes	yes	2	1.0447e-143	321.68	By MS/MS	By MS/MS	By MS/MS	By MS/MS	By MS/MS	By MS/MS	By MS/MS	By MS/MS
ADYTPEEISGMILR	EIASKYPKADYTPEEI	EISGMILRKMKETAEA	K	A	D	L	R	K	1	1	0	1	0	0	2	1	0	2	1	0	1	0	1	1	1	0	1	0	0	14	0	1593.77	277235	277235	206	219	yes	yes	2	2.8501e-07	158.25	By matching	By matching	By matching	By matching	By matching	By matching	By matching	By matching
AEAAAAQYNIPK	VSNPTVSKAEAAAAQY	AAQYNIPKFSDDAMDV	K	A	E	P	K	F	5	0	1	0	0	1	1	0	0	1	0	1	0	0	1	0	0	0	1	0	0	12	0	1245.64	272241;207854	272241	31	42	yes	no	2	5.1579e-16	196.24	By MS/MS	By MS/MS	By MS/MS	By MS/MS	By MS/MS	By MS/MS	By MS/MS	By MS/MS
AEADAANVEVLMGYNK	________________	EVLMGYNKNVCKYVRK	K	A	E	N	K	N	4	0	2	1	0	0	2	1	0	0	1	1	1	0	0	0	0	0	1	2	0	16	0	1693.8	268182	268182	3	18	yes	yes	2	1.8529e-82	277.94	By MS/MS	By MS/MS	By MS/MS	By matching	By MS/MS	By matching	By MS/MS	By MS/MS
AEALENELSLSNPK	NENPEKYRAEALENEL	ELSLSNPKTIATYAAW	R	A	E	P	K	T	2	0	2	0	0	0	3	0	0	0	3	1	0	0	1	2	0	0	0	0	0	14	0	1513.76	276733;273049	276733	146	159	yes	no	2	2.1712e-15	183.06	By matching	By matching	By matching	By matching	By matching	By matching	By matching	By matching
AEASDVATAIYDGADAIMLSAESAAGLYPEESVAMQQR	IESPTPTRAEASDVAT	ESVAMQQRIINRVEED	R	A	E	Q	R	I	10	1	0	3	0	2	4	2	0	2	2	0	2	0	1	4	1	0	2	2	0	38	0	3900.8	229842	229842	321	358	no	no	4	1.1776e-21	101.45	By matching	By matching	By MS/MS	By MS/MS	By MS/MS	By MS/MS	By matching	By matching
AEAVVEQTQR	________________	AVVEQTQRIGGVRIQE	M	A	E	Q	R	I	2	1	0	0	0	2	2	0	0	0	0	0	0	0	0	0	1	0	0	2	0	10	0	1129.57	268264	268264	2	11	yes	yes	2	1.0045e-39	238.51	By matching	By MS/MS	By matching	By matching	By matching	By matching	By MS/MS	By MS/MS
AECSDVANAVLDGTDAVMLSGETANGDYPK	ITNPRPTRAECSDVAN	TANGDYPKAAVTIMAE	R	A	E	P	K	A	5	0	2	4	1	0	2	3	0	0	2	1	1	0	1	2	2	0	1	3	0	30	0	3069.35	274784;262507	274784	321	350	yes	no	3	7.844e-10	86.449	By matching	By matching	By matching	By matching	By matching	By matching	By matching	By matching
AECTAIEAYEWTK	PLSNPTSKAECTAIEA	IEAYEWTKGNLIFASG	K	A	E	T	K	G	3	0	0	0	1	0	3	0	0	1	0	1	0	0	0	0	2	1	1	0	0	13	0	1570.7	173311;278863	173311	411	423	no	no	2	9.5564e-06	146.79	By matching	By matching	By matching	By matching	By matching	By matching	By matching	By matching
AEDDLSFTTIPR	EEYKGVDRAEDDLSFT	LSFTTIPRTPEATALA	R	A	E	P	R	T	1	1	0	2	0	0	1	0	0	1	1	0	0	1	1	1	2	0	0	0	0	12	0	1363.66	263086	263086	654	665	yes	yes	2	0.063214	53.6	By matching	By matching	By matching	By matching	By matching	By matching	By matching	By matching
AEDESPDSLTMLFEGGK	KDDSITFKAEDESPDS	TMLFEGGKSTIADFEL	K	A	E	G	K	S	1	0	0	2	0	0	3	2	0	0	2	1	1	1	1	2	1	0	0	0	0	17	0	1824.81	203554;191550	203554	92	108	yes	no	2	1.726e-16	191.93	By matching	By matching	By matching	By matching	By matching	By matching	By matching	By matching
AEECADLDPSSIK	ASFWNKARAEECADLD	DLDPSSIKLKDDVKDK	R	A	E	I	K	L	2	0	0	2	1	0	2	0	0	1	1	1	0	0	1	2	0	0	0	0	0	13	0	1433.63	268690;215561	268690	435	447	yes	no	2	2.0138e-05	139.74	By matching	By matching	By matching	By matching	By matching	By matching	By matching	By matching
AEEIATMDGGYLLQQFNNPDNPK	GMGGAIAKAEEIATMD	FNNPDNPKIHRETTGP	K	A	E	P	K	I	2	0	3	2	0	2	2	2	0	1	2	1	1	1	2	0	1	0	1	0	0	23	0	2564.19	270051;168185	270051	172	194	yes	no	2;3	5.5432e-132	303.7	By MS/MS	By MS/MS	By MS/MS	By MS/MS	By MS/MS	By MS/MS	By MS/MS	By MS/MS
AEEIFGWLK	TREELLWRAEEIFGWL	EEIFGWLKDGKLKVQV	R	A	E	L	K	D	1	0	0	0	0	0	2	1	0	1	1	1	0	1	0	0	0	1	0	0	0	9	0	1091.57	273062;267643	273062	314	322	yes	no	2	0.00045966	138.98	By MS/MS	By MS/MS	By MS/MS	By MS/MS	By MS/MS	By MS/MS	By MS/MS	By MS/MS
AEEIKNDPNFK	GRIMDFYKAEEIKNDP	IKNDPNFKGYEPSSDP	K	A	E	F	K	G	1	0	2	1	0	0	2	0	0	1	0	2	0	1	1	0	0	0	0	0	0	11	1	1303.64	213583;207931	213583	181	191	yes	no	2	0.0052533	111.52	By matching	By matching	By matching	By matching	By matching	By matching	By matching	By matching
AEEITNFFK	GRFATLEKAEEITNFF	EEITNFFKEHPYPKNE	K	A	E	F	K	E	1	0	1	0	0	0	2	0	0	1	0	1	0	2	0	0	1	0	0	0	0	9	0	1097.54	182429	182429	842	850	yes	yes	2	0.0036728	101.65	By MS/MS	By MS/MS	By MS/MS	By MS/MS	By MS/MS	By matching	By matching	By matching
AEESGEVVPLR	________________	SGEVVPLRIGTRGSPL	M	A	E	L	R	I	1	1	0	0	0	0	3	1	0	0	1	0	0	0	1	1	0	0	0	2	0	11	0	1184.6	267185	267185	2	12	yes	yes	2	0.0011429	103.91	By MS/MS	By MS/MS	By MS/MS	By MS/MS	By matching	By matching	By MS/MS	By MS/MS
AEETMLAFTK	TVSLDLAKAEETMLAF	ETMLAFTKEAAEFKIA	K	A	E	T	K	E	2	0	0	0	0	0	2	0	0	0	1	1	1	1	0	0	2	0	0	0	0	10	0	1139.55	268088	268088	104	113	yes	yes	2	1.8865e-14	191.4	By MS/MS	By MS/MS	By MS/MS	By MS/MS	By MS/MS	By MS/MS	By MS/MS	By MS/MS
AEFANPLSSVK	PGITIYAKAEFANPLS	ANPLSSVKDRLALSII	K	A	E	V	K	D	2	0	1	0	0	0	1	0	0	0	1	1	0	1	1	2	0	0	0	1	0	11	0	1161.6	192807;172515	192807	89	99	no	no	2	5.779e-05	143.55	By MS/MS	By MS/MS	By MS/MS	By matching	By matching	By matching	By MS/MS	By MS/MS
AEFANPLSSVKDR	PGITIYAKAEFANPLS	PLSSVKDRLALSIIET	K	A	E	D	R	L	2	1	1	1	0	0	1	0	0	0	1	1	0	1	1	2	0	0	0	1	0	13	1	1432.73	192807;172515	192807	89	101	no	no	2;3	9.4047e-05	148.52	By matching	By matching	By matching	By matching	By matching	By matching	By matching	By matching
AEIAALATSIGAK	TSLIVGPKAEIAALAT	LATSIGAKANIMGEYT	K	A	E	A	K	A	5	0	0	0	0	0	1	1	0	2	1	1	0	0	0	1	1	0	0	0	0	13	0	1214.69	268878;159503	268878	303	315	yes	no	2	0.00036794	111.88	By matching	By matching	By matching	By matching	By matching	By matching	By matching	By matching
AEIELHNQELK	DGKIASIRAEIELHNQ	ELHNQELKNINDDTAK	R	A	E	L	K	N	1	0	1	0	0	1	3	0	1	1	2	1	0	0	0	0	0	0	0	0	0	11	0	1322.68	268577	268577	160	170	yes	yes	2	0.002992	93.623	By matching	By matching	By matching	By matching	By MS/MS	By matching	By matching	By matching
AEIFNAEGIPVGDK	LEAAYEFKAEIFNAEG	EGIPVGDKEAFDKRYG	K	A	E	D	K	E	2	0	1	1	0	0	2	2	0	2	0	1	0	1	1	0	0	0	0	1	0	14	0	1458.74	211688	211688	27	40	yes	yes	2	1.6155e-07	162.7	By MS/MS	By MS/MS	By MS/MS	By matching	By matching	By matching	By matching	By matching
AEIFNAEGIPVGDKEAFDK	LEAAYEFKAEIFNAEG	GDKEAFDKRYGADLWK	K	A	E	D	K	R	3	0	1	2	0	0	3	2	0	2	0	2	0	2	1	0	0	0	0	1	0	19	1	2049.01	211688	211688	27	45	yes	yes	2;3	0.00020569	136.66	By MS/MS	By MS/MS	By MS/MS	By matching	By matching	By matching	By matching	By matching
AEIFNAEGIPVGDKEAFDKR	LEAAYEFKAEIFNAEG	DKEAFDKRYGADLWKE	K	A	E	K	R	Y	3	1	1	2	0	0	3	2	0	2	0	2	0	2	1	0	0	0	0	1	0	20	2	2205.11	211688	211688	27	46	yes	yes	3;4	0.0001922	101.78	By MS/MS	By MS/MS	By MS/MS	By matching	By MS/MS	By MS/MS	By matching	By MS/MS
AEINEVLLK	LAPSEETRAEINEVLL	EINEVLLKLEALNPTT	R	A	E	L	K	L	1	0	1	0	0	0	2	0	0	1	2	1	0	0	0	0	0	0	0	1	0	9	0	1027.59	184583	184583	58	66	yes	yes	2	0.004084	99.53	By matching	By MS/MS	By matching	By matching	By MS/MS	By MS/MS	By matching	By matching
AEIWLAPGQYSFPVNLPNPFLGFPSSRTK	VLAQKFPRAEIWLAPG	GFPSSRTKIVPQRTED	R	A	E	T	K	I	2	1	2	0	0	1	1	2	0	1	3	1	0	3	5	3	1	1	1	1	0	29	1	3232.67	158572	158572	108	136	yes	yes	3	0.057987	22.122	By matching	By matching	By matching	By matching	By matching	By matching	By matching	By matching
AEKQEEFNNMVLSK	QDLISTYRAEKQEEFN	FNNMVLSKGGSEGSAS	R	A	E	S	K	G	1	0	2	0	0	1	3	0	0	0	1	2	1	1	0	1	0	0	0	1	0	14	1	1665.8	271951	271951	48	61	yes	yes	3	0.00025161	111.31	By matching	By matching	By matching	By MS/MS	By MS/MS	By matching	By matching	By matching
AELASQAPR	ITEGALTRAELASQAP	ELASQAPRRIKMLNGA	R	A	E	P	R	R	3	1	0	0	0	1	1	0	0	0	1	0	0	0	1	1	0	0	0	0	0	9	0	941.493	273168;269903	273168	217	225	yes	no	2	0.020072	78.113	By matching	By matching	By matching	By matching	By matching	By matching	By matching	By matching
AELEALQR	LVQKTESKAELEALQR	AELEALQRDYDEFKQP	K	A	E	Q	R	D	2	1	0	0	0	1	2	0	0	0	2	0	0	0	0	0	0	0	0	0	0	8	0	928.498	270030;260404	270030	158	165	yes	no	2	0.01056	93.649	By matching	By matching	By matching	By matching	By matching	By matching	By matching	By matching
AELLLQIMEGVLK	QSIDPKIRAELLLQIM	QIMEGVLKMPFPVPRC	R	A	E	L	K	M	1	0	0	0	0	1	2	1	0	1	4	1	1	0	0	0	0	0	0	1	0	13	0	1455.84	255088	255088	11	23	yes	yes	2	0.0040124	89.805	By matching	By MS/MS	By matching	By matching	By MS/MS	By matching	By matching	By matching
AELMTIAGR	AFRNVSGKAELMTIAG	ELMTIAGRNRRGLGVI	K	A	E	G	R	N	2	1	0	0	0	0	1	1	0	1	1	0	1	0	0	0	1	0	0	0	0	9	0	960.506	244217;243702	244217	255	263	yes	no	2	0.0014407	117.01	By MS/MS	By MS/MS	By MS/MS	By matching	By MS/MS	By MS/MS	By matching	By matching
AELNTLNSAFDEETQR	EFEASKLRAELNTLNS	AFDEETQRGTDRLIRV	R	A	E	Q	R	G	2	1	2	1	0	1	3	0	0	0	2	0	0	1	0	1	2	0	0	0	0	16	0	1836.85	270272;210017	270272	137	152	yes	no	2;3	7.9893e-179	338.92	By MS/MS	By MS/MS	By MS/MS	By MS/MS	By MS/MS	By MS/MS	By MS/MS	By MS/MS
AELPEHVK	LTADLHARAELPEHVK	AELPEHVKTLVNSLPK	R	A	E	V	K	T	1	0	0	0	0	0	2	0	1	0	1	1	0	0	1	0	0	0	0	1	0	8	0	921.492	224559	224559	129	136	yes	yes	2	0.0095664	94.85	By matching	By matching	By matching	By matching	By matching	By MS/MS	By matching	By matching
AELTGTMSEEALNK	GKDEATVRAELTGTMS	MSEEALNKLVPHKIFE	R	A	E	N	K	L	2	0	1	0	0	0	3	1	0	0	2	1	1	0	0	1	2	0	0	0	0	14	0	1492.71	274454	274454	451	464	yes	yes	2	1.0007e-05	143.56	By matching	By matching	By matching	By matching	By matching	By matching	By matching	By matching
AEMTTSSGAIYYTENAGR	ITSLGPGKAEMTTSSG	YYTENAGRNWKAQVKE	K	A	E	G	R	N	3	1	1	0	0	0	2	2	0	1	0	0	1	0	0	2	3	0	2	0	0	18	0	1920.85	259589	259589	198	215	yes	yes	2	2.6703e-56	241.68	By MS/MS	By MS/MS	By MS/MS	By MS/MS	By MS/MS	By MS/MS	By MS/MS	By matching
AETECQNTEYQQLLDIK	EEQLQQIRAETECQNT	YQQLLDIKIRLENEIQ	R	A	E	I	K	I	1	0	1	1	1	3	3	0	0	1	2	1	0	0	0	0	2	0	1	0	0	17	0	2081.96	CON__P13645	CON__P13645	423	439	yes	yes	2	1.5638e-55	239.33	By matching	By matching	By matching	By matching	By matching	By matching	By matching	By MS/MS
AETFDVDTPTLNR	________________	VDTPTLNRFVMASTHD	M	A	E	N	R	F	1	1	1	2	0	0	1	0	0	0	1	0	0	1	1	0	3	0	0	1	0	13	0	1477.7	170890	170890	2	14	yes	yes	2	0.0090301	83.243	By matching	By matching	By matching	By matching	By matching	By matching	By matching	By matching
AETLIDAICGHENQYTPLPMPSGFGPVK	RDEIPAPKAETLIDAI	PSGFGPVKTLMEPDFR	K	A	E	V	K	T	2	0	1	1	1	1	2	3	1	2	2	1	1	1	4	1	2	0	1	1	0	28	0	3041.46	238237	238237	192	219	yes	yes	3	0.00075808	48.232	By matching	By matching	By matching	By matching	By matching	By matching	By matching	By matching
AETTLNYGMER	IWQSTTYRAETTLNYG	TLNYGMERAWALAASP	R	A	E	E	R	A	1	1	1	0	0	0	2	1	0	0	1	0	1	0	0	0	2	0	1	0	0	11	0	1283.58	232709;231452	232709	263	273	yes	no	2	6.181e-05	142.76	By matching	By MS/MS	By MS/MS	By MS/MS	By MS/MS	By MS/MS	By matching	By matching
AEVDVNKR	FTDLICKKAEVDVNKR	AEVDVNKRAGELTADE	K	A	E	K	R	A	1	1	1	1	0	0	1	0	0	0	0	1	0	0	0	0	0	0	0	2	0	8	1	929.493	268465	268465	50	57	yes	yes	2	0.036139	98.458	By matching	By matching	By matching	By matching	By matching	By matching	By matching	By matching
AEVNSLTYLQVK	SPAQALTKAEVNSLTY	SLTYLQVKGTGLANRC	K	A	E	V	K	G	1	0	1	0	0	1	1	0	0	0	2	1	0	0	0	1	1	0	1	2	0	12	0	1363.73	167955	167955	65	76	yes	yes	2	1.5879e-80	278.35	By MS/MS	By MS/MS	By MS/MS	By MS/MS	By MS/MS	By MS/MS	By matching	By matching
AEVSALDPAYK	DPVLPENKAEVSALDP	SALDPAYKTSVRMPDG	K	A	E	Y	K	T	3	0	0	1	0	0	1	0	0	0	1	1	0	0	1	1	0	0	1	1	0	11	0	1162.59	268581	268581	88	98	yes	yes	2	0.024415	67.385	By matching	By matching	By matching	By matching	By matching	By matching	By matching	By matching
AEVSDVTNAVYDGADAVMTSGETAK	AKNPRPTRAEVSDVTN	MTSGETAKGKYPNETI	R	A	E	A	K	G	5	0	1	3	0	0	2	2	0	0	0	1	1	0	0	2	3	0	1	4	0	25	0	2500.13	183459;189631	183459	347	371	yes	no	2;3	6.1336e-87	265.86	By matching	By matching	By matching	By MS/MS	By matching	By MS/MS	By matching	By matching
AEVTDVGTAVLDGADSVMLSGETAAGAYPIESLK	QRNPRPTRAEVTDVGT	AYPIESLKSMTSVLVE	R	A	E	L	K	S	6	0	0	3	0	0	3	4	0	1	3	1	1	0	1	3	3	0	1	4	0	34	0	3336.63	206568	206568	322	355	yes	yes	3	0.0025589	39.516	By matching	By matching	By matching	By matching	By matching	By matching	By matching	By matching
AEYDLNIK	ILCIGESKAEYDLNIK	AEYDLNIKNEVCAMQL	K	A	E	I	K	N	1	0	1	1	0	0	1	0	0	1	1	1	0	0	0	0	0	0	1	0	0	8	0	964.487	174626;170563	174626	137	144	yes	no	2	0.016777	86.136	By matching	By matching	By matching	By matching	By matching	By matching	By matching	By matching
AEYGDTFAVSTGK	NSEGDVAKAEYGDTFA	TFAVSTGKFTGRSPKD	K	A	E	G	K	F	2	0	0	1	0	0	1	2	0	0	0	1	0	1	0	1	2	0	1	1	0	13	0	1344.62	201986;269498	201986	21	33	no	no	2	6.5213e-05	131.35	By matching	By matching	By matching	By matching	By matching	By matching	By matching	By matching
AFAAGADISEMK	ILTGSTSKAFAAGADI	GADISEMKDKNFEDVY	K	A	F	M	K	D	4	0	0	1	0	0	1	1	0	1	0	1	1	1	0	1	0	0	0	0	0	12	0	1209.57	202663	202663	76	87	yes	yes	2	0.016122	72.29	By matching	By matching	By matching	By matching	By matching	By matching	By matching	By matching
AFADALDDIPLALAENAGLSPINEVTAIK	GVDQYAIRAFADALDD	INEVTAIKSRQVKEGI	R	A	F	I	K	S	7	0	2	3	0	0	2	1	0	3	4	1	0	1	2	1	1	0	0	1	0	29	0	2951.55	259523	259523	450	478	yes	yes	3	0.020771	30.355	By matching	By matching	By matching	By MS/MS	By MS/MS	By matching	By matching	By matching
AFAQALGDGK	KIAQSGTRAFAQALGD	AQALGDGKSDVNLIGQ	R	A	F	G	K	S	3	0	0	1	0	1	0	2	0	0	1	1	0	1	0	0	0	0	0	0	0	10	0	976.498	264526;215026	215026	88	97	no	no	2	1.9476e-05	152.54	By MS/MS	By matching	By MS/MS	By MS/MS	By MS/MS	By MS/MS	By matching	By matching
AFCAIAEPER	EKGDYYKRAFCAIAEP	CAIAEPERTLKFRVSW	R	A	F	E	R	T	3	1	0	0	1	0	2	0	0	1	0	0	0	1	1	0	0	0	0	0	0	10	0	1162.54	192780;192073	192780	45	54	yes	no	2	0.010645	81.017	By matching	By matching	By matching	By matching	By matching	By matching	By matching	By matching
AFDISCTDDNK	FSGIANSKAFDISCTD	ISCTDDNKAQLFIKTA	K	A	F	N	K	A	1	0	1	3	1	0	0	0	0	1	0	1	0	1	0	1	1	0	0	0	0	11	0	1284.53	195398	195398	58	68	yes	yes	2	8.8219e-51	240.37	By MS/MS	By MS/MS	By MS/MS	By MS/MS	By MS/MS	By MS/MS	By MS/MS	By MS/MS
AFDKPIANFQLIQEK	VKYSLERKAFDKPIAN	NFQLIQEKISRMVVSR	K	A	F	E	K	I	2	0	1	1	0	2	1	0	0	2	1	2	0	2	1	0	0	0	0	0	0	15	1	1760.95	209571	209571	268	282	yes	yes	3	0.00064915	103.83	By matching	By matching	By matching	By matching	By matching	By matching	By matching	By matching
AFDSEIDEDASLPEDAVFSR	GKLPYKFRAFDSEIDE	PEDAVFSREEAMRMVT	R	A	F	S	R	E	3	1	0	4	0	0	3	0	0	1	1	0	0	2	1	3	0	0	0	1	0	20	0	2211.98	276115	276115	259	278	yes	yes	2	3.0807e-13	173.98	By matching	By matching	By matching	By matching	By matching	By matching	By matching	By matching
AFDTPDDPYLPDEILWR	IEKWSIRKAFDTPDDP	LPDEILWRQKEQFSDG	K	A	F	W	R	Q	1	1	0	4	0	0	1	0	0	1	2	0	0	1	3	0	1	1	1	0	0	17	0	2061.97	255185;226762	255185	454	470	yes	no	2	1.0905e-10	169.15	By MS/MS	By MS/MS	By MS/MS	By MS/MS	By MS/MS	By MS/MS	By MS/MS	By MS/MS
AFDYLLASK	GDVPAGLKAFDYLLAS	FDYLLASKDGQNVLLQ	K	A	F	S	K	D	2	0	0	1	0	0	0	0	0	0	2	1	0	1	0	1	0	0	1	0	0	9	0	1026.54	175100;170761	175100	104	112	yes	no	2	1.3353e-08	177.06	By MS/MS	By MS/MS	By MS/MS	By MS/MS	By MS/MS	By MS/MS	By MS/MS	By MS/MS
AFEDISDIEAASTYATEILNEFTR	EPEEAIQKAFEDISDI	EILNEFTRVEYMFDGK	K	A	F	T	R	V	4	1	1	2	0	0	4	0	0	3	1	0	0	2	0	2	3	0	1	0	0	24	0	2705.27	274583	274583	838	861	yes	yes	2;3	1.8348e-12	152.51	By matching	By MS/MS	By MS/MS	By MS/MS	By MS/MS	By MS/MS	By MS/MS	By MS/MS
AFEPVLIIGQDK	QPECMRLKAFEPVLII	VLIIGQDKFSNLDIRI	K	A	F	D	K	F	1	0	0	1	0	1	1	1	0	2	1	1	0	1	1	0	0	0	0	1	0	12	0	1328.73	234775	234775	48	59	yes	yes	2	3.2979e-52	239.48	By MS/MS	By MS/MS	By MS/MS	By MS/MS	By MS/MS	By MS/MS	By MS/MS	By MS/MS
AFEPVLIIGQDKFSNLDIR	QPECMRLKAFEPVLII	KFSNLDIRIRVKGGGI	K	A	F	I	R	I	1	1	1	2	0	1	1	1	0	3	2	1	0	2	1	1	0	0	0	1	0	19	1	2174.17	234775	234775	48	66	yes	yes	3	0.0021443	86.367	By matching	By MS/MS	By matching	By MS/MS	By MS/MS	By MS/MS	By matching	By matching
AFFCNSGAEANEAAIK	CANSNADKAFFCNSGA	EANEAAIKLARRYASN	K	A	F	I	K	L	5	0	2	0	1	0	2	1	0	1	0	1	0	2	0	1	0	0	0	0	0	16	0	1698.77	215033;277974	215033	166	181	yes	no	2	6.3993e-11	178.03	By matching	By matching	By matching	By matching	By matching	By matching	By matching	By matching
AFGGQSLEYGK	ENGEIYQRAFGGQSLE	GQSLEYGKGGQAHRCC	R	A	F	G	K	G	1	0	0	0	0	1	1	3	0	0	1	1	0	1	0	1	0	0	1	0	0	11	0	1155.56	173934;204348	173934	122	132	yes	no	2	1.2849e-13	163.12	By MS/MS	By MS/MS	By MS/MS	By matching	By MS/MS	By matching	By matching	By matching
AFGSPNGAMR	VKEMGLSKAFGSPNGA	GSPNGAMRKGWNGITI	K	A	F	M	R	K	2	1	1	0	0	0	0	2	0	0	0	0	1	1	1	1	0	0	0	0	0	10	0	1006.47	171507;168262	171507	83	92	yes	no	2	0.0049351	91.867	By matching	By MS/MS	By matching	By matching	By matching	By matching	By matching	By matching
AFIGSCTNGR	LEGVKIDKAFIGSCTN	IGSCTNGRIEDLREVA	K	A	F	G	R	I	1	1	1	0	1	0	0	2	0	1	0	0	0	1	0	1	1	0	0	0	0	10	0	1081.5	223273;204229	223273	375	384	yes	no	2	0.0051699	92.239	By matching	By matching	By matching	By matching	By matching	By matching	By matching	By matching
AFLEALDGNCK	HVCVNCERAFLEALDG	EALDGNCKTPIAGQAK	R	A	F	C	K	T	2	0	1	1	1	0	1	1	0	0	2	1	0	1	0	0	0	0	0	0	0	11	0	1236.58	273393;267185	267185	280	290	no	no	2	1.0313e-21	208.84	By MS/MS	By MS/MS	By MS/MS	By MS/MS	By matching	By matching	By matching	By matching
AFLLEEQK	CVKQRILRAFLLEEQK	AFLLEEQKAVKKVLAE	R	A	F	Q	K	A	1	0	0	0	0	1	2	0	0	0	2	1	0	1	0	0	0	0	0	0	0	8	0	976.523	250133;198172	250133	93	100	yes	no	2	4.5821e-34	231.3	By MS/MS	By MS/MS	By MS/MS	By MS/MS	By MS/MS	By MS/MS	By MS/MS	By matching
AFLPGSHLAGK	ICLVEGLRAFLPGSHL	PGSHLAGKMATDDLIG	R	A	F	G	K	M	2	0	0	0	0	0	0	2	1	0	2	1	0	1	1	1	0	0	0	0	0	11	0	1096.6	274976;227256	274976	153	163	yes	no	2	0.00025829	119.53	By MS/MS	By matching	By MS/MS	By MS/MS	By MS/MS	By MS/MS	By MS/MS	By MS/MS
AFMAADLPGELISLLER	DEVSCTVKAFMAADLP	ELISLLERIVLQGSDF	K	A	F	E	R	I	3	1	0	1	0	0	2	1	0	1	4	0	1	1	1	1	0	0	0	0	0	17	0	1844.97	262284;278600	262284	1010	1026	yes	no	2;3	2.1589e-23	202.33	By MS/MS	By MS/MS	By MS/MS	By MS/MS	By MS/MS	By MS/MS	By MS/MS	By MS/MS
AFNQFTK	EDIGATIKAFNQFTKE	KAFNQFTKETGKMETH	K	A	F	T	K	E	1	0	1	0	0	1	0	0	0	0	0	1	0	2	0	0	1	0	0	0	0	7	0	854.429	162264	162264	87	93	yes	yes	1	0.015302	89.296	By matching	By matching	By matching	By matching	By matching	By matching	By matching	By matching
AFPISDNIESVQIMWWSK	ESGLGAVKAFPISDNI	VQIMWWSKDTGKRAAK	K	A	F	S	K	D	1	0	1	1	0	1	1	0	0	3	0	1	1	1	1	3	0	2	0	1	0	18	0	2150.05	270952;265906	270952	195	212	yes	no	2;3	1.9968e-101	292.45	By MS/MS	By MS/MS	By MS/MS	By MS/MS	By MS/MS	By MS/MS	By MS/MS	By MS/MS
AFPLADADLTVALLDLIQQATNYK	________________	IQQATNYKQTKKGANE	K	A	F	Y	K	Q	5	0	1	3	0	2	0	0	0	1	5	1	0	1	1	0	2	0	1	1	0	24	0	2603.38	187183	187183	5	28	yes	yes	3	2.9441e-41	159.26	By matching	By MS/MS	By matching	By matching	By MS/MS	By matching	By matching	By matching
AFPQMSFDHWEPMSGSPWDENSK	LRSHTGGKAFPQMSFD	SPWDENSKCNETVAAV	K	A	F	S	K	C	1	0	1	2	0	1	2	1	1	0	0	1	2	2	3	4	0	2	0	0	0	23	0	2709.13	260750	260750	827	849	yes	yes	2;3	1.5261e-14	162.32	By matching	By matching	By matching	By matching	By matching	By matching	By MS/MS	By MS/MS
AFPQMSFDHWEPMSGSPWDENSKCNETVAAVR	LRSHTGGKAFPQMSFD	NETVAAVRKRKGLKVD	K	A	F	V	R	K	3	1	2	2	1	1	3	1	1	0	0	1	2	2	3	4	1	2	0	2	0	32	1	3709.6	260750	260750	827	858	yes	yes	4	0.053595	19.723	By matching	By matching	By matching	By matching	By matching	By matching	By matching	By matching
AFRKDFVNDVIIGEK	GVPLVYKRAFRKDFVN	NDVIIGEKTFGQFSDF	R	A	F	E	K	T	1	1	1	2	0	0	1	1	0	2	0	2	0	2	0	0	0	0	0	2	0	15	2	1749.94	261222;265170	261222	236	250	yes	no	3	0.041888	72.615	By matching	By matching	By matching	By matching	By matching	By matching	By matching	By matching
AFSDDFGAMAPLGLFDPLGLIEDGSQK	ASSAVEAKAFSDDFGA	LIEDGSQKKFDMLREY	K	A	F	Q	K	K	3	0	0	4	0	1	1	4	0	1	4	1	1	3	2	2	0	0	0	0	0	27	0	2810.35	175100;170761	175100	34	60	yes	no	2;3	1.2438e-66	231.41	By MS/MS	By MS/MS	By MS/MS	By MS/MS	By MS/MS	By MS/MS	By MS/MS	By MS/MS
AFSDDFGAMAPLGLFDPLGLIEDGSQKK	ASSAVEAKAFSDDFGA	IEDGSQKKFDMLREYE	K	A	F	K	K	F	3	0	0	4	0	1	1	4	0	1	4	2	1	3	2	2	0	0	0	0	0	28	1	2938.44	175100;170761	175100	34	61	yes	no	3	3.7344e-27	174.26	By matching	By MS/MS	By MS/MS	By MS/MS	By MS/MS	By MS/MS	By MS/MS	By matching
AFSPTTLNTGR	ICETIVWKAFSPTTLN	PTTLNTGRGTEFEGAI	K	A	F	G	R	G	1	1	1	0	0	0	0	1	0	0	1	0	0	1	1	1	3	0	0	0	0	11	0	1163.59	205448	205448	194	204	yes	yes	2	0.0034274	92.19	By matching	By matching	By matching	By matching	By matching	By matching	By matching	By matching
AFTDIDTLPAEIR	EDMNFGFKAFTDIDTL	DTLPAEIRGTLPLTLG	K	A	F	I	R	G	2	1	0	2	0	0	1	0	0	2	1	0	0	1	1	0	2	0	0	0	0	13	0	1460.75	269868	269868	102	114	yes	yes	2	8.7689e-53	244.72	By MS/MS	By MS/MS	By MS/MS	By MS/MS	By MS/MS	By MS/MS	By MS/MS	By MS/MS
AFTMTDVDNYGIGQVMSK	WIKDLGIKAFTMTDVD	GIGQVMSKALDHLKGR	K	A	F	S	K	A	1	0	1	2	0	1	0	2	0	1	0	1	2	1	0	1	2	0	1	2	0	18	0	1975.9	182884;189941	182884	204	221	yes	no	2;3	8.531e-139	314.61	By MS/MS	By MS/MS	By MS/MS	By MS/MS	By MS/MS	By MS/MS	By MS/MS	By MS/MS
AFTPDEVFDLIPK	KNVKHTIRAFTPDEVF	EVFDLIPKIIYHMETY	R	A	F	P	K	I	1	0	0	2	0	0	1	0	0	1	1	1	0	2	2	0	1	0	0	1	0	13	0	1490.77	213310;208140	213310	342	354	yes	no	2	0.0039986	89.189	By matching	By matching	By MS/MS	By matching	By matching	By matching	By matching	By matching
AFTVITSPK	TDEDVFTRAFTVITSP	FTVITSPKDIHLCTTK	R	A	F	P	K	D	1	0	0	0	0	0	0	0	0	1	0	1	0	1	1	1	2	0	0	1	0	9	0	962.544	231807;236472;253567;248814	231807	78	86	no	no	2	0.01486	81.525	By matching	By matching	By matching	By matching	By matching	By matching	By matching	By matching
AFVQENLALLR	AAVVDNAKAFVQENLA	QENLALLRVKLDQIPA	K	A	F	L	R	V	2	1	1	0	0	1	1	0	0	0	3	0	0	1	0	0	0	0	0	1	0	11	0	1272.72	240315;200357	240315	10	20	yes	no	2	2.237e-05	150.46	By matching	By matching	By matching	By MS/MS	By MS/MS	By MS/MS	By matching	By matching
AFYNDTLGEYSK	ETLTLTSRAFYNDTLG	DTLGEYSKFICEYFNM	R	A	F	S	K	F	1	0	1	1	0	0	1	1	0	0	1	1	0	1	0	1	1	0	2	0	0	12	0	1406.64	273536;269005	269005	100	111	no	no	2	2.4727e-15	194.06	By MS/MS	By MS/MS	By MS/MS	By MS/MS	By MS/MS	By MS/MS	By MS/MS	By MS/MS
AGAAAAAAQAEVR	AAAEAQAKAGAAAAAA	AAAQAEVRRQTEAAAS	K	A	G	V	R	R	8	1	0	0	0	1	1	1	0	0	0	0	0	0	0	0	0	0	0	1	0	13	0	1155.6	273519;267152	273519	71	83	yes	no	2	2.3975e-07	157.56	By MS/MS	By MS/MS	By MS/MS	By MS/MS	By MS/MS	By MS/MS	By MS/MS	By MS/MS
AGADATYGLSGK	VSLPSGIKAGADATYG	ATYGLSGKTGVTAFNV	K	A	G	G	K	T	3	0	0	1	0	0	0	3	0	0	1	1	0	0	0	1	1	0	1	0	0	12	0	1109.54	278901;262176	278901	136	147	yes	no	2	1.4207e-06	154.67	By MS/MS	By MS/MS	By MS/MS	By MS/MS	By MS/MS	By MS/MS	By MS/MS	By MS/MS
AGADIVAPSDMMDGR	KQVVCQARAGADIVAP	PSDMMDGRVKAIRDAL	R	A	G	G	R	V	3	1	0	3	0	0	0	2	0	1	0	0	2	0	1	1	0	0	0	1	0	15	0	1504.66	204524;187290	204524	188	202	yes	no	2	3.154e-05	133.48	By MS/MS	By MS/MS	By MS/MS	By MS/MS	By MS/MS	By MS/MS	By MS/MS	By MS/MS
AGAGAQGIPLWK	GISLAASKAGAGAQGI	AQGIPLWKHYAEVAGN	K	A	G	W	K	H	3	0	0	0	0	1	0	3	0	1	1	1	0	0	1	0	0	1	0	0	0	12	0	1167.64	210137;168155	210137	120	131	yes	no	2	1.5979e-07	166.97	By MS/MS	By MS/MS	By MS/MS	By MS/MS	By MS/MS	By MS/MS	By MS/MS	By MS/MS
AGAGGDGPLMQR	TLLSKVNKAGAGGDGP	GDGPLMQRLSNIAKEV	K	A	G	Q	R	L	2	1	0	1	0	1	0	4	0	0	1	0	1	0	1	0	0	0	0	0	0	12	0	1128.53	205993	205993	258	269	yes	yes	2	2.5827e-10	179.19	By MS/MS	By MS/MS	By MS/MS	By MS/MS	By MS/MS	By MS/MS	By matching	By matching
AGAPGTVGSPMPGVVVGIK	VEGGVREKAGAPGTVG	PGVVVGIKVKVGDKIK	K	A	G	I	K	V	2	0	0	0	0	0	0	5	0	1	0	1	1	0	3	1	1	0	0	4	0	19	0	1692.92	186931	186931	1087	1105	yes	yes	2	1.4053e-18	189.81	By MS/MS	By MS/MS	By MS/MS	By MS/MS	By MS/MS	By MS/MS	By MS/MS	By matching
AGATASNVVR	NMDAVLKKAGATASNV	ATASNVVRCTVFLDDL	K	A	G	V	R	C	3	1	1	0	0	0	0	1	0	0	0	0	0	0	0	1	1	0	0	2	0	10	0	944.504	195973;196533	195973	32	41	yes	no	2	1.4874e-12	141.91	By MS/MS	By MS/MS	By MS/MS	By matching	By matching	By matching	By matching	By matching
AGCEITFASPAGGPIPIDANSLR	APYFIFKKAGCEITFA	PIDANSLRGPMLTDES	K	A	G	L	R	G	4	1	1	1	1	0	1	3	0	3	1	0	0	1	3	2	1	0	0	0	0	23	0	2313.14	269315	269315	39	61	yes	yes	2;3	6.8323e-44	224.8	By MS/MS	By MS/MS	By MS/MS	By matching	By matching	By matching	By MS/MS	By MS/MS
AGCYNIIPSGTGAAK	KKDWRGGRAGCYNIIP	PSGTGAAKAVGKVLPE	R	A	G	A	K	A	3	0	1	0	1	0	0	3	0	2	0	1	0	0	1	1	1	0	1	0	0	15	0	1478.72	275634;275635	275634	477	491	no	no	2	4.4844e-16	194.01	By MS/MS	By MS/MS	By MS/MS	By MS/MS	By MS/MS	By MS/MS	By MS/MS	By MS/MS
AGDAVVIVQGSNK	YTTAGVLKAGDAVVIV	VIVQGSNKIVGSTNTM	K	A	G	N	K	I	2	0	1	1	0	1	0	2	0	1	0	1	0	0	0	1	0	0	0	3	0	13	0	1256.67	274784;262507	274784	481	493	yes	no	2	6.6661e-05	131.08	By MS/MS	By MS/MS	By MS/MS	By matching	By matching	By matching	By matching	By MS/MS
AGDGTTTSTIMTQAIVNNGMR	VAQKSDSKAGDGTTTS	AIVNNGMRAVTSGINP	K	A	G	M	R	A	2	1	2	1	0	1	0	3	0	2	0	0	2	0	0	1	5	0	0	1	0	21	0	2138.01	278685;211084	278685	99	119	yes	no	2	3.1088e-23	195.55	By matching	By matching	By matching	By matching	By matching	By matching	By matching	By matching
AGDLSLQNDVDR	AIKEALKRAGDLSLQN	SLQNDVDRIEINEAFA	R	A	G	D	R	I	1	1	1	3	0	1	0	1	0	0	2	0	0	0	0	1	0	0	0	1	0	12	0	1301.62	268162	268162	311	322	yes	yes	2	9.0974e-07	159.66	By matching	By matching	By matching	By matching	By matching	By matching	By matching	By matching
AGDVLGAAYWVDDSDEGWVDYQNK	IKDRPGYKAGDVLGAA	GWVDYQNKEVNNGRLA	K	A	G	N	K	E	3	0	1	5	0	1	1	3	0	0	1	1	0	0	0	1	0	2	2	3	0	24	0	2672.17	211453;211201	211453	137	160	yes	no	2	1.0337e-11	149.82	By matching	By matching	By matching	By matching	By matching	By matching	By matching	By matching
AGECTLPAVMLAPLRPDIVQFVHTNMNK	VFSLTGDKAGECTLPA	FVHTNMNKNNRQAYAV	K	A	G	N	K	N	3	1	2	1	1	1	1	1	1	1	3	1	2	1	3	0	2	0	0	3	0	28	1	3121.59	269355	269355	18	45	yes	yes	3;4	3.1109e-14	128.98	By MS/MS	By MS/MS	By MS/MS	By MS/MS	By MS/MS	By MS/MS	By MS/MS	By MS/MS
AGELTADEIEK	AEVDVNKRAGELTADE	LTADEIEKLVAIIQNP	R	A	G	E	K	L	2	0	0	1	0	0	3	1	0	1	1	1	0	0	0	0	1	0	0	0	0	11	0	1174.57	268465;189878	268465	58	68	yes	no	2	0.00058802	109.72	By matching	By MS/MS	By matching	By matching	By matching	By matching	By matching	By matching
AGELTADEIEKLVAIIQNPR	AEVDVNKRAGELTADE	VAIIQNPRQFKIPLWF	R	A	G	P	R	Q	3	1	1	1	0	1	3	1	0	3	2	1	0	0	1	0	1	0	0	1	0	20	1	2179.18	268465;189878	268465	58	77	yes	no	3	3.6785e-05	116.06	By matching	By matching	By matching	By MS/MS	By MS/MS	By MS/MS	By matching	By matching
AGEQPSTGEPLDIVSAFQSYGQHLYDK	MVYGGTIRAGEQPSTG	YGQHLYDKISDEERVE	R	A	G	D	K	I	2	0	0	2	0	3	2	3	1	1	2	1	0	1	2	3	1	0	2	1	0	27	0	2936.38	203031;178586	203031	171	197	yes	no	3	1.7012e-09	97.124	By MS/MS	By MS/MS	By MS/MS	By MS/MS	By MS/MS	By MS/MS	By matching	By matching
AGETMTPEMAQK	PEDGEKLKAGETMTPE	MTPEMAQKAVEKAMKE	K	A	G	Q	K	A	2	0	0	0	0	1	2	1	0	0	0	1	2	0	1	0	2	0	0	0	0	12	0	1292.57	277093	277093	183	194	yes	yes	2	7.8048e-10	172.17	By matching	By matching	By matching	By MS/MS	By MS/MS	By MS/MS	By MS/MS	By MS/MS
AGETTTGAAPPMIDSLDAQQAYVNSQLLPYGER	RKGAMVPKAGETTTGA	QLLPYGERLLMAADQN	K	A	G	E	R	L	5	1	1	2	0	3	2	3	0	1	3	0	1	0	3	2	3	0	2	1	0	33	0	3463.66	273939	273939	297	329	yes	yes	3	0.040832	22.381	By matching	By matching	By matching	By MS/MS	By matching	By matching	By matching	By matching
AGEVNTVKR	YDPRECMRAGEVNTVK	GEVNTVKRLEQAFSDL	R	A	G	K	R	L	1	1	1	0	0	0	1	1	0	0	0	1	0	0	0	0	1	0	0	2	0	9	1	972.535	272546;269285	272546	398	406	yes	no	2	0.011176	109.44	By matching	By matching	By matching	By matching	By matching	By matching	By matching	By matching
AGFAGDDAPR	DNGSGMCKAGFAGDDA	FAGDDAPRSVFPSLIG	K	A	G	P	R	S	3	1	0	2	0	0	0	2	0	0	0	0	0	1	1	0	0	0	0	0	0	10	0	975.441	269912;222567;209894;176600;171145	269912	21	30	yes	no	2	0.00022851	128.03	By matching	By matching	By matching	By matching	By MS/MS	By MS/MS	By MS/MS	By matching
AGFCQDVVTLQNLGVR	AMTSPELKAGFCQDVV	TLQNLGVRILVVHGGG	K	A	G	V	R	I	1	1	1	1	1	2	0	2	0	0	2	0	0	1	0	0	1	0	0	3	0	16	0	1775.9	269031	269031	86	101	yes	yes	2;3	3.1021e-54	245.39	By MS/MS	By MS/MS	By MS/MS	By MS/MS	By MS/MS	By MS/MS	By MS/MS	By MS/MS
AGGIALGAAPLVLAPVVLLGAGR	SSASTSTKAGGIALGA	VVLLGAGRSFLQGTKS	K	A	G	G	R	S	6	1	0	0	0	0	0	5	0	1	5	0	0	0	2	0	0	0	0	3	0	23	0	2055.26	262066	262066	131	153	yes	yes	3	1.7533e-14	115.66	By matching	By matching	By matching	By matching	By MS/MS	By matching	By matching	By matching
AGGLNPTESDLILWQGDAK	KEIGSACRAGGLNPTE	ILWQGDAKSGLDSKGF	R	A	G	A	K	S	2	0	1	2	0	1	1	3	0	1	3	1	0	0	1	1	1	1	0	0	0	19	0	1983.99	272507	272507	36	54	yes	yes	2	3.598e-73	254.02	By MS/MS	By MS/MS	By MS/MS	By MS/MS	By MS/MS	By MS/MS	By matching	By matching
AGGLTSDGVTGGSILDVVITGVDQR	PFGLLVEKAGGLTSDG	VITGVDQRTALCLGSK	K	A	G	Q	R	T	1	1	0	3	0	1	0	6	0	2	2	0	0	0	0	2	3	0	0	4	0	25	0	2386.23	271743;277414	271743	324	348	yes	no	2;3	1.297e-46	213.14	By MS/MS	By MS/MS	By MS/MS	By MS/MS	By MS/MS	By MS/MS	By MS/MS	By MS/MS
AGGTPLPGYIIGLK	ITDILIGKAGGTPLPG	PGYIIGLKLTVKIGDS	K	A	G	L	K	L	1	0	0	0	0	0	0	4	0	2	2	1	0	0	2	0	1	0	1	0	0	14	0	1355.78	248773;231847	248773	166	179	yes	no	2	0.022937	68.676	By matching	By matching	By matching	By matching	By matching	By matching	By matching	By matching
AGGVAEEPGFGR	LGMPMQLKAGGVAEEP	AEEPGFGRSTFVKAAG	K	A	G	G	R	S	2	1	0	0	0	0	2	4	0	0	0	0	0	1	1	0	0	0	0	1	0	12	0	1145.55	273939	273939	109	120	yes	yes	2	3.9963e-05	141.71	By MS/MS	By MS/MS	By MS/MS	By MS/MS	By MS/MS	By MS/MS	By matching	By matching
AGHTVEVDGDFLVLDGK	KYDTIHGKAGHTVEVD	DFLVLDGKKVLTSRCR	K	A	G	G	K	K	1	0	0	3	0	0	1	3	1	0	2	1	0	1	0	0	1	0	0	3	0	17	0	1770.88	177007;173478;272389;270428	272389	93	109	no	no	2;3	4.2839e-17	195.6	By MS/MS	By MS/MS	By MS/MS	By MS/MS	By MS/MS	By MS/MS	By MS/MS	By MS/MS
AGHTVEVDGDFLVLDGKK	KYDTIHGKAGHTVEVD	FLVLDGKKVLTSRCRD	K	A	G	K	K	V	1	0	0	3	0	0	1	3	1	0	2	2	0	1	0	0	1	0	0	3	0	18	1	1898.97	177007;173478;272389;270428	272389	93	110	no	no	2;3;4	4.4236e-71	264.85	By MS/MS	By MS/MS	By MS/MS	By MS/MS	By MS/MS	By MS/MS	By MS/MS	By MS/MS
AGHTVSPCR	EMSIPGGKAGHTVSPC	GHTVSPCRAAGCYAPG	K	A	G	C	R	A	1	1	0	0	1	0	0	1	1	0	0	0	0	0	1	1	1	0	0	1	0	9	0	983.461	198174;196819	198174	120	128	yes	no	2	0.063873	59.931	By matching	By matching	By matching	By matching	By matching	By matching	By matching	By matching
AGIALTDDFVK	HSSVFDEKAGIALTDD	ALTDDFVKLVSWYDNE	K	A	G	V	K	L	2	0	0	2	0	0	0	1	0	1	1	1	0	1	0	0	1	0	0	1	0	11	0	1148.61	275634;275635	275634	575	585	no	no	1;2	2.8394e-21	205.13	By MS/MS	By MS/MS	By MS/MS	By MS/MS	By MS/MS	By MS/MS	By MS/MS	By MS/MS
AGICSNFLCDSVPGTEVK	LKADDPAKAGICSNFL	SVPGTEVKMTGPAGKV	K	A	G	V	K	M	1	0	1	1	2	0	1	2	0	1	1	1	0	1	1	2	1	0	0	2	0	18	0	1952.9	275587	275587	153	170	yes	yes	2	0.0047501	89.913	By MS/MS	By MS/MS	By MS/MS	By matching	By matching	By matching	By matching	By matching
AGIFDKYNIK	NCAVEMYKAGIFDKYN	IFDKYNIKVLGTPIDV	K	A	G	I	K	V	1	0	1	1	0	0	0	1	0	2	0	2	0	1	0	0	0	0	1	0	0	10	1	1167.63	174742;169332	174742	526	535	yes	no	2	0.00020643	128.81	By matching	By matching	By matching	By matching	By matching	By matching	By matching	By matching
AGIHLPGNIDYSGDSFDSFPNGLAAIR	FLGQVVTRAGIHLPGN	PNGLAAIRGGDAIPFA	R	A	G	I	R	G	3	1	2	3	0	0	0	4	1	3	2	0	0	2	2	3	0	0	1	0	0	27	0	2803.36	272047;269543	272047	85	111	yes	no	2;3	1.7899e-44	207.86	By MS/MS	By MS/MS	By MS/MS	By matching	By matching	By matching	By MS/MS	By MS/MS
AGISSSMPITSGQPNVR	EIKNDGWKAGISSSMP	TSGQPNVRFSKSISFQ	K	A	G	V	R	F	1	1	1	0	0	1	0	2	0	2	0	0	1	0	2	4	1	0	0	1	0	17	0	1700.85	236026	236026	241	257	yes	yes	2	1.9206e-32	217.79	By MS/MS	By MS/MS	By MS/MS	By MS/MS	By MS/MS	By MS/MS	By MS/MS	By matching
AGKFPTLLAGGDDMQEK	LLGPGLTKAGKFPTLL	GGDDMQEKIDEVKATI	K	A	G	E	K	I	2	0	0	2	0	1	1	3	0	0	2	2	1	1	1	0	1	0	0	0	0	17	1	1776.87	267636;255785	267636	142	158	yes	no	2;3	3.1424e-15	189.77	By MS/MS	By MS/MS	By MS/MS	By MS/MS	By MS/MS	By MS/MS	By MS/MS	By matching
AGKFPTLLAGGDDMQEKIDEVK	LLGPGLTKAGKFPTLL	QEKIDEVKATIKFQMK	K	A	G	V	K	A	2	0	0	3	0	1	2	3	0	1	2	3	1	1	1	0	1	0	0	1	0	22	2	2361.19	267636;255785	267636	142	163	yes	no	3	1.1181e-05	117.23	By matching	By matching	By matching	By matching	By matching	By matching	By matching	By matching
AGLDGTDINGISISTSR	DAWTAELKAGLDGTDI	GISISTSRKVEF____	K	A	G	S	R	K	1	1	1	2	0	0	0	3	0	3	1	0	0	0	0	3	2	0	0	0	0	17	0	1675.84	268179	268179	285	301	yes	yes	2	1.9725e-196	316.96	By MS/MS	By MS/MS	By MS/MS	By MS/MS	By MS/MS	By MS/MS	By MS/MS	By MS/MS
AGLDSFSIIK	AKKSVPKKAGLDSFSI	LDSFSIIKYPLTTESS	K	A	G	I	K	Y	1	0	0	1	0	0	0	1	0	2	1	1	0	1	0	2	0	0	0	0	0	10	0	1049.58	250843;250539	250843	54	63	yes	no	2	1.0652e-36	176.6	By MS/MS	By MS/MS	By MS/MS	By MS/MS	By matching	By MS/MS	By matching	By MS/MS
AGLDSFSIIKYPLTTESSMK	AKKSVPKKAGLDSFSI	LTTESSMKLIEDSNTL	K	A	G	M	K	L	1	0	0	1	0	0	1	1	0	2	2	2	1	1	1	4	2	0	1	0	0	20	1	2187.11	250843;250539	250843	54	73	yes	no	3	1.6634e-05	124.29	By matching	By matching	By matching	By MS/MS	By MS/MS	By matching	By matching	By matching
AGLIAPDEVTFEYLK	MAIEAGARAGLIAPDE	EVTFEYLKGRPMSPSD	R	A	G	L	K	G	2	0	0	1	0	0	2	1	0	1	2	1	0	1	1	0	1	0	1	1	0	15	0	1664.87	223273;204229	223273	263	277	yes	no	2	5.7188e-05	125.47	By matching	By matching	By matching	By matching	By matching	By matching	By matching	By matching
AGLQFPVGR	KSTTSSAKAGLQFPVG	GLQFPVGRIGRYLRQG	K	A	G	G	R	I	1	1	0	0	0	1	0	2	0	0	1	0	0	1	1	0	0	0	0	1	0	9	0	943.524	272661;209104;278782;197464;191592;181143;179259;258181;263621;211633	278782	18	26	no	no	2	4.0498e-07	168.27	By MS/MS	By MS/MS	By MS/MS	By MS/MS	By MS/MS	By MS/MS	By MS/MS	By MS/MS
AGLTAETLKK	DEFANEVRAGLTAETL	LTAETLKKELQTAVDT	R	A	G	K	K	E	2	0	0	0	0	0	1	1	0	0	2	2	0	0	0	0	2	0	0	0	0	10	1	1030.6	260903;214005	260903	321	330	yes	no	2	0.0090681	103.31	By matching	By matching	By matching	By MS/MS	By matching	By MS/MS	By matching	By matching
AGLVFNPATSLDICEMVK	LIKAGGCKAGLVFNPA	LDICEMVKDKLDIILL	K	A	G	V	K	D	2	0	1	1	1	0	1	1	0	1	2	1	1	1	1	1	1	0	0	2	0	18	0	1963.97	273154;259733	273154	98	115	yes	no	2	7.2756e-119	297.55	By MS/MS	By MS/MS	By MS/MS	By MS/MS	By MS/MS	By MS/MS	By MS/MS	By MS/MS
AGMGGVMIEDQVSPK	RTIFGYGRAGMGGVMI	IEDQVSPKRCGHVGGK	R	A	G	P	K	R	1	0	0	1	0	1	1	3	0	1	0	1	2	0	1	1	0	0	0	2	0	15	0	1517.72	278547;208961	278547	106	120	yes	no	2	9.2019e-05	123.72	By matching	By matching	By matching	By matching	By matching	By matching	By matching	By matching
AGMGNPNVDLK	VKDDEYYRAGMGNPNV	GNPNVDLKMYWADAHN	R	A	G	L	K	M	1	0	2	1	0	0	0	2	0	0	1	1	1	0	1	0	0	0	0	1	0	11	0	1114.54	235723	235723	36	46	yes	yes	2	0.0021722	97.163	By matching	By matching	By matching	By matching	By matching	By matching	By matching	By matching
AGMGVSAQSWGTGR	QAYAVSLRAGMGVSAQ	AQSWGTGRAVARVARV	R	A	G	G	R	A	2	1	0	0	0	1	0	4	0	0	0	0	1	0	0	2	1	1	0	1	0	14	0	1363.63	269355	269355	57	70	yes	yes	2	4.7458e-67	264.58	By matching	By MS/MS	By matching	By MS/MS	By MS/MS	By MS/MS	By MS/MS	By matching
AGNASLEEIVMALALK	TINGIGERAGNASLEE	IVMALALKGDSNFQGG	R	A	G	L	K	G	4	0	1	0	0	0	2	1	0	1	3	1	1	0	0	1	0	0	0	1	0	16	0	1628.88	277320	277320	290	305	yes	yes	2	6.1531e-07	154.81	By MS/MS	By MS/MS	By matching	By matching	By matching	By matching	By matching	By matching
AGNAVTVLTYLHGVK	KASEETVKAGNAVTVL	LTYLHGVKESTNSIEA	K	A	G	V	K	E	2	0	1	0	0	0	0	2	1	0	2	1	0	0	0	0	2	0	1	3	0	15	0	1541.86	263399	263399	696	710	yes	yes	2;3	0.0014829	100.23	By matching	By MS/MS	By MS/MS	By MS/MS	By MS/MS	By MS/MS	By matching	By matching
AGNGAKPDVGELVAIR	GVTVEVVKAGNGAKPD	VGELVAIRFAAYADGR	K	A	G	I	R	F	3	1	1	1	0	0	1	3	0	1	1	1	0	0	1	0	0	0	0	2	0	16	1	1565.85	144574	144574	9	24	yes	yes	3	0.0060653	82.663	By matching	By MS/MS	By matching	By matching	By MS/MS	By matching	By matching	By matching
AGNSIGGVVTCVAR	ARIDEIRKAGNSIGGV	GVVTCVARNVPAGLGS	K	A	G	A	R	N	2	1	1	0	1	0	0	3	0	1	0	0	0	0	0	1	1	0	0	3	0	14	0	1359.69	228674;202541	228674	210	223	yes	no	2	1.6478e-10	172.09	By matching	By MS/MS	By MS/MS	By MS/MS	By MS/MS	By MS/MS	By MS/MS	By matching
AGNYGTAMDIAK	IRFKKLMKAGNYGTAM	GTAMDIAKKQVEDGAH	K	A	G	A	K	K	3	0	1	1	0	0	0	2	0	1	0	1	1	0	0	0	1	0	1	0	0	12	0	1210.57	207237	207237	205	216	yes	yes	2	0.00036175	112.5	By matching	By matching	By matching	By matching	By matching	By matching	By matching	By matching
AGPTPINKK	________________	GPTPINKKTIVKKRTK	M	A	G	K	K	T	1	0	1	0	0	0	0	1	0	1	0	2	0	0	2	0	1	0	0	0	0	9	1	924.539	270356;268229	270356	2	10	yes	no	2	0.0017291	143.37	By matching	By matching	By matching	By MS/MS	By matching	By matching	By MS/MS	By MS/MS
AGQLDHGVLAVGYGSDLDTNEPYFLVK	LTDDSCGKAGQLDHGV	NEPYFLVKNSWGDSWG	K	A	G	V	K	N	2	0	1	3	0	1	1	4	1	0	4	1	0	1	1	1	1	0	2	3	0	27	0	2877.42	208948	208948	306	332	yes	yes	3	4.4885e-17	151	By matching	By matching	By matching	By MS/MS	By matching	By matching	By matching	By matching
AGQNGYFHR	RVSTTVARAGQNGYFH	GQNGYFHRTELNKKVY	R	A	G	H	R	T	1	1	1	0	0	1	0	2	1	0	0	0	0	1	0	0	0	0	1	0	0	9	0	1048.48	272245;268774	272245	216	224	yes	no	2	0.00028318	145.16	By MS/MS	By matching	By MS/MS	By matching	By MS/MS	By matching	By MS/MS	By matching
AGSASESLGEQGAALINK	TVTMTYPKAGSASESL	QGAALINKCMAFRGGS	K	A	G	N	K	C	4	0	1	0	0	1	2	3	0	1	2	1	0	0	0	3	0	0	0	0	0	18	0	1701.85	259539	259539	79	96	yes	yes	2	1.9247e-11	171.87	By matching	By matching	By matching	By matching	By matching	By matching	By matching	By matching
AGSGDMVMCSVK	GRLNRLPKAGSGDMVM	DMVMCSVKKGKPELRK	K	A	G	V	K	K	1	0	0	1	1	0	0	2	0	0	0	1	2	0	0	2	0	0	0	2	0	12	0	1240.53	269874	269874	58	69	yes	yes	2	3.3969e-10	178.1	By MS/MS	By MS/MS	By MS/MS	By MS/MS	By MS/MS	By MS/MS	By MS/MS	By MS/MS
AGSVSPEDYK	RFVGGFARAGSVSPED	SVSPEDYKNASPDPIM	R	A	G	Y	K	N	1	0	0	1	0	0	1	1	0	0	0	1	0	0	1	2	0	0	1	1	0	10	0	1051.48	269010	269010	221	230	yes	yes	2	0.00050288	115.78	By matching	By matching	By matching	By matching	By matching	By matching	By matching	By matching
AGTSGVHGAALGEQELLDTK	IGQGSPHKAGTSGVHG	EQELLDTKKGYGLPNP	K	A	G	T	K	K	3	0	0	1	0	1	2	4	1	0	3	1	0	0	0	1	2	0	0	1	0	20	0	1952.98	206407	206407	263	282	yes	yes	3	0.00031026	93.92	By MS/MS	By matching	By MS/MS	By MS/MS	By MS/MS	By MS/MS	By MS/MS	By matching
AGVAEIHAAESSVDK	AASITTLKAGVAEIHA	AAESSVDKAQLARVLR	K	A	G	D	K	A	4	0	0	1	0	0	2	1	1	1	0	1	0	0	0	2	0	0	0	2	0	15	0	1482.73	277211	277211	643	657	yes	yes	2;3	1.9704e-15	184.51	By MS/MS	By MS/MS	By MS/MS	By MS/MS	By MS/MS	By MS/MS	By matching	By matching
AGVAEIHAAESSVDKAQLAR	AASITTLKAGVAEIHA	VDKAQLARVLRLETMI	K	A	G	A	R	V	6	1	0	1	0	1	2	1	1	1	1	1	0	0	0	2	0	0	0	2	0	20	1	2022.05	277211	277211	643	662	yes	yes	3	3.7935e-06	136.35	By matching	By matching	By matching	By matching	By matching	By matching	By matching	By matching
AGVDEIVLVGGSTR	LRDAKISKAGVDEIVL	VLVGGSTRIPKVQSML	K	A	G	T	R	I	1	1	0	1	0	0	1	3	0	1	1	0	0	0	0	1	1	0	0	3	0	14	0	1371.74	211930;273222	211930	332	345	yes	no	2	0.00015803	119.77	By MS/MS	By matching	By MS/MS	By MS/MS	By MS/MS	By MS/MS	By MS/MS	By matching
AGVEILGTQIPVIEATEDREIFSEK	WKSGELQKAGVEILGT	DREIFSEKLKEIGETI	K	A	G	E	K	L	2	1	0	1	0	1	5	2	0	4	1	1	0	1	1	1	2	0	0	2	0	25	1	2743.43	264682;265069	264682	517	541	yes	no	3	0.063377	24.732	By matching	By matching	By matching	By matching	By matching	By matching	By matching	By matching
AGVGCFTDSCR	SKFKIGDRAGVGCFTD	GCFTDSCRTCEECVSG	R	A	G	C	R	T	1	1	0	1	2	0	0	2	0	0	0	0	0	1	0	1	1	0	0	1	0	11	0	1228.5	268209	268209	92	102	yes	yes	2	0.0016214	98.898	By matching	By matching	By matching	By matching	By matching	By matching	By matching	By matching
AGVNIPNAETDLPAMSEK	NSAELRSRAGVNIPNA	DLPAMSEKDKTDIKYG	R	A	G	E	K	D	3	0	2	1	0	0	2	1	0	1	1	1	1	0	2	1	1	0	0	1	0	18	0	1855.9	183459;189631;242838	183459	203	220	yes	no	2	0.00017051	121.26	By matching	By matching	By matching	By matching	By matching	By matching	By matching	By matching
AGVNLSVVYGSMPQEALQAATER	SGGKVFEKAGVNLSVV	ALQAATERGVDRAKGM	K	A	G	E	R	G	4	1	1	0	0	2	2	2	0	0	2	0	1	0	1	2	1	0	1	3	0	23	0	2390.19	179047	179047	49	71	yes	yes	2;3	2.7874e-67	246.9	By matching	By matching	By matching	By matching	By matching	By matching	By matching	By matching
AGVTGMIFMDDVR	IDGKLSLRAGVTGMIF	MIFMDDVRIPIDNEFQ	R	A	G	V	R	I	1	1	0	2	0	0	0	2	0	1	0	0	2	1	0	0	1	0	0	2	0	13	0	1410.66	271673;278838	271673	163	175	yes	no	2	0.0046514	86.944	By matching	By matching	By matching	By matching	By matching	By matching	By MS/MS	By matching
AGYAPTDYGDGEDGIEWNAR	EVAVVYFRAGYAPTDY	DGIEWNARLTLEASRA	R	A	G	A	R	L	3	1	1	3	0	0	2	4	0	1	0	0	0	0	1	0	1	1	2	0	0	20	0	2155.91	212988	212988	259	278	yes	yes	2	1.7462e-36	223.11	By matching	By matching	By matching	By matching	By matching	By matching	By matching	By matching
AGYFLVSPGETEVTTIQPLPFSDLV	KRSPKLPKAGYFLVSP	PLPFSDLV________	K	A	G	L	V	-	1	0	0	1	0	1	2	2	0	1	3	0	0	2	3	2	3	0	1	3	0	25	0	2679.37	268844;221553	268844	137	161	yes	no	3	0.0032284	44.341	By matching	By matching	By matching	By matching	By matching	By matching	By matching	By matching
AHAVGAGSDQMNK	STGAYRIRAHAVGAGS	AGSDQMNKQLRKRDWK	R	A	H	N	K	Q	3	0	1	1	0	1	0	2	1	0	0	1	1	0	0	1	0	0	0	1	0	13	0	1284.59	253183	253183	206	218	yes	yes	2	0.00019293	120.87	By matching	By matching	By matching	By matching	By matching	By matching	By MS/MS	By matching
AHFGQHSEGK	SSRRKSRKAHFGQHSE	FGQHSEGKRKLMSANL	K	A	H	G	K	R	1	0	0	0	0	1	1	2	2	0	0	1	0	1	0	1	0	0	0	0	0	10	0	1096.51	272268	272268	17	26	yes	yes	2	0.0002029	131.12	By matching	By MS/MS	By MS/MS	By matching	By MS/MS	By MS/MS	By MS/MS	By matching
AHHAVMQSAMK	KDYTDALKAHHAVMQS	AVMQSAMKAKQTCDPS	K	A	H	M	K	A	3	0	0	0	0	1	0	0	2	0	0	1	2	0	0	1	0	0	0	1	0	11	0	1209.57	273517;267154	273517	167	177	yes	no	2	0.018632	69.65	By matching	By matching	By matching	By matching	By matching	By matching	By matching	By matching
AHIMEIQINGGDVAAK	KLNLRLKKAHIMEIQI	NGGDVAAKVDFAKALF	K	A	H	A	K	V	3	0	1	1	0	1	1	2	1	3	0	1	1	0	0	0	0	0	0	1	0	16	0	1665.85	272245;268774	272245	125	140	yes	no	3	0.0065821	76.759	By matching	By MS/MS	By MS/MS	By matching	By matching	By matching	By matching	By matching
AHSSIWTAITQSSSEEIYEEENTHFLFMDSR				A	H	S	R		2	1	1	1	0	1	5	0	2	3	1	0	1	2	0	6	3	1	1	0	0	31	0	3644.64		REV__253615			yes	yes	3	0.051239	19.985	By matching	By matching	By matching	By matching	By matching	By matching	By matching	By matching
AHVLSAVEGK	________________	VLSAVEGKVIDIVPIK	M	A	H	G	K	V	2	0	0	0	0	0	1	1	1	0	1	1	0	0	0	1	0	0	0	2	0	10	0	1009.56	251424;229076	251424	2	11	yes	no	2	0.0071898	91.549	By matching	By matching	By matching	By matching	By matching	By matching	By matching	By matching
AHYELFTR	QCRNPVHRAHYELFTR	AHYELFTRALDDPLIG	R	A	H	T	R	A	1	1	0	0	0	0	1	0	1	0	1	0	0	1	0	0	1	0	1	0	0	8	0	1035.51	270978;269539	270978	179	186	yes	no	2	0.0054066	105.1	By matching	By matching	By matching	By matching	By matching	By matching	By matching	By matching
AHYTGWLDGFDTDKK	PTSGQTVKAHYTGWLD	DGFDTDKKFDSSRDRG	K	A	H	K	K	F	1	0	0	3	0	0	0	2	1	0	1	2	0	1	0	0	2	1	1	0	0	15	1	1752.81	234017;232008	234017	22	36	yes	no	3	9.0289e-16	185.57	By MS/MS	By MS/MS	By MS/MS	By MS/MS	By MS/MS	By MS/MS	By MS/MS	By MS/MS
AIAEEEEAAVAAGIAEAEAER	IAEAEAERAIAEEEEA	IAEAEAERAIAEEAAA	R	A	I	E	R	A	9	1	0	0	0	0	7	1	0	2	0	0	0	0	0	0	0	0	0	1	0	21	0	2099	232709	232709	912	932	yes	yes	3	0.0037094	95.954	By matching	By matching	By matching	By MS/MS	By matching	By matching	By matching	By matching
AIALVQLQELTGR	ILKSLADRAIALVQLQ	QLQELTGRESPSVIT_	R	A	I	G	R	E	2	1	0	0	0	2	1	1	0	1	3	0	0	0	0	0	1	0	0	1	0	13	0	1410.82	276716	276716	635	647	yes	yes	2	1.1737e-05	145	By MS/MS	By MS/MS	By MS/MS	By matching	By matching	By matching	By MS/MS	By matching
AIANEAGANFISIK	CGKTLLAKAIANEAGA	GANFISIKGPELLTQW	K	A	I	I	K	G	4	0	2	0	0	0	1	1	0	3	0	1	0	1	0	1	0	0	0	0	0	14	0	1417.76	278116;275920	278116	418	431	yes	no	2	0.00065733	106.6	By matching	By matching	By MS/MS	By matching	By matching	By MS/MS	By matching	By matching
AIATADEFETR	VTLDDAKKAIATADEF	TADEFETRLEAASKLD	K	A	I	T	R	L	3	1	0	1	0	0	2	0	0	1	0	0	0	1	0	0	2	0	0	0	0	11	0	1222.58	171176	171176	786	796	yes	yes	2	0.0037516	91.123	By matching	By matching	By matching	By matching	By matching	By matching	By matching	By matching
AICDAAEEVVPAENWTLATYK	LETMIDIRAICDAAEE	NWTLATYKELLFLDQQ	R	A	I	Y	K	E	5	0	1	1	1	0	3	0	0	1	1	1	0	0	1	0	2	1	1	2	0	21	0	2350.12	277211	277211	674	694	yes	yes	2;3	1.3713e-22	191.22	By MS/MS	By MS/MS	By MS/MS	By MS/MS	By MS/MS	By MS/MS	By MS/MS	By matching
AIDFVLANR	VHPSVANKAIDFVLAN	IDFVLANR________	K	A	I	N	R	-	2	1	1	1	0	0	0	0	0	1	1	0	0	1	0	0	0	0	0	1	0	9	0	1017.56	273426;269032	273426	234	242	yes	no	2	0.029059	72.23	By matching	By matching	By matching	By matching	By MS/MS	By MS/MS	By matching	By matching
AIDIEPQAAITR	YVIDVRERAIDIEPQA	EPQAAITRDNVSVEVS	R	A	I	T	R	D	3	1	0	1	0	1	1	0	0	3	0	0	0	0	1	0	1	0	0	0	0	12	0	1296.7	268355;270061	268355	125	136	yes	no	2	0.0049645	85.536	By matching	By matching	By matching	By matching	By matching	By matching	By matching	By matching
AIDMGWMK	KRQAFRERAIDMGWMK	AIDMGWMKYS______	R	A	I	M	K	Y	1	0	0	1	0	0	0	1	0	1	0	1	2	0	0	0	0	1	0	0	0	8	0	950.435	272594;207772	272594	53	60	yes	no	2	0.0021599	127.56	By matching	By MS/MS	By matching	By MS/MS	By matching	By matching	By MS/MS	By matching
AIDPFLKK	SKKGSRKKAIDPFLKK	AIDPFLKKEWYKLVAP	K	A	I	K	K	E	1	0	0	1	0	0	0	0	0	1	1	2	0	1	1	0	0	0	0	0	0	8	1	930.554	276792;270877	276792	20	27	yes	no	2	0.025307	107.29	By matching	By MS/MS	By MS/MS	By matching	By matching	By matching	By matching	By matching
AIEENSCTCLLLK	TNIEKIGRAIEENSCT	SCTCLLLKVNQIGSVS	R	A	I	L	K	V	1	0	1	0	2	0	2	0	0	1	3	1	0	0	0	1	1	0	0	0	0	13	0	1549.75	261136	261136	365	377	yes	yes	2	0.00030282	115.12	By matching	By matching	By matching	By matching	By matching	By matching	By matching	By matching
AIEYGAECVNGLVTR	MDKYLRDRAIEYGAEC	CVNGLVTRIDVPADHK	R	A	I	T	R	I	2	1	1	0	1	0	2	2	0	1	1	0	0	0	0	0	1	0	1	2	0	15	0	1650.8	179770	179770	106	120	yes	yes	2	2.2368e-23	210.08	By MS/MS	By MS/MS	By MS/MS	By MS/MS	By MS/MS	By MS/MS	By matching	By matching
AIEYTGGGPSLGIR	LYQMASSRAIEYTGGG	GGPSLGIRYGRQDVDS	R	A	I	I	R	Y	1	1	0	0	0	0	1	4	0	2	1	0	0	0	1	1	1	0	1	0	0	14	0	1389.73	222358;173923	222358	76	89	yes	no	2	9.1664e-06	144.51	By matching	By matching	By matching	By matching	By matching	By matching	By matching	By matching
AIGAGSEGAQSNLEESYSDSMTLK	TFVRYKAKAIGAGSEG	YSDSMTLKEAEELALS	K	A	I	L	K	E	3	0	1	1	0	1	3	3	0	1	2	1	1	0	0	5	1	0	1	0	0	24	0	2444.1	275128;265669	275128	172	195	yes	no	2	4.1729e-28	189.99	By matching	By matching	By matching	By matching	By matching	By matching	By matching	By matching
AIGAQAPLGTYDPLGIFPDPTNADDEQFER	SLNVDMTKAIGAQAPL	ADDEQFERLRWVELKH	K	A	I	E	R	L	4	1	1	4	0	2	2	3	0	2	2	0	0	2	4	0	2	0	1	0	0	30	0	3217.52	273006;271557	273006	35	64	yes	no	2;3;4	3.5762e-104	254.68	By MS/MS	By MS/MS	By MS/MS	By MS/MS	By MS/MS	By MS/MS	By MS/MS	By MS/MS
AIGDTSDDADGPGFTVFVPSDIALQELGDTK	DMNEEIWKAIGDTSDD	LQELGDTKVKQLLDIR	K	A	I	T	K	V	3	0	0	6	0	1	1	4	0	2	2	1	0	2	2	2	3	0	0	2	0	31	0	3150.49	245641;258000	245641	115	145	yes	no	3	2.9654e-19	114.05	By MS/MS	By matching	By matching	By MS/MS	By MS/MS	By matching	By matching	By matching
AIGLKDGEGVLPEQYCEPK	LAQKMVGRAIGLKDGE	PEQYCEPKMTTVGSQD	R	A	I	P	K	M	1	0	0	1	1	1	3	3	0	1	2	2	0	0	2	0	0	0	1	1	0	19	1	2102.04	179393	179393	400	418	yes	yes	3	0.00062287	99.055	By matching	By matching	By matching	By matching	By MS/MS	By matching	By matching	By matching
AIGLSGRDDNLLQCVK	TICSAGGRAIGLSGRD	DNLLQCVKKIDKDGYD	R	A	I	V	K	K	1	1	1	2	1	1	0	2	0	1	3	1	0	0	0	1	0	0	0	1	0	16	1	1757.91	269031	269031	163	178	yes	yes	3	0.013128	68.277	By matching	By matching	By matching	By matching	By matching	By matching	By matching	By matching
AIGVDTNSPDFTK	DESLRFMKAIGVDTNS	TNSPDFTKTDFFTAHE	K	A	I	T	K	T	1	0	1	2	0	0	0	1	0	1	0	1	0	1	1	1	2	0	0	1	0	13	0	1363.66	167448	167448	253	265	yes	yes	2	0.00036185	112.02	By matching	By matching	By MS/MS	By matching	By matching	By matching	By matching	By matching
AIIEDYELTDMNVNDDGK	GPGGKQIRAIIEDYEL	MNVNDDGKVQISSFKD	R	A	I	G	K	V	1	0	2	4	0	0	2	1	0	2	1	1	1	0	0	0	1	0	1	1	0	18	0	2053.91	229766;185873	229766	637	654	yes	no	2	5.7525e-33	214.46	By matching	By matching	By matching	By matching	By matching	By matching	By matching	By matching
AILDNGLQLQSR	GSNVPGLRAILDNGLQ	NGLQLQSRGLGSFLEK	R	A	I	S	R	G	1	1	1	1	0	2	0	1	0	1	3	0	0	0	0	1	0	0	0	0	0	12	0	1326.73	240488;255897	240488	260	271	no	no	2	1.9537e-07	166.62	By MS/MS	By MS/MS	By MS/MS	By MS/MS	By MS/MS	By MS/MS	By MS/MS	By MS/MS
AILEAALNAIDAGIDAKPDIMVPLVGK	SIIKMQTRAILEAALN	IMVPLVGKVEEFRNQR	R	A	I	G	K	V	6	0	1	3	0	0	1	2	0	4	3	2	1	0	2	0	0	0	0	2	0	27	1	2717.5	225939	225939	780	806	yes	yes	3	6.2847e-06	75.539	By matching	By matching	By matching	By matching	By matching	By matching	By matching	By matching
AILFPEVQ	EELLPSIRAILFPEVQ	AILFPEVQ________	R	A	I	V	Q	-	1	0	0	0	0	1	1	0	0	1	1	0	0	1	1	0	0	0	0	1	0	8	0	915.507	268698	268698	214	221	yes	yes	1	0.058001	66.993	By matching	By matching	By matching	By matching	By matching	By matching	By matching	By matching
AILSPMCAALGGIVGQEVLK	LQLASGSKAILSPMCA	IVGQEVLKACSGKFSP	K	A	I	L	K	A	3	0	0	0	1	1	1	3	0	2	3	1	1	0	1	1	0	0	0	2	0	20	0	2026.1	205276	205276	377	396	yes	yes	3	0.00083551	81.854	By matching	By matching	By matching	By matching	By matching	By matching	By matching	By matching
AILTDLEPGTMDSIR	QEGRYVPRAILTDLEP	PGTMDSIRSGVYGSLF	R	A	I	I	R	S	1	1	0	2	0	0	1	1	0	2	2	0	1	0	1	1	2	0	0	0	0	15	0	1630.82	275160;274017;215685	275160	63	77	no	no	2	7.4169e-31	213.99	By MS/MS	By MS/MS	By MS/MS	By MS/MS	By MS/MS	By MS/MS	By MS/MS	By MS/MS
AILVNIFGGIMR	ITEDPAVKAILVNIFG	NIFGGIMRCDVIAEGI	K	A	I	M	R	C	1	1	1	0	0	0	0	2	0	3	1	0	1	1	0	0	0	0	0	1	0	12	0	1302.75	226444	226444	348	359	yes	yes	2	4.9629e-30	215.87	By matching	By matching	By matching	By matching	By matching	By matching	By matching	By matching
AILYIPGMLPFELSK	LEGQVECKAILYIPGM	MLPFELSKDMFDENSR	K	A	I	S	K	D	1	0	0	0	0	0	1	1	0	2	3	1	1	1	2	1	0	0	1	0	0	15	0	1690.94	215026	215026	286	300	yes	yes	2	0.00027667	115.12	By MS/MS	By MS/MS	By MS/MS	By MS/MS	By MS/MS	By MS/MS	By matching	By matching
AINAGSATPDYMAYQYK	EDDACELKAINAGSAT	DYMAYQYKYDTIHGKA	K	A	I	Y	K	Y	4	0	1	1	0	1	0	1	0	1	0	1	1	0	1	1	1	0	3	0	0	17	0	1862.85	177007;173478;272389;270428	272389	69	85	no	no	2;3	4.0381e-184	351.46	By MS/MS	By MS/MS	By MS/MS	By MS/MS	By MS/MS	By MS/MS	By MS/MS	By MS/MS
AINAGSATPDYMAYQYKYDTIHGK	EDDACELKAINAGSAT	KYDTIHGKAGHTVEVD	K	A	I	G	K	A	4	0	1	2	0	1	0	2	1	2	0	2	1	0	1	1	2	0	4	0	0	24	1	2677.25	177007;173478;272389;270428	272389	69	92	no	no	3;4	0.0052463	46.415	By matching	By matching	By matching	By MS/MS	By MS/MS	By matching	By matching	By matching
AINTFTPDVAQNSNIYEQGK	LLVIDNGRAINTFTPD	SNIYEQGKHYGVPGLL	R	A	I	G	K	H	2	0	3	1	0	2	1	1	0	2	0	1	0	1	1	1	2	0	1	1	0	20	0	2209.07	263399	263399	299	318	yes	yes	2;3	1.7071e-189	348.63	By MS/MS	By MS/MS	By MS/MS	By MS/MS	By MS/MS	By MS/MS	By MS/MS	By MS/MS
AIPLALALLHVSNPDFAVIDQLSR	YCELPIKRAIPLALAL	AVIDQLSRLSHDPDPE	R	A	I	S	R	L	4	1	1	2	0	1	0	0	1	2	5	0	0	1	2	2	0	0	0	2	0	24	0	2572.44	231541;228764	231541	671	694	yes	no	3	0.040473	29.47	By matching	By matching	By matching	By matching	By matching	By matching	By matching	By matching
AIPLLALADYIIDR	FMEPFGDRAIPLLALA	LADYIIDRKN______	R	A	I	D	R	K	3	1	0	2	0	0	0	0	0	3	3	0	0	0	1	0	0	0	1	0	0	14	0	1555.9	169888	169888	283	296	yes	yes	2	0.00024026	115.06	By MS/MS	By MS/MS	By MS/MS	By MS/MS	By MS/MS	By matching	By matching	By matching
AIQCFAQR	LRAEIHGKAIQCFAQR	AIQCFAQRGEYDKIVP	K	A	I	Q	R	G	2	1	0	0	1	2	0	0	0	1	0	0	0	1	0	0	0	0	0	0	0	8	0	992.486	262284;278600	262284	494	501	yes	no	2	0.00036518	109.01	By matching	By matching	By matching	By MS/MS	By matching	By matching	By matching	By matching
AIQDSGLKPEEYEENSR	YAYIALDRAIQDSGLK	EEYEENSRVAAIIGQG	R	A	I	S	R	V	1	1	1	1	0	1	4	1	0	1	1	1	0	0	1	2	0	0	1	0	0	17	1	1963.91	276386;260660	276386	111	127	yes	no	2;3	2.1421e-31	218.64	By MS/MS	By MS/MS	By MS/MS	By MS/MS	By MS/MS	By MS/MS	By MS/MS	By MS/MS
AIQILGGEVGTK	VNEVLSNRAIQILGGE	LGGEVGTKSPVHPNDH	R	A	I	T	K	S	1	0	0	0	0	1	1	3	0	2	1	1	0	0	0	0	1	0	0	1	0	12	0	1184.68	208253;177361	208253	106	117	yes	no	2	0.011836	76.868	By matching	By matching	By matching	By matching	By matching	By matching	By matching	By matching
AIRPTISGR	KPSAIQQRAIRPTISG	IRPTISGRDLIAQAQS	R	A	I	G	R	D	1	2	0	0	0	0	0	1	0	2	0	0	0	0	1	1	1	0	0	0	0	9	1	969.572	271459;267058	271459	73	81	yes	no	2	0.03403	106.68	By matching	By matching	By matching	By matching	By matching	By matching	By matching	By matching
AISAGDDGAIVIDNSSAFR	DFALEHAKAISAGDDG	IDNSSAFRYEPDIPLV	K	A	I	F	R	Y	4	1	1	3	0	0	0	2	0	3	0	0	0	1	0	3	0	0	0	1	0	19	0	1877.91	226908;190637	226908	91	109	yes	no	2	2.428e-46	226.57	By matching	By matching	By matching	By matching	By matching	By matching	By matching	By matching
AISDEDDKESMDEMGDDFDASPGYK	PTWEAAGKAISDEDDK	FDASPGYKASDIERYR	K	A	I	Y	K	A	2	0	0	7	0	0	3	2	0	1	0	2	2	1	1	3	0	0	1	0	0	25	1	2766.08	243048;237363	243048	99	123	yes	no	3	5.1872e-09	113.51	By matching	By matching	By matching	By matching	By matching	By matching	By matching	By matching
AISLGEVYSR	DELSGVEKAISLGEVY	SLGEVYSRDGSWYTVI	K	A	I	S	R	D	1	1	0	0	0	0	1	1	0	1	1	0	0	0	0	2	0	0	1	1	0	10	0	1093.58	270074;268368	270074	246	255	yes	no	2	0.0002132	129.88	By matching	By matching	By matching	By matching	By MS/MS	By MS/MS	By matching	By matching
AITESLYK	GPENNFGRAITESLYK	AITESLYKACLYAGIN	R	A	I	Y	K	A	1	0	0	0	0	0	1	0	0	1	1	1	0	0	0	1	1	0	1	0	0	8	0	923.496	158325;203412	158325	212	219	yes	no	2	0.0056539	104.06	By MS/MS	By MS/MS	By matching	By MS/MS	By MS/MS	By MS/MS	By MS/MS	By MS/MS
AITFVGSSPVAK	LIDHPDTKAITFVGSS	VGSSPVAKIVSYRCRS	K	A	I	A	K	I	2	0	0	0	0	0	0	1	0	1	0	1	0	1	1	2	1	0	0	2	0	12	0	1175.65	271941	271941	244	255	yes	yes	2	0.043171	60.301	By matching	By matching	By matching	By matching	By matching	By matching	By matching	By matching
AITIMNVSAK	EVFLSNYKAITIMNVS	TIMNVSAKRKAREDDG	K	A	I	A	K	R	2	0	1	0	0	0	0	0	0	2	0	1	1	0	0	1	1	0	0	1	0	10	0	1046.58	259855	259855	96	105	yes	yes	2	0.018663	74.533	By matching	By matching	By matching	By matching	By MS/MS	By matching	By matching	By matching
AITSAYYR	TAGQERYRAITSAYYR	AITSAYYRGAVGALLV	R	A	I	Y	R	G	2	1	0	0	0	0	0	0	0	1	0	0	0	0	0	1	1	0	2	0	0	8	0	943.476	174052	174052	76	83	yes	yes	2	0.026401	79.713	By matching	By matching	By matching	By matching	By matching	By matching	By matching	By matching
AITVFSPDGHLLQVEYSMEAVR	________________	EYSMEAVRRGSTVVGV	R	A	I	V	R	R	2	1	0	1	0	1	2	1	1	1	2	0	1	1	1	2	1	0	1	3	0	22	0	2461.23	275540	275540	6	27	yes	yes	3	0.032663	54.834	By matching	By matching	By matching	By matching	By matching	By matching	By matching	By matching
AIVAYLQQK	KHSRLCGRAIVAYLQQ	IVAYLQQKGFPEVALH	R	A	I	Q	K	G	2	0	0	0	0	2	0	0	0	1	1	1	0	0	0	0	0	0	1	1	0	9	0	1032.6	226883;243116	226883	663	671	yes	no	2	0.048408	73.665	By matching	By matching	By matching	By MS/MS	By matching	By matching	By matching	By matching
AIVDADIGLTPQNDGSVIR	TALGDIERAIVDADIG	QNDGSVIRLNIPALTE	R	A	I	I	R	L	2	1	1	3	0	1	0	2	0	3	1	0	0	0	1	1	1	0	0	2	0	19	0	1953.02	273280;269741	273280	120	138	yes	no	2	1.344e-35	220.1	By matching	By matching	By MS/MS	By matching	By matching	By matching	By matching	By matching
AIVDSGTSLIVGPK	GSDDNKIKAIVDSGTS	TSLIVGPKAEIAALAT	K	A	I	P	K	A	1	0	0	1	0	0	0	2	0	2	1	1	0	0	1	2	1	0	0	2	0	14	0	1355.77	268878	268878	289	302	yes	yes	2	1.3281e-06	153.32	By MS/MS	By matching	By MS/MS	By MS/MS	By matching	By matching	By matching	By matching
AIVGCLVTK	PAVASDSKAIVGCLVT	IVGCLVTKCQAPFLKC	K	A	I	T	K	C	1	0	0	0	1	0	0	1	0	1	1	1	0	0	0	0	1	0	0	2	0	9	0	959.547	267113	267113	114	122	yes	yes	2	0.019842	78.264	By matching	By matching	By matching	By matching	By matching	By matching	By matching	By matching
AIVHTDLSIACPAGTYAR	ASIPPMGRAIVHTDLS	CPAGTYARIAPRSGLA	R	A	I	A	R	I	4	1	0	1	1	0	0	1	1	2	1	0	0	0	1	1	2	0	1	1	0	18	0	1914.96	271952	271952	44	61	yes	yes	3	0.008394	65.511	By matching	By matching	By matching	By matching	By matching	By matching	By matching	By matching
AIVPSDILTASNGK	CENMINDKAIVPSDIL	ILTASNGKTIEILNTD	K	A	I	G	K	T	2	0	1	1	0	0	0	1	0	2	1	1	0	0	1	2	1	0	0	1	0	14	0	1384.76	202552;195199	202552	293	306	yes	no	2	0.00013245	121.24	By matching	By matching	By matching	By matching	By matching	By matching	By MS/MS	By matching
AIVQATTHFR	ANPEARARAIVQATTH	VQATTHFRDPKVLVEC	R	A	I	F	R	D	2	1	0	0	0	1	0	0	1	1	0	0	0	1	0	0	2	0	0	1	0	10	0	1142.62	268607	268607	260	269	yes	yes	2	0.012639	79.201	By matching	By matching	By matching	By matching	By matching	By matching	By matching	By matching
AIWDIINWDVVEER	NVRPNYVKAIWDIINW	NWDVVEERLVAASK__	K	A	I	E	R	L	1	1	1	2	0	0	2	0	0	3	0	0	0	0	0	0	0	2	0	2	0	14	0	1756.88	203256;239458	203256	220	233	no	no	2	3.8405e-113	299.64	By MS/MS	By MS/MS	By MS/MS	By MS/MS	By MS/MS	By MS/MS	By MS/MS	By MS/MS
AIYAEGTADAVK	LEHNVAGRAIYAEGTA	EGTADAVKFLAGRLRA	R	A	I	V	K	F	4	0	0	1	0	0	1	1	0	1	0	1	0	0	0	0	1	0	1	1	0	12	0	1207.61	273052;270634	273052	303	314	yes	no	2	0.00020324	122.33	By matching	By matching	By matching	By matching	By matching	By matching	By matching	By matching
AIYHAAHR	EAIDLGKRAIYHAAHR	AIYHAAHRDAASGGIN	R	A	I	H	R	D	3	1	0	0	0	0	0	0	2	1	0	0	0	0	0	0	0	0	1	0	0	8	0	937.488	270345	270345	233	240	yes	yes	2	0.012002	91.906	By matching	By matching	By matching	By matching	By matching	By matching	By matching	By matching
AIYIETLANPSGTIPDFDAIK	SLIDDNTKAIYIETLA	IPDFDAIKAIANEAKV	K	A	I	I	K	A	3	0	1	2	0	0	1	1	0	4	1	1	0	1	2	1	2	0	1	0	0	21	0	2248.16	226930;171845	226930	163	183	yes	no	2	1.1626e-11	160.3	By matching	By matching	By matching	By matching	By MS/MS	By MS/MS	By matching	By matching
AIYYVTGEGK	EKMPEGQKAIYYVTGE	YYVTGEGKERAAMSPV	K	A	I	G	K	E	1	0	0	0	0	0	1	2	0	1	0	1	0	0	0	0	1	0	2	1	0	10	0	1099.56	215026	215026	443	452	yes	yes	2	0.0036435	94.692	By MS/MS	By MS/MS	By MS/MS	By matching	By MS/MS	By matching	By matching	By MS/MS
AKDAPPTSTPSSILVTGATASLR	VAPGMIERAKDAPPTS	TGATASLRGKPITVGF	R	A	K	L	R	G	4	1	0	1	0	0	0	1	0	1	2	1	0	0	3	4	4	0	0	1	0	23	1	2240.2	265462;262975	265462	128	150	yes	no	3	4.1206e-06	83.251	By MS/MS	By MS/MS	By MS/MS	By MS/MS	By MS/MS	By MS/MS	By matching	By matching
AKDILAWGK	AAEIVYGKAKDILAWG	KDILAWGKTVPVVKFF	K	A	K	G	K	T	2	0	0	1	0	0	0	1	0	1	1	2	0	0	0	0	0	1	0	0	0	9	1	1000.57	260772;272616	272616	200	208	no	no	2	0.042308	103.31	By matching	By matching	By matching	By matching	By matching	By matching	By matching	By matching
AKDSGEAHVVEAIR	GQILLSVRAKDSGEAH	AHVVEAIRRGKFKFAG	R	A	K	I	R	R	3	1	0	1	0	0	2	1	1	1	0	1	0	0	0	1	0	0	0	2	0	14	1	1480.76	271117;267535	271117	140	153	yes	no	2;3	1.3022e-05	136.33	By MS/MS	By MS/MS	By MS/MS	By matching	By matching	By MS/MS	By matching	By matching
AKEWATPEYK	EVQKEVMKAKEWATPE	EWATPEYKEVATDIYA	K	A	K	Y	K	E	2	0	0	0	0	0	2	0	0	0	0	2	0	0	1	0	1	1	1	0	0	10	1	1221.6	193273;187383	193273	332	341	yes	no	2	0.0013007	143	By matching	By matching	By matching	By matching	By matching	By MS/MS	By matching	By matching
AKFECGQNPNAK	ERRKFPIRAKFECGQN	CGQNPNAKDALAISEE	R	A	K	A	K	D	2	0	2	0	1	1	1	1	0	0	0	2	0	1	1	0	0	0	0	0	0	12	1	1362.63	229738;208175	229738	173	184	yes	no	2	9.2147e-65	255.41	By MS/MS	By MS/MS	By MS/MS	By MS/MS	By MS/MS	By MS/MS	By MS/MS	By MS/MS
AKLELTTGPNSVR	RSPEYNMKAKLELTTG	TTGPNSVRQTYEVYCS	K	A	K	V	R	Q	1	1	1	0	0	0	1	1	0	0	2	1	0	0	1	1	2	0	0	1	0	13	1	1384.77	273510;270836	273510	223	235	yes	no	2;3	0.0039399	114.64	By matching	By matching	By MS/MS	By matching	By MS/MS	By matching	By matching	By matching
AKMEVATKEENNPIAQDMK	VEIPKMTKAKMEVATK	NPIAQDMKKGKLRDYH	K	A	K	M	K	K	3	0	2	1	0	1	3	0	0	1	0	3	2	0	1	0	1	0	0	1	0	19	2	2146.04	219585	219585	88	106	yes	yes	3	0.02229	73.735	By matching	By matching	By matching	By matching	By matching	By matching	By matching	By matching
AKVDGGFFVPAEPK	LAIDNRRKAKVDGGFF	FFVPAEPKLVCVIRIR	K	A	K	P	K	L	2	0	0	1	0	0	1	2	0	0	0	2	0	2	2	0	0	0	0	2	0	14	1	1460.77	272633;268645	272633	66	79	yes	no	2	0.00055617	127.66	By matching	By matching	By matching	By matching	By matching	By matching	By matching	By matching
AKVELWEGPVR	ETNGRPLKAKVELWEG	ELWEGPVRLLHSMDVN	K	A	K	V	R	L	1	1	0	0	0	0	2	1	0	0	1	1	0	0	1	0	0	1	0	2	0	11	1	1282.7	270952;265906	270952	98	108	yes	no	2	9.9403e-09	176.05	By MS/MS	By MS/MS	By MS/MS	By MS/MS	By MS/MS	By MS/MS	By MS/MS	By matching
ALADGVKPIIIGVAADSGCGK	________________	AADSGCGKSTFMRRLT	M	A	L	G	K	S	4	0	0	2	1	0	0	4	0	3	1	2	0	0	1	1	0	0	0	2	0	21	1	2011.08	193653	193653	2	22	yes	yes	2;3	3.9083e-21	184.2	By MS/MS	By MS/MS	By MS/MS	By MS/MS	By MS/MS	By MS/MS	By MS/MS	By MS/MS
ALAECLTPEDAAK	RMLYIAAKALAECLTP	LTPEDAAKGQVFPHIS	K	A	L	A	K	G	4	0	0	1	1	0	2	0	0	0	2	1	0	0	1	0	1	0	0	0	0	13	0	1387.67	173311;278863	173311	482	494	no	no	2	9.3062e-32	190.78	By matching	By MS/MS	By MS/MS	By MS/MS	By MS/MS	By MS/MS	By matching	By matching
ALAEGESAGMAK	GSFRANSKALAEGESA	GESAGMAKVLFNKETG	K	A	L	A	K	V	4	0	0	0	0	0	2	2	0	0	1	1	1	0	0	1	0	0	0	0	0	12	0	1133.54	186500	186500	447	458	yes	yes	2	2.506e-14	139.32	By matching	By matching	By matching	By matching	By MS/MS	By MS/MS	By MS/MS	By matching
ALAISNIGSVR	WFCDMHRKALAISNIG	ISNIGSVRQVISPTLM	K	A	L	V	R	Q	2	1	1	0	0	0	0	1	0	2	1	0	0	0	0	2	0	0	0	1	0	11	0	1099.63	240488	240488	174	184	yes	yes	2	3.0946e-05	148.78	By MS/MS	By MS/MS	By MS/MS	By MS/MS	By MS/MS	By MS/MS	By MS/MS	By MS/MS
ALDCFNDFFK	YALECGVKALDCFNDF	DCFNDFFKINYPLPKL	K	A	L	F	K	I	1	0	1	2	1	0	0	0	0	0	1	1	0	3	0	0	0	0	0	0	0	10	0	1275.56	182429	182429	254	263	yes	yes	2	1.706e-06	161.51	By MS/MS	By MS/MS	By MS/MS	By MS/MS	By MS/MS	By MS/MS	By MS/MS	By matching
ALDDLEEAAVSPAVSSSAVGK	LCEAATQRALDDLEEA	VSSSAVGKQIQANLRD	R	A	L	G	K	Q	5	0	0	2	0	0	2	1	0	0	2	1	0	0	1	4	0	0	0	3	0	21	0	2015.01	230746;226781	230746	295	315	yes	no	2	2.756e-06	129.98	By matching	By MS/MS	By MS/MS	By matching	By MS/MS	By MS/MS	By matching	By matching
ALDDPLIGEGGIVLVHPTCGPTQADDISGVVR	AHYELFTRALDDPLIG	DDISGVVRYKTYEVLK	R	A	L	V	R	Y	2	1	0	4	1	1	1	5	1	3	3	0	0	0	3	1	2	0	0	4	0	32	0	3270.66	270978;269539	270978	187	218	yes	no	3	5.3901e-43	185.04	By matching	By matching	By matching	By matching	By matching	By matching	By MS/MS	By MS/MS
ALDEFLEK	NGTENYQKALDEFLEK	ALDEFLEKNPNMAEGV	K	A	L	E	K	N	1	0	0	1	0	0	2	0	0	0	2	1	0	1	0	0	0	0	0	0	0	8	0	963.491	276115	276115	343	350	yes	yes	2	0.041999	71.614	By matching	By matching	By matching	By matching	By matching	By matching	By matching	By matching
ALDFGWDK	FMGDFRNKALDFGWDK	ALDFGWDKQTDEWKTK	K	A	L	D	K	Q	1	0	0	2	0	0	0	1	0	0	1	1	0	1	0	0	0	1	0	0	0	8	0	950.45	273006;271557	273006	156	163	yes	no	2	5.9343e-05	163.15	By MS/MS	By MS/MS	By MS/MS	By MS/MS	By MS/MS	By MS/MS	By matching	By matching
ALDFGWDKQTDEWK	FMGDFRNKALDFGWDK	DKQTDEWKTKKRAIEL	K	A	L	W	K	T	1	0	0	3	0	1	1	1	0	0	1	2	0	1	0	0	1	2	0	0	0	14	1	1737.8	273006;271557	273006	156	169	yes	no	2;3	0.00076504	125.36	By matching	By matching	By matching	By MS/MS	By MS/MS	By matching	By matching	By matching
ALDIIQSSLGDK	FDPKLKKKALDIIQSS	IQSSLGDKLFQGPSVD	K	A	L	D	K	L	1	0	0	2	0	1	0	1	0	2	2	1	0	0	0	2	0	0	0	0	0	12	0	1258.68	209729	209729	154	165	yes	yes	2	0.00032036	115.06	By MS/MS	By matching	By matching	By MS/MS	By MS/MS	By MS/MS	By matching	By matching
ALDTMNFSMIK	HQLSDAERALDTMNFS	TMNFSMIKSKPCRGVW	R	A	L	I	K	S	1	0	1	1	0	0	0	0	0	1	1	1	2	1	0	1	1	0	0	0	0	11	0	1269.61	206847;172027	206847	70	80	yes	no	2	1.5316e-06	159.09	By matching	By matching	By matching	By MS/MS	By MS/MS	By MS/MS	By matching	By matching
ALDVDTDKKDWEAK	RIISAKYKALDVDTDK	DKKDWEAKAAEDKIRY	K	A	L	A	K	A	2	0	0	4	0	0	1	0	0	0	1	3	0	0	0	0	1	1	0	1	0	14	2	1632.8	142923;269113	142923	166	179	yes	no	3	0.0018387	104.94	By matching	By matching	By matching	By matching	By MS/MS	By matching	By matching	By matching
ALDVPEQFSR	ATTIGVAKALDVPEQF	DVPEQFSRLYKADIVS	K	A	L	S	R	L	1	1	0	1	0	1	1	0	0	0	1	0	0	1	1	1	0	0	0	1	0	10	0	1160.58	208965;176089	208965	235	244	yes	no	2	0.03331	66.056	By matching	By MS/MS	By matching	By matching	By matching	By matching	By matching	By matching
ALEAAEIMAAK	TFSKEVGKALEAAEIM	AAEIMAAKGVSCEVVN	K	A	L	A	K	G	5	0	0	0	0	0	2	0	0	1	1	1	1	0	0	0	0	0	0	0	0	11	0	1116.58	225175	225175	217	227	yes	yes	2	0.00016309	126.19	By MS/MS	By MS/MS	By MS/MS	By MS/MS	By MS/MS	By MS/MS	By matching	By matching
ALEESNYELEGK	ASYLDKVRALEESNYE	SNYELEGKIKEWYEKH	R	A	L	G	K	I	1	0	1	0	0	0	4	1	0	0	2	1	0	0	0	1	0	0	1	0	0	12	0	1380.64	CON__P13645;CON__P02535-1	CON__P13645	166	177	yes	no	2	9.6105e-05	132.79	By MS/MS	By matching	By matching	By matching	By matching	By matching	By matching	By MS/MS
ALESGLILVSGPYK	GKRVVCLKALESGLIL	ILVSGPYKINGVPLRR	K	A	L	Y	K	I	1	0	0	0	0	0	1	2	0	1	3	1	0	0	1	2	0	0	1	1	0	14	0	1445.81	270076;268373	270076	58	71	yes	no	2	4.6217e-31	219.35	By MS/MS	By MS/MS	By MS/MS	By MS/MS	By MS/MS	By MS/MS	By MS/MS	By matching
ALEVVGTDLSTVDGR	TSEAVAGKALEVVGTD	DLSTVDGRIGSELTKF	K	A	L	G	R	I	1	1	0	2	0	0	1	2	0	0	2	0	0	0	0	1	2	0	0	3	0	15	0	1530.79	260772;272616	272616	227	241	no	no	2	2.9876e-46	230.23	By MS/MS	By MS/MS	By MS/MS	By MS/MS	By MS/MS	By MS/MS	By matching	By matching
ALGLPLERPK	LSQLYWDRALGLPLER	GLPLERPKSVTPEWLW	R	A	L	P	K	S	1	1	0	0	0	0	1	1	0	0	3	1	0	0	2	0	0	0	0	0	0	10	1	1092.67	224559	224559	426	435	yes	yes	2	0.016099	106.88	By matching	By matching	By MS/MS	By matching	By MS/MS	By MS/MS	By matching	By matching
ALGSTGQCQDPGK	HGTSLSHRALGSTGQC	GQCQDPGKVFKGKKMA	R	A	L	G	K	V	1	0	0	1	1	2	0	3	0	0	1	1	0	0	1	1	1	0	0	0	0	13	0	1317.6	197206;203874	197206	194	206	yes	no	2	1.2336e-05	144.51	By MS/MS	By MS/MS	By MS/MS	By matching	By matching	By matching	By MS/MS	By MS/MS
ALGVETPSGK	TLKITDEKALGVETPS	GVETPSGKDTTTKVKK	K	A	L	G	K	D	1	0	0	0	0	0	1	2	0	0	1	1	0	0	1	1	1	0	0	1	0	10	0	957.513	239084	239084	107	116	yes	yes	2	0.0076817	83.869	By matching	By MS/MS	By matching	By matching	By matching	By MS/MS	By matching	By matching
ALGVLAMIDDGELDWK	MGSVKEVKALGVLAMI	DDGELDWKVVAIATDD	K	A	L	W	K	V	2	0	0	3	0	0	1	2	0	1	3	1	1	0	0	0	0	1	0	1	0	16	0	1744.87	219585	219585	167	182	yes	yes	2	4.3148e-54	242.26	By MS/MS	By MS/MS	By MS/MS	By MS/MS	By MS/MS	By MS/MS	By MS/MS	By MS/MS
ALGVSDDEHYQK	AKSILIDRALGVSDDE	SDDEHYQKQNVAPPAD	R	A	L	Q	K	Q	1	0	0	2	0	1	1	1	1	0	1	1	0	0	0	1	0	0	1	1	0	12	0	1360.63	263399	263399	237	248	yes	yes	2	0.01824	74.611	By matching	By matching	By matching	By matching	By matching	By matching	By matching	By matching
ALIAANLPDIEALINK	QDVVTANKALIAANLP	DIEALINKVNEGKDEK	K	A	L	N	K	V	4	0	2	1	0	0	1	0	0	3	3	1	0	0	1	0	0	0	0	0	0	16	0	1677.97	273694;259506	273694	145	160	yes	no	2;3	2.3335e-54	247.38	By MS/MS	By MS/MS	By MS/MS	By MS/MS	By MS/MS	By MS/MS	By MS/MS	By MS/MS
ALIGDDEHGWDEEGVYNFEGGCYAK	TLSADPHRALIGDDEH	FEGGCYAKTINLSEDT	R	A	L	A	K	T	2	0	1	3	1	0	4	5	1	1	1	1	0	1	0	0	0	1	2	1	0	25	0	2830.18	201986	201986	236	260	yes	yes	3	3.9526e-10	134.32	By matching	By matching	By matching	By MS/MS	By MS/MS	By MS/MS	By matching	By matching
ALIPTLPTEEEFPYTIR	GHGNLAERALIPTLPT	EEFPYTIRVEALVTES	R	A	L	I	R	V	1	1	0	0	0	0	3	0	0	2	2	0	0	1	3	0	3	0	1	0	0	17	0	1989.05	229766;185873	229766	463	479	yes	no	2	4.2204e-05	136.57	By MS/MS	By MS/MS	By MS/MS	By matching	By matching	By matching	By matching	By MS/MS
ALKENDGDLVNSIMSLTK	CARSKAVKALKENDGD	NSIMSLTK________	K	A	L	T	K	-	1	0	2	2	0	0	1	1	0	1	3	2	1	0	0	2	1	0	0	1	0	18	1	1947	224395	224395	171	188	yes	yes	2;3	0.00070185	131.31	By matching	By matching	By matching	By matching	By matching	By MS/MS	By matching	By matching
ALKGNVPIANGITQLR	YLPVAIARALKGNVPI	ANGITQLREIGAGSAP	R	A	L	L	R	E	2	1	2	0	0	1	0	2	0	2	2	1	0	0	1	0	1	0	0	1	0	16	1	1663.97	251994;238865	251994	190	205	yes	no	3	0.0010993	103.3	By matching	By matching	By matching	By matching	By matching	By matching	By matching	By matching
ALLDVGCNPTTTGHR	DEDKRPFRALLDVGCN	NPTTTGHRVFGALKGG	R	A	L	H	R	V	1	1	1	1	1	0	0	2	1	0	2	0	0	0	1	0	3	0	0	1	0	15	0	1610.78	215259;208522	215259	153	167	yes	no	2;3	2.6353e-67	260.73	By MS/MS	By MS/MS	By MS/MS	By MS/MS	By MS/MS	By MS/MS	By MS/MS	By MS/MS
ALLECDGDQVVAGEFLR	AGMMDCKKALLECDGD	VVAGEFLRKKGLATAD	K	A	L	L	R	K	2	1	0	2	1	1	2	2	0	0	3	0	0	1	0	0	0	0	0	2	0	17	0	1890.91	211441;211186	211441	244	260	yes	no	2	6.174e-24	208.49	By MS/MS	By MS/MS	By MS/MS	By MS/MS	By MS/MS	By MS/MS	By matching	By MS/MS
ALLEDCMK	DLNEGEARALLEDCMK	ALLEDCMKVLFYRDCR	R	A	L	M	K	V	1	0	0	1	1	0	1	0	0	0	2	1	1	0	0	0	0	0	0	0	0	8	0	978.451	269210	269210	179	186	yes	yes	2	0.031014	77.318	By matching	By matching	By matching	By MS/MS	By matching	By matching	By matching	By matching
ALLELQLPAEELYQAFCR	LMVNKVDRALLELQLP	ELYQAFCRAIESVNVV	R	A	L	C	R	A	3	1	0	0	1	2	3	0	0	0	5	0	0	1	1	0	0	0	1	0	0	18	0	2163.1	260750	260750	199	216	yes	yes	2	5.8437e-08	160.55	By matching	By matching	By MS/MS	By MS/MS	By MS/MS	By MS/MS	By matching	By matching
ALLSTGFEMPK	TKEEAFLKALLSTGFE	STGFEMPKKNILVSVQ	K	A	L	P	K	K	1	0	0	0	0	0	1	1	0	0	2	1	1	1	1	1	1	0	0	0	0	11	0	1192.62	174742;169332	174742	1351	1361	yes	no	2	0.00011383	133.42	By MS/MS	By MS/MS	By MS/MS	By MS/MS	By MS/MS	By MS/MS	By MS/MS	By MS/MS
ALLYCSTK	GIVPGGGKALLYCSTK	ALLYCSTKLEALKESH	K	A	L	T	K	L	1	0	0	0	1	0	0	0	0	0	2	1	0	0	0	1	1	0	1	0	0	8	0	954.484	185425;265209	185425	417	424	yes	no	2	0.0020429	104.06	By matching	By MS/MS	By MS/MS	By matching	By MS/MS	By MS/MS	By matching	By matching
ALMIGCSGLGVEVAK	QRRMMASKALMIGCSG	GLGVEVAKNCILAGIH	K	A	L	A	K	N	2	0	0	0	1	0	1	3	0	1	2	1	1	0	0	1	0	0	0	2	0	15	0	1503.78	205276	205276	42	56	yes	yes	2	0.047396	58.32	By matching	By matching	By matching	By matching	By matching	By matching	By matching	By matching
ALMMTVMK	SQAPLMFKALMMTVMK	ALMMTVMKKIFVDKNN	K	A	L	M	K	K	1	0	0	0	0	0	0	0	0	0	1	1	3	0	0	0	1	0	0	1	0	8	0	923.464	270132;207169;217656	270132	183	190	yes	no	2	0.037485	65.252	By matching	By matching	By matching	By matching	By matching	By matching	By matching	By matching
ALNALNDELFTDLIHATTAINNDTNVR	IIKMNRPKALNALNDE	INNDTNVRCLILTGST	K	A	L	V	R	C	4	1	5	3	0	0	1	0	1	2	4	0	0	1	0	0	4	0	0	1	0	27	0	2968.49	202663	202663	39	65	yes	yes	3	0.00083126	49.765	By matching	By matching	By matching	By matching	By matching	By matching	By matching	By matching
ALNFVLDNPR	PTTFSGERALNFVLDN	NFVLDNPRVDRTLLFN	R	A	L	P	R	V	1	1	2	1	0	0	0	0	0	0	2	0	0	1	1	0	0	0	0	1	0	10	0	1157.62	194563;254334	194563	165	174	yes	no	2	0.00035683	121.61	By matching	By matching	By matching	By matching	By matching	By matching	By matching	By matching
ALNLDSSSLVLPSSTGVIGWR	LVCEAVAKALNLDSSS	STGVIGWRLPAKELAE	K	A	L	W	R	L	1	1	1	1	0	0	0	2	0	1	4	0	0	0	1	5	1	1	0	2	0	21	0	2171.16	198378;185131	198378	146	166	yes	yes	2;3	6.4178e-07	138	By MS/MS	By MS/MS	By matching	By matching	By matching	By matching	By matching	By MS/MS
ALNVEIQNGR	EDPEARDRALNVEIQN	NVEIQNGRAAMLGVTG	R	A	L	G	R	A	1	1	2	0	0	1	1	1	0	1	1	0	0	0	0	0	0	0	0	1	0	10	0	1112.59	195777;193422	195777	181	190	yes	no	2	1.5397e-20	198.62	By MS/MS	By MS/MS	By MS/MS	By MS/MS	By MS/MS	By MS/MS	By matching	By matching
ALNYQIPTEDTHR	VTACSNLRALNYQIPT	IPTEDTHRSRAIAGRI	R	A	L	H	R	S	1	1	1	1	0	1	1	0	1	1	1	0	0	0	1	0	2	0	1	0	0	13	0	1556.76	205276	205276	862	874	yes	yes	2;3	9.8508e-05	125.82	By matching	By matching	By matching	By matching	By matching	By matching	By matching	By matching
ALPQEVVGQMGMALIVMEMANR	PGGFAAWKALPQEVVG	IVMEMANRDHTGNAKF	K	A	L	N	R	D	3	1	1	0	0	2	2	2	0	1	2	0	4	0	1	0	0	0	0	3	0	22	0	2387.18	269349	269349	108	129	yes	yes	3	5.4582e-06	103.45	By matching	By matching	By MS/MS	By matching	By matching	By matching	By matching	By matching
ALQQNMIDLR	QGGMPVPKALQQNMID	QQNMIDLRNQHPNLKE	K	A	L	L	R	N	1	1	1	1	0	2	0	0	0	1	2	0	1	0	0	0	0	0	0	0	0	10	0	1200.63	224392;192565;287427	224392	339	348	yes	no	2	0.00060949	111.86	By matching	By matching	By matching	By matching	By matching	By matching	By matching	By matching
ALQSQGEVASMTGDGVNDAPALK	ENKIKIVKALQSQGEV	VNDAPALKAANMGVAM	K	A	L	L	K	A	4	0	1	2	0	2	1	3	0	0	2	1	1	0	1	2	1	0	0	2	0	23	0	2258.08	273871;215640	273871	665	687	yes	no	2	5.2658e-113	282.91	By matching	By matching	By matching	By matching	By matching	By matching	By MS/MS	By MS/MS
ALQTAYAGYIK	AIRAKDAKALQTAYAG	TAYAGYIKATNMSDYE	K	A	L	I	K	A	3	0	0	0	0	1	0	1	0	1	1	1	0	0	0	0	1	0	2	0	0	11	0	1197.64	272316;269688	272316	139	149	yes	no	2	8.2353e-10	175.74	By MS/MS	By MS/MS	By MS/MS	By MS/MS	By MS/MS	By MS/MS	By MS/MS	By matching
ALSEQATAR	KSINVQEKALSEQATA	LSEQATARKGRAKTRL	K	A	L	A	R	K	3	1	0	0	0	1	1	0	0	0	1	0	0	0	0	1	1	0	0	0	0	9	0	945.488	269520	269520	155	163	yes	yes	2	1.9704e-05	155.06	By MS/MS	By MS/MS	By MS/MS	By MS/MS	By MS/MS	By MS/MS	By MS/MS	By MS/MS
ALSGGVIPVSAVLASEEVMLTLNPGEHGSTYGGNPLACK	PDILVIGKALSGGVIP	GGNPLACKVAVAALEV	K	A	L	C	K	V	4	0	2	0	1	0	3	6	1	1	5	1	1	0	3	4	2	0	1	4	0	39	0	3894.95	273536;269005	269005	281	319	no	no	3	4.3397e-05	48.392	By matching	By matching	By matching	By matching	By matching	By matching	By matching	By matching
ALSGNESWPQVFIAGK	EVSFTSLKALSGNESW	PQVFIAGKLVGGSDDL	K	A	L	G	K	L	2	0	1	0	0	1	1	2	0	1	1	1	0	1	1	2	0	1	0	1	0	16	0	1702.87	269732;273286	269732	218	233	yes	no	2	5.1685e-42	230.67	By MS/MS	By MS/MS	By MS/MS	By MS/MS	By MS/MS	By MS/MS	By MS/MS	By MS/MS
ALSGSTFTTVRPTTYLG	ASGKRGQKALSGSTFT	VRPTTYLG________	K	A	L	L	G	-	1	1	0	0	0	0	0	2	0	0	2	0	0	1	1	2	5	0	1	1	0	17	1	1770.92	273885	273885	167	183	yes	yes	2	0.00028608	142.32	By matching	By matching	By MS/MS	By matching	By matching	By matching	By matching	By matching
ALSNGQDVVTANK	LANDVVRKALSNGQDV	QDVVTANKALIAANLP	K	A	L	N	K	A	2	0	2	1	0	1	0	1	0	0	1	1	0	0	0	1	1	0	0	2	0	13	0	1315.67	273694;259506	273694	132	144	yes	no	2	1.5504e-99	240.11	By MS/MS	By MS/MS	By MS/MS	By MS/MS	By MS/MS	By MS/MS	By MS/MS	By MS/MS
ALSNLVNVDHIDEPAEGEIK	PPKSDFEKALSNLVNV	EPAEGEIKLTMIKKQE	K	A	L	I	K	L	2	0	2	2	0	0	3	1	1	2	2	1	0	0	1	1	0	0	0	2	0	20	0	2162.09	262543;260446	262543	446	465	yes	no	3	0.00075134	82.774	By matching	By matching	By matching	By matching	By matching	By matching	By matching	By matching
ALSPEMLATDLADYLVR	PNPEMLMKALSPEMLA	DLADYLVRKGVPFRET	K	A	L	V	R	K	3	1	0	2	0	0	1	0	0	0	4	0	1	0	1	1	1	0	1	1	0	17	0	1876.96	215156;262171	215156	341	357	yes	no	2;3	1.6687e-43	235.35	By matching	By matching	By matching	By MS/MS	By matching	By matching	By MS/MS	By MS/MS
ALSSPNPDICQK	ELLMDIMRALSSPNPD	PNPDICQKVLEIVMES	R	A	L	Q	K	V	1	0	1	1	1	1	0	0	0	1	1	1	0	0	2	2	0	0	0	0	0	12	0	1328.64	169344	169344	347	358	yes	yes	2	0.00032353	114.87	By matching	By matching	By matching	By MS/MS	By MS/MS	By MS/MS	By matching	By matching
ALSVLLDYLQK	TDFGEETRALSVLLDY	VLLDYLQKQADGAEI_	R	A	L	Q	K	Q	1	0	0	1	0	1	0	0	0	0	4	1	0	0	0	1	0	0	1	1	0	11	0	1261.73	272723;271288	272723	130	140	yes	no	1;2	1.129e-110	303.71	By MS/MS	By MS/MS	By MS/MS	By MS/MS	By MS/MS	By MS/MS	By MS/MS	By MS/MS
ALTDNQMK	RILSAQYKALTDNQMK	ALTDNQMKKWTKKAEL	K	A	L	M	K	K	1	0	1	1	0	1	0	0	0	0	1	1	1	0	0	0	1	0	0	0	0	8	0	919.443	142923;269113	142923	76	83	yes	no	2	0.013784	89.752	By matching	By matching	By matching	By MS/MS	By matching	By matching	By matching	By matching
ALTGWTAPGDVFGSGR	IGGFELNRALTGWTAP	GDVFGSGRVFNEDYFT	R	A	L	G	R	V	2	1	0	1	0	0	0	4	0	0	1	0	0	1	1	1	2	1	0	1	0	16	0	1590.78	271962	271962	133	148	yes	yes	2	8.396e-42	225.31	By MS/MS	By MS/MS	By MS/MS	By MS/MS	By MS/MS	By MS/MS	By MS/MS	By MS/MS
ALTIFEDNLGSSER	MRKNEMHKALTIFEDN	DNLGSSERLLTSPVPL	K	A	L	E	R	L	1	1	1	1	0	0	2	1	0	1	2	0	0	1	0	2	1	0	0	0	0	14	0	1550.76	275849;273659;269573	275849	267	280	yes	no	2	7.6089e-08	165.78	By matching	By matching	By matching	By matching	By matching	By matching	By matching	By matching
ALTQFFEDEIEDANK	DASFMSVKALTQFFED	DEIEDANKTDILFSLH	K	A	L	N	K	T	2	0	1	2	0	1	3	0	0	1	1	1	0	2	0	0	1	0	0	0	0	15	0	1768.82	277597	277597	263	277	yes	yes	2	3.2e-05	133.23	By matching	By matching	By matching	By matching	By matching	By MS/MS	By matching	By matching
ALVDFDGGMDMVR	LGTSPIVRALVDFDGG	DGGMDMVRELDDITFT	R	A	L	V	R	E	1	1	0	3	0	0	0	2	0	0	1	0	2	1	0	0	0	0	0	2	0	13	0	1424.64	229199;228833	229199	154	166	yes	no	2	0.023905	67.952	By MS/MS	By matching	By matching	By matching	By matching	By matching	By matching	By matching
ALVEFYKK	DNISNKGKALVEFYKK	ALVEFYKKNGNIPALR	K	A	L	K	K	N	1	0	0	0	0	0	1	0	0	0	1	2	0	1	0	0	0	0	1	1	0	8	1	996.564	206407	206407	665	672	yes	yes	2	0.0099355	136.27	By matching	By matching	By matching	By matching	By MS/MS	By matching	By matching	By matching
ALVGMDPYAMSPQER	QPPPTPSRALVGMDPY	YAMSPQERSRYESLFP	R	A	L	E	R	S	2	1	0	1	0	1	1	1	0	0	1	0	2	0	2	1	0	0	1	1	0	15	0	1663.77	244012	244012	184	198	yes	yes	2	9.2877e-05	123.68	By matching	By matching	By matching	By matching	By matching	By matching	By matching	By matching
ALVIINPGNPTGQVSNR	ILDGVDVKALVIINPG	PTGQVSNRQELEVICK	K	A	L	N	R	Q	1	1	3	0	0	1	0	2	0	2	1	0	0	0	2	1	1	0	0	2	0	17	0	1748.95	226038;201122	226038	205	221	yes	no	2	2.8289e-23	199.65	By matching	By matching	By MS/MS	By matching	By MS/MS	By MS/MS	By matching	By matching
ALVPPGLCQLTDDWTSVPLLER	ALSGLPVKALVPPGLC	TSVPLLERINVTSNSH	K	A	L	E	R	I	1	1	0	2	1	1	1	1	0	0	5	0	0	0	3	1	2	1	0	2	0	22	0	2479.28	151734	151734	9	30	yes	yes	2	0.00018372	81.696	By matching	By matching	By matching	By matching	By matching	By matching	By matching	By matching
ALYNADLASMDIEGGGDAFDYNPADAEGFIR	IKGRTSPKALYNADLA	ADAEGFIRINAVRLKT	K	A	L	I	R	I	6	1	2	5	0	0	2	4	0	2	2	0	1	2	1	1	0	0	2	0	0	31	0	3277.45	207847;213508	213508	370	400	no	no	2;3	8.9846e-24	151.28	By MS/MS	By MS/MS	By MS/MS	By MS/MS	By matching	By matching	By MS/MS	By MS/MS
ALYQLFVDK	VKAGAQIRALYQLFVD	LYQLFVDKDCTMVEVN	R	A	L	D	K	D	1	0	0	1	0	1	0	0	0	0	2	1	0	1	0	0	0	0	1	1	0	9	0	1095.6	226444	226444	218	226	yes	yes	2	0.00085359	125.71	By matching	By matching	By matching	By matching	By matching	By matching	By matching	By matching
ALYQLFVDKDCTMVEVNPLAEDSDGNLIAADAK	VKAGAQIRALYQLFVD	NLIAADAKIGFDDNAF	R	A	L	A	K	I	5	0	2	5	1	1	2	1	0	1	4	2	1	1	1	1	1	0	1	3	0	33	1	3624.73	226444	226444	218	250	yes	yes	3	9.1128e-43	170.06	By matching	By matching	By matching	By matching	By matching	By matching	By matching	By matching
AMAAEEVKK	AKLDKRAKAMAAEEVK	MAAEEVKKLASLGKA_	K	A	M	K	K	L	3	0	0	0	0	0	2	0	0	0	0	2	1	0	0	0	0	0	0	1	0	9	1	975.506	273085;269502	273085	249	257	yes	no	2	3.0928e-05	164.46	By MS/MS	By MS/MS	By MS/MS	By matching	By MS/MS	By matching	By MS/MS	By matching
AMAALDGTDFQGR	MNDDGADKAMAALDGT	DGTDFQGRNLVVNEPL	K	A	M	G	R	N	3	1	0	2	0	1	0	2	0	0	1	0	1	1	0	0	1	0	0	0	0	13	0	1351.62	219975	219975	101	113	yes	yes	2	7.1908e-31	213.84	By matching	By MS/MS	By matching	By matching	By matching	By matching	By matching	By matching
AMADPDIQAILQDPIVQQTLR	QKQEQKARAMADPDIQ	PIVQQTLRDFGENPNA	R	A	M	L	R	D	3	1	0	3	0	4	0	0	0	3	2	0	1	0	2	0	1	0	0	1	0	21	0	2335.22	183685	183685	293	313	yes	yes	2	0.0044648	63.376	By matching	By matching	By matching	By matching	By matching	By matching	By matching	By matching
AMAEYFAPFHGYENVTVNNISPGYVK	SGNLGMARAMAEYFAP	NISPGYVKTELTASVF	R	A	M	V	K	T	3	0	3	0	0	0	2	2	1	1	0	1	1	2	2	1	1	0	3	3	0	26	0	2917.37	261890;211557	261890	185	210	yes	no	3	5.0353e-05	65.881	By matching	By matching	By matching	By matching	By matching	By matching	By matching	By matching
AMELCEIMMENGMLAK	GGYGDAGKAMELCEIM	MENGMLAKPTHGNIIR	K	A	M	A	K	P	2	0	1	0	1	0	3	1	0	1	2	1	4	0	0	0	0	0	0	0	0	16	0	1869.82	273536;269005	269005	384	399	no	no	2	7.5332e-05	127.83	By matching	By matching	By matching	By matching	By matching	By matching	By matching	By matching
AMFGGQEIK	RERVEKDKAMFGGQEI	MFGGQEIKGKTLAVIG	K	A	M	I	K	G	1	0	0	0	0	1	1	2	0	1	0	1	1	1	0	0	0	0	0	0	0	9	0	979.48	181253;204281	181253	156	164	yes	no	2	0.0038584	101.65	By matching	By matching	By matching	By MS/MS	By matching	By MS/MS	By MS/MS	By matching
AMGGILLVDEAYYLYNAANDR	KTKEMVKKAMGGILLV	LYNAANDRDYGQESIE	K	A	M	D	R	D	4	1	2	2	0	0	1	2	0	1	3	0	1	0	0	0	0	0	3	1	0	21	0	2331.12	190299;183340	190299	129	149	yes	no	3	8.7714e-06	107.63	By matching	By matching	By matching	By matching	By matching	By matching	By matching	By matching
AMGPDWEK	APWCGHCKAMGPDWEK	AMGPDWEKLMTEYKDH	K	A	M	E	K	L	1	0	0	1	0	0	1	1	0	0	0	1	1	0	1	0	0	1	0	0	0	8	0	932.406	273589;268563	273589	54	61	yes	no	2	0.04588	69.598	By matching	By matching	By matching	By matching	By matching	By matching	By matching	By matching
AMIHGGLKK	ALREVLEKAMIHGGLK	MIHGGLKKGLHECTKA	K	A	M	K	K	G	1	0	0	0	0	0	0	2	1	1	1	2	1	0	0	0	0	0	0	0	0	9	1	953.548	272723;271288	272723	35	43	yes	no	2	3.1971e-06	119.41	By matching	By matching	By matching	By MS/MS	By matching	By matching	By matching	By matching
AMIQTGISAIDVMNSVAR	PSSRDYPKAMIQTGIS	DVMNSVARGQKIPIFS	K	A	M	A	R	G	3	1	1	1	0	1	0	1	0	3	0	0	2	0	0	2	1	0	0	2	0	18	0	1875.95	261296;203765	261296	150	167	yes	no	2	9.3638e-45	238.19	By matching	By matching	By matching	By MS/MS	By MS/MS	By MS/MS	By matching	By matching
AMMELFEDDEQDNEPWAGYGYSLEHK	SGYSGGGKAMMELFED	YGYSLEHKHLPEMGKY	K	A	M	H	K	H	2	0	1	3	0	1	5	2	1	0	2	1	2	1	1	1	0	1	2	0	0	26	0	3103.29	275170;213518	275170	160	185	yes	no	3	3.006e-08	90.06	By matching	By matching	By matching	By matching	By matching	By matching	By matching	By matching
AMNETAMLYAER	ADMPDMEKAMNETAML	TAMLYAERARGKSLSD	K	A	M	E	R	A	3	1	1	0	0	0	2	0	0	0	1	0	2	0	0	0	1	0	1	0	0	12	0	1398.63	235108	235108	153	164	yes	yes	2	0.0043864	88.338	By matching	By matching	By matching	By matching	By matching	By matching	By MS/MS	By matching
AMNVASDMCVYTNK	SAEEVAERAMNVASDM	DMCVYTNKEFLSYTVD	R	A	M	N	K	E	2	0	2	1	1	0	0	0	0	0	0	1	2	0	0	1	1	0	1	2	0	14	0	1602.68	198742;184331	198742	156	169	yes	no	2	1.6323e-07	162.64	By matching	By matching	By matching	By matching	By matching	By matching	By matching	By matching
AMPTSPSFMAQLGQ	QVIENGEKAMPTSPSF	SFMAQLGQ________	K	A	M	G	Q	-	2	0	0	0	0	2	0	1	0	0	1	0	2	1	2	2	1	0	0	0	0	14	0	1464.67	271905;215670	271905	272	285	yes	no	2	0.0077327	83.692	By matching	By matching	By matching	By matching	By matching	By matching	By matching	By matching
AMQAAIDGGFK	PTSETCPKAMQAAIDG	AAIDGGFKIVEFTLTT	K	A	M	F	K	I	3	0	0	1	0	1	0	2	0	1	0	1	1	1	0	0	0	0	0	0	0	11	0	1107.54	273054;267632	273054	66	76	yes	no	2	3.6554e-05	132.56	By MS/MS	By MS/MS	By MS/MS	By MS/MS	By MS/MS	By MS/MS	By matching	By matching
AMSAGIPAENISLSTQELPENFAELVK	SSGFEVQRAMSAGIPA	ENFAELVKLGVNINAC	R	A	M	V	K	L	4	0	2	0	0	1	4	1	0	2	3	1	1	1	2	3	1	0	0	1	0	27	0	2858.44	230050;227544	230050	31	57	yes	no	2;3	1.1692e-11	100.7	By matching	By matching	By MS/MS	By matching	By matching	By matching	By matching	By matching
AMSAWGVEPR	FDCLRCNKAMSAWGVE	SAWGVEPRVPFLDADF	K	A	M	P	R	V	2	1	0	0	0	0	1	1	0	0	0	0	1	0	1	1	0	1	0	1	0	10	0	1102.52	255185;226762	255185	402	411	yes	no	2	0.00080645	110.38	By matching	By MS/MS	By MS/MS	By MS/MS	By MS/MS	By MS/MS	By matching	By matching
AMSNSFGFGGTNCALVFDKYEE	RKDGPFSRAMSNSFGF	LVFDKYEE________	R	A	M	E	E	-	2	0	2	1	1	0	2	3	0	0	1	1	1	3	0	2	1	0	1	1	0	22	1	2443.05	276386;260660	276386	425	446	yes	no	2	1.6471e-05	130.37	By matching	By matching	By matching	By MS/MS	By MS/MS	By MS/MS	By matching	By matching
AMTGMELLQQMK	ANYPGVDRAMTGMELL	MELLQQMKTQAKEYGT	R	A	M	M	K	T	1	0	0	0	0	2	1	1	0	0	2	1	3	0	0	0	1	0	0	0	0	12	0	1379.66	201676;227581	201676	58	69	yes	no	2	3.379e-06	153.74	By matching	By matching	By matching	By matching	By matching	By matching	By MS/MS	By MS/MS
AMTQSTDLHSNGDLQSMNQIVR	QHAATIRKAMTQSTDL	QSMNQIVRWINTKEEH	K	A	M	V	R	W	1	1	2	2	0	3	0	1	1	1	2	0	2	0	0	3	2	0	0	1	0	22	0	2445.14	273517;267154	273517	104	125	yes	no	3	3.6507e-07	133.95	By matching	By matching	By matching	By matching	By matching	By matching	By matching	By matching
AMVELWVGPIR	RTNGRPLKAMVELWVG	ELWVGPIRRIHAVNIE	K	A	M	I	R	R	1	1	0	0	0	0	1	1	0	1	1	0	1	0	1	0	0	1	0	2	0	11	0	1269.69	272954;277785	272954	93	103	yes	no	2	0.018568	69.721	By matching	By matching	By MS/MS	By matching	By matching	By matching	By matching	By matching
AMVNEDTSDMDLPTLDTR	DFIEAATRAMVNEDTS	DLPTLDTRNRPNGYVG	R	A	M	T	R	N	1	1	1	4	0	0	1	0	0	0	2	0	2	0	1	1	3	0	0	1	0	18	0	2022.89	174742;169332	174742	1284	1301	yes	no	2	1.4248e-70	263.19	By MS/MS	By MS/MS	By MS/MS	By MS/MS	By MS/MS	By MS/MS	By MS/MS	By MS/MS
ANADVIQISGGDGGTGASPLSSIK	TVACGVAKANADVIQI	ASPLSSIKHAGGPWEL	K	A	N	I	K	H	3	0	1	2	0	1	0	5	0	3	1	1	0	0	1	4	1	0	0	1	0	24	0	2214.11	225787;199438	225787	1127	1150	yes	no	2	2.1868e-205	343.57	By MS/MS	By MS/MS	By MS/MS	By MS/MS	By MS/MS	By MS/MS	By matching	By matching
ANAPMAQDLYSDDVGNSGLFLCSPMAR	EYAVDYAKANAPMAQD	FLCSPMARSVTGVTLY	K	A	N	A	R	S	4	1	2	3	1	1	0	2	0	0	3	0	2	1	2	3	0	0	1	1	0	27	0	2899.29	273196;173527	273196	309	335	yes	no	3	0.028432	29.227	By matching	By matching	By matching	By matching	By matching	By matching	By matching	By matching
ANDAPIIIQFSSGGSQFYGGK	NACLEAAKANDAPIII	GSQFYGGKGLDNTDYR	K	A	N	G	K	G	2	0	1	1	0	2	0	4	0	3	0	1	0	2	1	3	0	0	1	0	0	21	0	2156.05	272546;269285	272546	110	130	yes	no	2	6.2717e-111	290.09	By MS/MS	By MS/MS	By MS/MS	By MS/MS	By MS/MS	By MS/MS	By matching	By MS/MS
ANDGAVFLHCLPR	VNTDLMGKANDGAVFL	VFLHCLPRHVEEVTDE	K	A	N	P	R	H	2	1	1	1	1	0	0	1	1	0	2	0	0	1	1	0	0	0	0	1	0	13	0	1468.72	268473;270168	270168	182	194	no	no	2;3	0.0035598	90.697	By matching	By matching	By matching	By matching	By matching	By matching	By matching	By matching
ANDKVQVR	NSVSEVVKANDKVQVR	ANDKVQVRCKQIADNK	K	A	N	V	R	C	1	1	1	1	0	1	0	0	0	0	0	1	0	0	0	0	0	0	0	2	0	8	1	928.509	267338;273578	267338	291	298	yes	no	2	0.055211	109.48	By matching	By matching	By matching	By matching	By matching	By matching	By matching	By matching
ANEEFYKEK	PWMDGLVKANEEFYKE	NEEFYKEKGYPLFSSH	K	A	N	E	K	G	1	0	1	0	0	0	3	0	0	0	0	2	0	1	0	0	0	0	1	0	0	9	1	1156.54	270038;206976	270038	166	174	yes	no	2	0.0011777	151.83	By matching	By matching	By matching	By matching	By matching	By matching	By matching	By matching
ANELDFLGWR	TLIESVCKANELDFLG	ELDFLGWREVPVDPSV	K	A	N	W	R	E	1	1	1	1	0	0	1	1	0	0	2	0	0	1	0	0	0	1	0	0	0	10	0	1219.6	225787;199438	225787	120	129	yes	no	2	1.3132e-15	196.44	By MS/MS	By MS/MS	By MS/MS	By MS/MS	By MS/MS	By MS/MS	By matching	By matching
ANEQTPEAHVETPEVTATK	PLGMMKSKANEQTPEA	TPEVTATKINAVY___	K	A	N	T	K	I	3	0	1	0	0	1	4	0	1	0	0	1	0	0	2	0	4	0	0	2	0	19	0	2050.98	260772;272616	272616	294	312	no	no	2;3	5.4412e-19	194.1	By MS/MS	By MS/MS	By MS/MS	By MS/MS	By MS/MS	By MS/MS	By matching	By matching
ANGLAPEIPEDLYMLIK	QKIVRLLKANGLAPEI	EDLYMLIKKAVQVRKH	K	A	N	I	K	K	2	0	1	1	0	0	2	1	0	2	3	1	1	0	2	0	0	0	1	0	0	17	0	1885.99	270068;268363	270068	77	93	yes	no	2	1.6984e-32	218.63	By MS/MS	By MS/MS	By MS/MS	By MS/MS	By MS/MS	By MS/MS	By MS/MS	By MS/MS
ANGMQFAQANVK	VAAKDLKRANGMQFAQ	QFAQANVKFPLAHRVA	R	A	N	V	K	F	3	0	2	0	0	2	0	1	0	0	0	1	1	1	0	0	0	0	0	1	0	12	0	1277.62	273885	273885	140	151	yes	yes	2	2.4713e-52	242.97	By MS/MS	By MS/MS	By MS/MS	By MS/MS	By MS/MS	By MS/MS	By MS/MS	By MS/MS
ANGQVTLDSIFDPMR	DAKVPNLRANGQVTLD	DSIFDPMRDGNWKNEP	R	A	N	M	R	D	1	1	1	2	0	1	0	1	0	1	1	0	1	1	1	1	1	0	0	1	0	15	0	1662.8	259729;222541	259729	317	331	no	no	2	0.00073247	107.82	By matching	By matching	By matching	By matching	By matching	By matching	By matching	By matching
ANGSADGFVK	FAANSRARANGSADGF	GSADGFVKVLADKETD	R	A	N	V	K	V	2	0	1	1	0	0	0	2	0	0	0	1	0	1	0	1	0	0	0	1	0	10	0	964.461	271375;223069	271375	422	431	yes	no	2	0.0068812	86.014	By matching	By matching	By matching	By matching	By matching	By matching	By matching	By matching
ANGTIGGSWK	GLRKKGHRANGTIGGS	GTIGGSWKAAWLRRNT	R	A	N	W	K	A	1	0	1	0	0	0	0	3	0	1	0	1	0	0	0	1	1	1	0	0	0	10	0	989.493	271494	271494	181	190	yes	yes	2	0.0064447	87.184	By matching	By matching	By matching	By matching	By MS/MS	By MS/MS	By matching	By matching
ANILELQPYR	GIASKLARANILELQP	ILELQPYRCARDDYSE	R	A	N	Y	R	C	1	1	1	0	0	1	1	0	0	1	2	0	0	0	1	0	0	0	1	0	0	10	0	1215.66	278740;178139	278740	19	28	yes	no	2	0.0099774	81.625	By matching	By matching	By matching	By matching	By matching	By matching	By matching	By matching
ANIMGEYTIDCAK	LATSIGAKANIMGEYT	EYTIDCAKVPDMPDVV	K	A	N	A	K	V	2	0	1	1	1	0	1	1	0	2	0	1	1	0	0	0	1	0	1	0	0	13	0	1484.66	268878;159503	268878	316	328	yes	no	2	1.1487e-08	168	By matching	By matching	By matching	By matching	By matching	By matching	By matching	By matching
ANKGWVEPGMGPLFTLR	INITEALRANKGWVEP	MGPLFTLRENYYPGDI	R	A	N	L	R	E	1	1	1	0	0	0	1	3	0	0	2	1	1	1	2	0	1	1	0	1	0	17	1	1871.97	272013;271659	272013	165	181	yes	no	3	0.00016727	117.48	By matching	By matching	By matching	By MS/MS	By MS/MS	By matching	By matching	By matching
ANLGANAILGISLAASK	KLDGTHNKANLGANAI	GISLAASKAGAGAQGI	K	A	N	S	K	A	5	0	2	0	0	0	0	2	0	2	3	1	0	0	0	2	0	0	0	0	0	17	0	1582.9	210137;168155	210137	103	119	yes	no	2	0.025498	62.525	By matching	By matching	By matching	By matching	By matching	By matching	By matching	By matching
ANLPLELPLDSPMNR	RTYRLFEKANLPLELP	PLDSPMNREIFLNYMA	K	A	N	N	R	E	1	1	2	1	0	0	1	0	0	0	4	0	1	0	3	1	0	0	0	0	0	15	0	1678.87	272353;269645	272353	148	162	yes	no	2	0.00060902	109.07	By matching	By matching	By matching	By matching	By matching	By matching	By matching	By matching
ANLSANLIQAQR	GYYDQYRRANLSANLI	ANLIQAQRDFFGGHTY	R	A	N	Q	R	D	3	1	2	0	0	2	0	0	0	1	2	0	0	0	0	1	0	0	0	0	0	12	0	1297.71	211512;263753	211512	443	454	yes	no	2	5.8978e-24	210.93	By MS/MS	By MS/MS	By MS/MS	By MS/MS	By MS/MS	By MS/MS	By MS/MS	By matching
ANNFLWPFK	TVGPNFKKANNFLWPF	NNFLWPFKLSNPKGGF	K	A	N	F	K	L	1	0	2	0	0	0	0	0	0	0	1	1	0	2	1	0	0	1	0	0	0	9	0	1135.58	272633;268645	272633	196	204	yes	no	2	6.3738e-19	197.3	By MS/MS	By MS/MS	By MS/MS	By MS/MS	By MS/MS	By MS/MS	By MS/MS	By MS/MS
ANNVSTWK	EAVAAAQKANNVSTWK	ANNVSTWKHVCFACLR	K	A	N	W	K	H	1	0	2	0	0	0	0	0	0	0	0	1	0	0	0	1	1	1	0	1	0	8	0	918.456	262284;278600	262284	1278	1285	yes	no	2	0.064061	64.841	By matching	By matching	By matching	By matching	By matching	By matching	By matching	By matching
ANPDHDVLFTFNGTTSGVR	GELPDMAKANPDHDVL	NGTTSGVRVPAGCDFI	K	A	N	V	R	V	1	1	2	2	0	0	0	2	1	0	1	0	0	2	1	1	3	0	0	2	0	19	0	2046.98	195514;229194	195514	136	154	no	no	2;3	1.9949e-35	217.67	By MS/MS	By MS/MS	By MS/MS	By MS/MS	By MS/MS	By MS/MS	By matching	By matching
ANPDLEEIESIFTSLQVACK	RYMKEMVRANPDLEEI	TSLQVACKTLSNLVRR	R	A	N	C	K	T	2	0	1	1	1	1	3	0	0	2	2	1	0	1	1	2	1	0	0	1	0	20	0	2263.1	158118	158118	24	43	yes	yes	3	0.017257	47.68	By matching	By matching	By matching	By matching	By matching	By matching	By matching	By matching
ANPMGGSTMAK	ANSITALKANPMGGST	MGGSTMAKGIVLEKIG	K	A	N	A	K	G	2	0	1	0	0	0	0	2	0	0	0	1	2	0	1	1	1	0	0	0	0	11	0	1063.48	273042;270623	273042	38	48	yes	no	2	0.0023858	95.618	By matching	By matching	By MS/MS	By matching	By matching	By matching	By MS/MS	By MS/MS
ANPNGSFSDKFK	VPDVDKQKANPNGSFS	GSFSDKFKNMFSK___	K	A	N	F	K	N	1	0	2	1	0	0	0	1	0	0	0	2	0	2	1	2	0	0	0	0	0	12	1	1310.63	272241;207854	272241	373	384	yes	no	2	0.016852	100.02	By matching	By matching	By matching	By matching	By matching	By matching	By matching	By matching
ANPNLSLPNPSPITVAHR	WGDDEIMKANPNLSLP	SPITVAHRVKGSSSTA	K	A	N	H	R	V	2	1	3	0	0	0	0	0	1	1	2	0	0	0	4	2	1	0	0	1	0	18	0	1897.02	258057;205028	258057	50	67	yes	no	2;3	0.0035465	81.526	By matching	By matching	By matching	By matching	By matching	By matching	By matching	By matching
ANPVGASLSGVGPR	QEAKGVFRANPVGASL	SLSGVGPRLIGVGFKR	R	A	N	P	R	L	2	1	1	0	0	0	0	3	0	0	1	0	0	0	2	2	0	0	0	2	0	14	0	1280.68	196575;195871	196575	74	87	yes	no	2	3.2051e-05	132.51	By matching	By matching	By matching	By matching	By matching	By matching	By matching	By matching
ANQCPLGSGALAGNAFGVDR	RLQEMIPRANQCPLGS	GNAFGVDREFLAEELG	R	A	N	D	R	E	4	1	2	1	1	1	0	4	0	0	2	0	0	1	1	1	0	0	0	1	0	20	0	1973.94	215156;262171	215156	174	193	yes	no	2	2.9873e-74	264.1	By MS/MS	By matching	By matching	By matching	By matching	By matching	By matching	By matching
ANQQLNVDK	LKGPLDDKANQQLNVD	NQQLNVDKAQVINDLK	K	A	N	D	K	A	1	0	2	1	0	2	0	0	0	0	1	1	0	0	0	0	0	0	0	1	0	9	0	1028.53	211512;263753	211512	315	323	yes	no	2	0.0010173	122.96	By matching	By matching	By matching	By matching	By matching	By matching	By matching	By matching
ANSFDNDTFLDAITK	AIKIMMERANSFDNDT	TFLDAITKVRNNEIMY	R	A	N	T	K	V	2	0	2	3	0	0	0	0	0	1	1	1	0	2	0	1	2	0	0	0	0	15	0	1670.78	262284;278600	262284	1413	1427	yes	no	2	1.9057e-15	184.92	By MS/MS	By MS/MS	By MS/MS	By MS/MS	By MS/MS	By MS/MS	By MS/MS	By MS/MS
ANSYAIPAVNCTSSSTANAVMEAAR	VNLLDHARANSYAIPA	NAVMEAARKAKAPVMV	R	A	N	A	R	K	7	1	3	0	1	0	1	0	0	1	0	0	1	0	1	4	2	0	1	2	0	25	0	2555.17	258994	258994	27	51	yes	yes	2;3	1.8871e-28	189.84	By matching	By matching	By matching	By matching	By matching	By matching	By matching	By matching
ANSYDPSTHPR	ELDQLSQKANSYDPST	YDPSTHPRVPVILQHN	K	A	N	P	R	V	1	1	1	1	0	0	0	0	1	0	0	0	0	0	2	2	1	0	1	0	0	11	0	1243.56	274497	274497	349	359	yes	yes	2	0.00026804	118.9	By matching	By matching	By matching	By matching	By matching	By matching	By MS/MS	By matching
ANTIVVYDPISEK	AMTGPDVKANTIVVYD	VYDPISEKSSQVKLIP	K	A	N	E	K	S	1	0	1	1	0	0	1	0	0	2	0	1	0	0	1	1	1	0	1	2	0	13	0	1447.76	273052;270634	273052	94	106	yes	no	2	9.5774e-06	146.77	By MS/MS	By MS/MS	By MS/MS	By matching	By matching	By matching	By matching	By matching
ANVLDVSQLWR	GKLCSIDKANVLDVSQ	LDVSQLWREVVTDVIT	K	A	N	W	R	E	1	1	1	1	0	1	0	0	0	0	2	0	0	0	0	1	0	1	0	2	0	11	0	1299.69	275954	275954	241	251	yes	yes	2	0.00011439	133.32	By MS/MS	By MS/MS	By MS/MS	By MS/MS	By matching	By matching	By matching	By MS/MS
ANVSKDELSELLAGMYK	VDVIHPGRANVSKDEL	ELLAGMYKGDSKLTIL	R	A	N	Y	K	G	2	0	1	1	0	0	2	1	0	0	3	2	1	0	0	2	0	0	1	1	0	17	1	1866.94	261793;214174	261793	33	49	yes	no	2;3	2.4807e-06	161.99	By MS/MS	By MS/MS	By MS/MS	By matching	By matching	By matching	By MS/MS	By MS/MS
ANVSKDELSELLAGMYKGDSK	VDVIHPGRANVSKDEL	GMYKGDSKLTILFGFR	R	A	N	S	K	L	2	0	1	2	0	0	2	2	0	0	3	3	1	0	0	3	0	0	1	1	0	21	2	2254.12	261793;214174	261793	33	53	yes	no	3;4	4.8404e-22	188.54	By matching	By matching	By matching	By matching	By matching	By matching	By matching	By matching
ANYSIDENLFHTSYESGQLEDAACGPEEEMFK	IPVDAKPKANYSIDEN	GPEEEMFKMTVSPQAA	K	A	N	F	K	M	3	0	2	2	1	1	6	2	1	1	2	1	1	2	1	3	1	0	2	0	0	32	0	3680.56	207847;213508	213508	179	210	no	no	3	8.8561e-24	143.5	By matching	By matching	By matching	By matching	By matching	By matching	By MS/MS	By matching
ANYWCPELK	TGSLCVRRANYWCPEL	NYWCPELKADDPAKAG	R	A	N	L	K	A	1	0	1	0	1	0	1	0	0	0	1	1	0	0	1	0	0	1	1	0	0	9	0	1179.54	275587	275587	138	146	yes	yes	2	1.7119e-05	156.83	By MS/MS	By MS/MS	By MS/MS	By MS/MS	By MS/MS	By matching	By MS/MS	By matching
APADKDAVMK	________________	ADKDAVMKDAILGAGG	M	A	P	M	K	D	3	0	0	2	0	0	0	0	0	0	0	2	1	0	1	0	0	0	0	1	0	10	1	1044.53	260828	260828	2	11	yes	yes	2	0.05192	93.442	By matching	By matching	By matching	By matching	By matching	By MS/MS	By matching	By matching
APAMFDKETR	ASLGIRHKAPAMFDKE	AMFDKETRYSSYPRQK	K	A	P	T	R	Y	2	1	0	1	0	0	1	0	0	0	0	1	1	1	1	0	1	0	0	0	0	10	1	1164.56	269207	269207	179	188	yes	yes	2	0.060125	91.701	By matching	By matching	By matching	By matching	By matching	By matching	By matching	By matching
APAMMVWR	RKGPFHYKAPAMMVWR	APAMMVWRTIRGMVHQ	K	A	P	W	R	T	2	1	0	0	0	0	0	0	0	0	0	0	2	0	1	0	0	1	0	1	0	8	0	960.467	170235;272891	272891	75	82	no	no	2	0.00029873	153.15	By MS/MS	By MS/MS	By MS/MS	By MS/MS	By MS/MS	By MS/MS	By MS/MS	By MS/MS
APASTVQILGAEK	GSLTNLAKAPASTVQI	VQILGAEKALFRALKT	K	A	P	E	K	A	3	0	0	0	0	1	1	1	0	1	1	1	0	0	1	1	1	0	0	1	0	13	0	1283.71	277435;267045	277435	334	346	yes	no	2	1.049e-14	136.83	By matching	By matching	By matching	By MS/MS	By MS/MS	By MS/MS	By matching	By matching
APDFELENSR	________________	DFELENSRGSGVTTSL	K	A	P	S	R	G	1	1	1	1	0	0	2	0	0	0	1	0	0	1	1	1	0	0	0	0	0	10	0	1176.54	163004;163001	163004	8	17	no	no	2	5.6737e-05	148.28	By matching	By matching	By matching	By matching	By matching	By matching	By MS/MS	By MS/MS
APDFSSIKAPEIK	DFKAPEFKAPDFSSIK	SIKAPEIKAPQIKAPD	K	A	P	I	K	A	2	0	0	1	0	0	1	0	0	2	0	2	0	1	2	2	0	0	0	0	0	13	1	1401.75	270586	270586	319	331	yes	yes	3	0.061056	43.501	By matching	By matching	By matching	By MS/MS	By matching	By matching	By matching	By matching
APDYNLDVTDFK	EIKAPQIKAPDYNLDV	NLDVTDFKAPDIKLPE	K	A	P	F	K	A	1	0	1	3	0	0	0	0	0	0	1	1	0	1	1	0	1	0	1	1	0	12	0	1396.65	270586	270586	337	348	yes	yes	2	2.9037e-22	209.25	By MS/MS	By matching	By MS/MS	By MS/MS	By MS/MS	By MS/MS	By matching	By MS/MS
APDYNLDVTDFKAPDIK	EIKAPQIKAPDYNLDV	DFKAPDIKLPEVSFPK	K	A	P	I	K	L	2	0	1	4	0	0	0	0	0	1	1	2	0	1	2	0	1	0	1	1	0	17	1	1920.95	270586	270586	337	353	yes	yes	3	0.0024974	94.007	By matching	By matching	By matching	By MS/MS	By matching	By matching	By matching	By matching
APEPPPPPPPPK	SSDRFFGKAPEPPPPP	PPPPPPPKKKGWFGKK	K	A	P	P	K	K	1	0	0	0	0	0	1	0	0	0	0	1	0	0	9	0	0	0	0	0	0	12	0	1219.66	206263	206263	152	163	yes	yes	2	2.1977e-05	147.62	By matching	By matching	By MS/MS	By MS/MS	By MS/MS	By MS/MS	By matching	By matching
APEQVDEFIQDEITPILDANK	DPSLFVGRAPEQVDEF	TPILDANKDLLAQASV	R	A	P	N	K	D	2	0	1	3	0	2	3	0	0	3	1	1	0	1	2	0	1	0	0	1	0	21	0	2384.17	177290;167203	177290	428	448	yes	no	2	1.7636e-06	133.74	By MS/MS	By matching	By matching	By matching	By matching	By matching	By matching	By matching
APEWAPWFR	DPLGFSERAPEWAPWF	PEWAPWFREAELKHGR	R	A	P	F	R	E	2	1	0	0	0	0	1	0	0	0	0	0	0	1	2	0	0	2	0	0	0	9	0	1158.56	269925	269925	73	81	yes	yes	2	1.8934e-05	155.58	By matching	By matching	By matching	By matching	By matching	By matching	By matching	By matching
APFDQFDGGSK	AILFAPKRAPFDQFDG	DQFDGGSKKKFNKIKL	R	A	P	S	K	K	1	0	0	2	0	1	0	2	0	0	0	1	0	2	1	1	0	0	0	0	0	11	0	1167.52	274417	274417	344	354	yes	yes	2	2.0465e-05	145.14	By matching	By MS/MS	By MS/MS	By matching	By matching	By MS/MS	By MS/MS	By matching
APGDFGFGTFYLEGK	EMLQGSGRAPGDFGFG	GTFYLEGKTEEEIKKI	R	A	P	G	K	T	1	0	0	1	0	0	1	4	0	0	1	1	0	3	1	0	1	0	1	0	0	15	0	1604.75	261294	261294	149	163	yes	yes	2	4.6637e-07	155.37	By matching	By matching	By MS/MS	By matching	By matching	By matching	By matching	By MS/MS
APGDFGLDPLGFGK	SGRESGERAPGDFGLD	LDPLGFGKGEPAKFDR	R	A	P	G	K	G	1	0	0	2	0	0	0	4	0	0	2	1	0	2	2	0	0	0	0	0	0	14	0	1389.69	213124;210115	213124	159	172	yes	no	2	8.2703e-11	177.36	By MS/MS	By MS/MS	By MS/MS	By MS/MS	By MS/MS	By MS/MS	By MS/MS	By MS/MS
APGDYSFDPLGLKPQSADK	ANMNEFDRAPGDYSFD	LKPQSADKLAEYQLAE	R	A	P	D	K	L	2	0	0	3	0	1	0	2	0	0	2	2	0	1	3	2	0	0	1	0	0	19	1	2004.98	269925	269925	158	176	yes	yes	2;3	1.2222e-07	158.58	By MS/MS	By MS/MS	By MS/MS	By MS/MS	By MS/MS	By MS/MS	By MS/MS	By MS/MS
APGDYSFDPLGLKPQSADKLAEYQLAELK	ANMNEFDRAPGDYSFD	EYQLAELKNGRLAMIS	R	A	P	L	K	N	4	0	0	3	0	2	2	2	0	0	5	3	0	1	3	2	0	0	2	0	0	29	2	3163.61	269925	269925	158	186	yes	yes	4	1.1929e-06	75.404	By matching	By matching	By matching	By matching	By matching	By matching	By matching	By matching
APGFGDNRK	GIKVCAVKAPGFGDNR	PGFGDNRKATMQDLAL	K	A	P	R	K	A	1	1	1	1	0	0	0	2	0	0	0	1	0	1	1	0	0	0	0	0	0	9	1	960.478	185425;265209	185425	277	285	yes	no	2	0.011176	109.44	By matching	By matching	By matching	By matching	By matching	By matching	By matching	By matching
APGVVPIIVSNPTVSK	VHLEAITKAPGVVPII	VSNPTVSKAEAAAAQY	K	A	P	S	K	A	1	0	1	0	0	0	0	1	0	2	0	1	0	0	3	2	1	0	0	4	0	16	0	1576.92	272241;207854	272241	15	30	yes	no	2	7.7244e-06	151.49	By MS/MS	By MS/MS	By MS/MS	By MS/MS	By MS/MS	By MS/MS	By MS/MS	By MS/MS
APILAEDAVK	LEKLNLHKAPILAEDA	ILAEDAVKQILRILYL	K	A	P	V	K	Q	3	0	0	1	0	0	1	0	0	1	1	1	0	0	1	0	0	0	0	1	0	10	0	1025.58	269490	269490	188	197	yes	yes	2	0.00411	93.442	By MS/MS	By MS/MS	By MS/MS	By MS/MS	By MS/MS	By MS/MS	By matching	By MS/MS
APITVGINGFGR	________________	VGINGFGRIGRLVMRA	M	A	P	G	R	I	1	1	1	0	0	0	0	3	0	2	0	0	0	1	1	0	1	0	0	1	0	12	0	1200.66	275635	275635	2	13	yes	yes	2	7.0346e-08	167.84	By MS/MS	By MS/MS	By MS/MS	By MS/MS	By MS/MS	By MS/MS	By matching	By MS/MS
APMFSFTR	PNGYVGVKAPMFSFTR	APMFSFTRLRGSDPVL	K	A	P	T	R	L	1	1	0	0	0	0	0	0	0	0	0	0	1	2	1	1	1	0	0	0	0	8	0	955.459	174742;169332;264682	174742	1312	1319	no	no	2	0.0027862	120.87	By MS/MS	By MS/MS	By MS/MS	By MS/MS	By MS/MS	By MS/MS	By matching	By MS/MS
APMIVGDPSYFSQDK	DGKKMMAKAPMIVGDP	PSYFSQDKVKPTSQVV	K	A	P	D	K	V	1	0	0	2	0	1	0	1	0	1	0	1	1	1	2	2	0	0	1	1	0	15	0	1653.77	270242;171253	270242	237	251	yes	no	2	5.9422e-05	125.36	By matching	By matching	By matching	By matching	By matching	By matching	By matching	By matching
APNEQEFFDETVDK	GGYLYFHKAPNEQEFF	FFDETVDKLSRLHMFD	K	A	P	D	K	L	1	0	1	2	0	1	3	0	0	0	0	1	0	2	1	0	1	0	0	1	0	14	0	1667.73	255185;226762	255185	374	387	yes	no	2	1.9077e-10	170.42	By matching	By matching	By matching	By matching	By matching	By matching	By matching	By matching
APNEQEFFDETVDKLSR	GGYLYFHKAPNEQEFF	ETVDKLSRLHMFDCLR	K	A	P	S	R	L	1	1	1	2	0	1	3	0	0	0	1	1	0	2	1	1	1	0	0	1	0	17	1	2023.95	255185;226762	255185	374	390	yes	no	3	0.0092844	92.38	By matching	By matching	By matching	By matching	By matching	By matching	By matching	By matching
APPAMNDMELK	ELNKSGIRAPPAMNDM	AMNDMELKLMLVEVRL	R	A	P	L	K	L	2	0	1	1	0	0	1	0	0	0	1	1	2	0	2	0	0	0	0	0	0	11	0	1215.56	273428;269035	273428	81	91	yes	no	2	0.0011857	103.46	By matching	By matching	By matching	By matching	By matching	By matching	By matching	By matching
APPAPRPDVK	DKITFPVRAPPAPRPD	PAPRPDVKKVLLLGSG	R	A	P	V	K	K	2	1	0	1	0	0	0	0	0	0	0	1	0	0	4	0	0	0	0	1	0	10	1	1046.59	174742;169332	174742	415	424	yes	no	2	0.024234	102.06	By matching	By matching	By matching	By matching	By matching	By matching	By matching	By matching
APSGEGTNTWDKFEMR	KLRITTRKAPSGEGTN	TWDKFEMRIHKRLIDL	K	A	P	M	R	I	1	1	1	1	0	0	2	2	0	0	0	1	1	1	1	1	2	1	0	0	0	16	1	1824.81	169294	169294	71	86	yes	yes	3	0.0039701	89.507	By MS/MS	By matching	By MS/MS	By matching	By matching	By matching	By matching	By matching
APTEENPNPEAYR	QYQVVGRKAPTEENPN	NPNPEAYRMIIFSPNA	K	A	P	Y	R	M	2	1	2	0	0	0	3	0	0	0	0	0	0	0	3	0	1	0	1	0	0	13	0	1486.67	273885	273885	17	29	yes	yes	2	1.5916e-06	153.32	By MS/MS	By MS/MS	By MS/MS	By MS/MS	By MS/MS	By MS/MS	By MS/MS	By MS/MS
APTLVTSQPLAISAGR	EYHSFSTRAPTLVTSQ	PLAISAGREFARFGAS	R	A	P	G	R	E	3	1	0	0	0	1	0	1	0	1	2	0	0	0	2	2	2	0	0	1	0	16	0	1580.89	262448;262819	262819	920	935	no	no	2	4.7985e-06	152.68	By matching	By matching	By matching	By MS/MS	By MS/MS	By MS/MS	By matching	By matching
APTMALDSK	LNPACGGKAPTMALDS	PTMALDSKKYKFVGAL	K	A	P	S	K	K	2	0	0	1	0	0	0	0	0	0	1	1	1	0	1	1	1	0	0	0	0	9	0	932.464	213392	213392	378	386	yes	yes	2	0.0018431	111.06	By matching	By matching	By matching	By matching	By matching	By matching	By matching	By matching
APTNDELEQLQK	INEGGETRAPTNDELE	DELEQLQKELKDQNID	R	A	P	Q	K	E	1	0	1	1	0	2	2	0	0	0	2	1	0	0	1	0	1	0	0	0	0	12	0	1384.68	271063	271063	258	269	yes	yes	2	0.00099816	104.17	By matching	By matching	By matching	By matching	By matching	By matching	By matching	By matching
APTTDVTTLSNGLR	EFPDYVLRAPTTDVTT	TTLSNGLRVGSETTIG	R	A	P	L	R	V	1	1	1	1	0	0	0	1	0	0	2	0	0	0	1	1	4	0	0	1	0	14	0	1444.75	170828	170828	57	70	yes	yes	2	7.6089e-08	165.78	By MS/MS	By matching	By MS/MS	By MS/MS	By MS/MS	By MS/MS	By matching	By MS/MS
APVIDLVSK	AAKNGGGKAPVIDLVS	PVIDLVSKGYFKLLGN	K	A	P	S	K	G	1	0	0	1	0	0	0	0	0	1	1	1	0	0	1	1	0	0	0	2	0	9	0	940.559	272207;269144	272207	89	97	yes	no	2	0.00056201	135.43	By MS/MS	By MS/MS	By MS/MS	By MS/MS	By MS/MS	By MS/MS	By matching	By MS/MS
APVMVQCSNGGGSFLLGK	MEAARKAKAPVMVQCS	GGSFLLGKGVKDGNGA	K	A	P	G	K	G	1	0	1	0	1	1	0	4	0	0	2	1	1	1	1	2	0	0	0	2	0	18	0	1820.89	258994	258994	55	72	yes	yes	2	2.2576e-11	170	By matching	By matching	By matching	By matching	By matching	By matching	By matching	By matching
APVNSVQVFGK	________________	NSVQVFGKKKTATAVA	M	A	P	G	K	K	1	0	1	0	0	1	0	1	0	0	0	1	0	1	1	1	0	0	0	3	0	11	0	1144.62	234775	234775	2	12	yes	yes	2	3.4859e-29	213.35	By MS/MS	By MS/MS	By MS/MS	By MS/MS	By MS/MS	By MS/MS	By matching	By MS/MS
APVTSAHAIDMEK	KANSSYYKAPVTSAHA	AHAIDMEKSTISNLDS	K	A	P	E	K	S	3	0	0	1	0	0	1	0	1	1	0	1	1	0	1	1	1	0	0	1	0	13	0	1368.67	278144	278144	57	69	yes	yes	2	0.0010712	103.11	By matching	By matching	By matching	By MS/MS	By MS/MS	By MS/MS	By matching	By matching
APWGMGEVQEGDTSEFMGDFR	AANQNQFKAPWGMGEV	SEFMGDFRNKALDFGW	K	A	P	F	R	N	1	1	0	2	0	1	3	4	0	0	0	0	2	2	1	1	1	1	0	1	0	21	0	2344.97	273006;271557	273006	133	153	yes	no	2;3	7.7114e-65	246.67	By MS/MS	By MS/MS	By MS/MS	By MS/MS	By MS/MS	By MS/MS	By MS/MS	By MS/MS
APYVDPLNVIQAELMK	QRASNSIRAPYVDPLN	VIQAELMKRFRALDQR	R	A	P	M	K	R	2	0	1	1	0	1	1	0	0	1	2	1	1	0	2	0	0	0	1	2	0	16	0	1799.95	166717	166717	825	840	yes	yes	2	4.0331e-07	159.54	By matching	By matching	By matching	By MS/MS	By MS/MS	By matching	By MS/MS	By MS/MS
AQASAVYHVSK	QEVCAVGRAQASAVYH	SAVYHVSKYAAKFGIP	R	A	Q	S	K	Y	3	0	0	0	0	1	0	0	1	0	0	1	0	0	0	2	0	0	1	2	0	11	0	1159.6	262756;262390	262756	346	356	yes	no	2	0.0058645	84.169	By matching	By matching	By matching	By matching	By matching	By matching	By matching	By matching
AQAYSDLAR	GSGNSAAKAQAYSDLA	QAYSDLARGAGGTRF_	K	A	Q	A	R	G	3	1	0	1	0	1	0	0	0	0	1	0	0	0	0	1	0	0	1	0	0	9	0	993.488	270030;260404	270030	252	260	yes	no	2	0.0051583	96.342	By matching	By matching	By matching	By matching	By matching	By matching	By matching	By matching
AQDAGLSLTK	AQSGLLSKAQDAGLSL	DAGLSLTKLEPLLALA	K	A	Q	T	K	L	2	0	0	1	0	1	0	1	0	0	2	1	0	0	0	1	1	0	0	0	0	10	0	1002.53	251771;226502	251771	74	83	yes	no	2	0.00015071	137.4	By MS/MS	By MS/MS	By MS/MS	By MS/MS	By MS/MS	By MS/MS	By matching	By MS/MS
AQDAVLATR	DRISSVRRAQDAVLAT	QDAVLATRPFSETLQS	R	A	Q	T	R	P	3	1	0	1	0	1	0	0	0	0	1	0	0	0	0	0	1	0	0	1	0	9	0	943.509	229738;208175	229738	71	79	yes	no	2	0.0023025	108.7	By matching	By matching	By matching	By matching	By matching	By matching	By matching	By matching
AQDAVLATRPFSETLQSVFGGLIAR	DRISSVRRAQDAVLAT	VFGGLIARLGGEAMDL	R	A	Q	A	R	L	4	2	0	1	0	2	1	2	0	1	3	0	0	2	1	2	2	0	0	2	0	25	1	2646.41	229738;208175	229738	71	95	yes	no	3	1.2066e-09	126.51	By MS/MS	By MS/MS	By MS/MS	By MS/MS	By MS/MS	By MS/MS	By matching	By matching
AQDCASHFGEYPADEVEYLR	DVHVDIDKAQDCASHF	ADEVEYLRDELHAHRV	K	A	Q	L	R	D	3	1	0	2	1	1	3	1	1	0	1	0	0	1	1	1	0	0	2	1	0	20	0	2356.01	241313;252878	241313	68	87	yes	no	3	0.00095056	80.596	By matching	By matching	By matching	By matching	By matching	By matching	By matching	By matching
AQDEDFELPMNPITQMR	PWGIVSIKAQDEDFEL	MNPITQMRNALGKEEG	K	A	Q	M	R	N	1	1	1	2	0	2	2	0	0	1	1	0	2	1	2	0	1	0	0	0	0	17	0	2033.92	193864	193864	167	183	yes	yes	2	1.7309e-07	162.77	By matching	By matching	By matching	By matching	By matching	By matching	By matching	By matching
AQEEAGGPPPLVTK	AALRDDLKAQEEAGGP	GPPPLVTKGGVKYRDI	K	A	Q	T	K	G	2	0	0	0	0	1	2	2	0	0	1	1	0	0	3	0	1	0	0	1	0	14	0	1392.72	200631;228597	200631	45	58	yes	no	2	1.3614e-15	188.19	By MS/MS	By MS/MS	By MS/MS	By matching	By MS/MS	By MS/MS	By matching	By MS/MS
AQENNTMVIAATDLLALTK	SYESFTDRAQENNTMV	TDLLALTKLAPPSSWG	R	A	Q	T	K	L	4	0	2	1	0	1	1	0	0	1	3	1	1	0	0	0	3	0	0	1	0	19	0	2016.06	276117	276117	235	253	yes	yes	2;3	2.5968e-46	225.69	By matching	By matching	By matching	By matching	By MS/MS	By MS/MS	By matching	By matching
AQFENMVQPLVDR	HMNSKVSRAQFENMVQ	MVQPLVDRTLGPCKGC	R	A	Q	D	R	T	1	1	1	1	0	2	1	0	0	0	1	0	1	1	1	0	0	0	0	2	0	13	0	1545.76	197784	197784	269	281	yes	yes	2	8.9921e-16	183.28	By MS/MS	By MS/MS	By MS/MS	By MS/MS	By MS/MS	By MS/MS	By matching	By MS/MS
AQFIVNPKPFLADLVGK	________________	FLADLVGKIVKVRLKW	M	A	Q	G	K	I	2	0	1	1	0	1	0	1	0	1	2	2	0	2	2	0	0	0	0	2	0	17	1	1856.06	272635;268647	272635	2	18	yes	no	2	0.00083525	130.21	By matching	By matching	By matching	By MS/MS	By MS/MS	By matching	By matching	By matching
AQGPYYCSVGPENNFGR	PVGGMPSRAQGPYYCS	GPENNFGRAITESLYK	R	A	Q	G	R	A	1	1	2	0	1	1	1	3	0	0	0	0	0	1	2	1	0	0	2	1	0	17	0	1914.83	158325;203412	158325	195	211	yes	no	2;3	3.7608e-16	186.17	By MS/MS	By MS/MS	By MS/MS	By MS/MS	By MS/MS	By MS/MS	By MS/MS	By MS/MS
AQGSNYFFQK	KEITSEKKAQGSNYFF	GSNYFFQKLRF_____	K	A	Q	Q	K	L	1	0	1	0	0	2	0	1	0	0	0	1	0	2	0	1	0	0	1	0	0	10	0	1188.56	273430;269038	273430	150	159	yes	no	2	3.0739e-14	187.99	By MS/MS	By MS/MS	By MS/MS	By MS/MS	By MS/MS	By MS/MS	By MS/MS	By matching
AQIGIVAGGGR	KTVPSNVRAQIGIVAG	GIVAGGGRTDKPMLKA	R	A	Q	G	R	T	2	1	0	0	0	1	0	4	0	2	0	0	0	0	0	0	0	0	0	1	0	11	0	997.567	272576;268713	272576	164	174	yes	no	2	8.4985e-21	164.33	By MS/MS	By MS/MS	By MS/MS	By MS/MS	By MS/MS	By MS/MS	By MS/MS	By MS/MS
AQILTTNLWSSELSK	VYATWIPRAQILTTNL	LWSSELSKLVANAFLA	R	A	Q	S	K	L	1	0	1	0	0	1	1	0	0	1	3	1	0	0	0	3	2	1	0	0	0	15	0	1689.89	271881;215451	271881	208	222	yes	no	2	1.5119e-41	233.47	By MS/MS	By MS/MS	By MS/MS	By MS/MS	By MS/MS	By MS/MS	By matching	By matching
AQIVEEFK	FDALSDARAQIVEEFK	AQIVEEFKLCQGEPVK	R	A	Q	F	K	L	1	0	0	0	0	1	2	0	0	1	0	1	0	1	0	0	0	0	0	1	0	8	0	962.507	277597	277597	726	733	yes	yes	2	0.036678	74.376	By matching	By matching	By matching	By matching	By matching	By matching	By matching	By matching
AQIWDTAGQER	QAEGKTIKAQIWDTAG	WDTAGQERYRAITSAY	K	A	Q	E	R	Y	2	1	0	1	0	2	1	1	0	1	0	0	0	0	0	0	1	1	0	0	0	11	0	1273.61	174052	174052	63	73	no	no	2	7.6076e-05	140.01	By MS/MS	By MS/MS	By MS/MS	By MS/MS	By MS/MS	By MS/MS	By matching	By matching
AQLDGKEPTEAITSFIHAEDASEYVK	PVWSKLGKAQLDGKEP	EDASEYVKVCAEANEG	K	A	Q	V	K	V	4	0	0	2	0	1	4	1	1	2	1	2	0	1	1	2	2	0	1	1	0	26	1	2848.38	262284;278600	262284	1145	1170	yes	no	4	0.039883	26.235	By matching	By matching	By matching	By matching	By matching	By matching	By matching	By matching
AQLEAQHANR	AQRREVRRAQLEAQHA	LEAQHANRNVGPGGPG	R	A	Q	N	R	N	3	1	1	0	0	2	1	0	1	0	1	0	0	0	0	0	0	0	0	0	0	10	0	1136.57	206847;172027	206847	386	395	yes	no	2	6.1531e-05	147.73	By MS/MS	By MS/MS	By matching	By MS/MS	By MS/MS	By MS/MS	By MS/MS	By matching
AQNDAEENVISKLEEAVEYMK	EEANDILKAQNDAEEN	EEAVEYMKLTENIVDD	K	A	Q	M	K	L	3	0	2	1	0	1	5	0	0	1	1	2	1	0	0	1	0	0	1	2	0	21	1	2409.14	271909	271909	123	143	yes	yes	3	6.7703e-06	113.81	By matching	By matching	By matching	By matching	By matching	By matching	By matching	By matching
AQNGPGVVNK	________________	NGPGVVNKEKLKIGIV	R	A	Q	N	K	E	1	0	2	0	0	1	0	2	0	0	0	1	0	0	1	0	0	0	0	2	0	10	0	982.52	229199;228833	229199	4	13	yes	no	2	0.012323	79.489	By matching	By matching	By matching	By matching	By matching	By matching	By matching	By matching
AQNTCEHLR	DDDVALQRAQNTCEHL	QNTCEHLRVINLAVSL	R	A	Q	L	R	V	1	1	1	0	1	1	1	0	1	0	1	0	0	0	0	0	1	0	0	0	0	9	0	1127.51	259901	259901	431	439	yes	yes	2	0.02076	77.662	By matching	By matching	By matching	By matching	By MS/MS	By matching	By matching	By matching
AQNVTGPMGAFVQGAPR	DPSNGKVKAQNVTGPM	AFVQGAPRRDDGGFGG	K	A	Q	P	R	R	3	1	1	0	0	2	0	3	0	0	0	0	1	1	2	0	1	0	0	2	0	17	0	1699.85	213324;208155	213324	99	115	yes	no	2;3	5.0878e-84	270.74	By MS/MS	By MS/MS	By MS/MS	By MS/MS	By MS/MS	By MS/MS	By matching	By matching
AQQGYITQVK	AIEETGGKAQQGYITQ	QGYITQVKQPVTIAFE	K	A	Q	V	K	Q	1	0	0	0	0	3	0	1	0	1	0	1	0	0	0	0	1	0	1	1	0	10	0	1134.6	205276	205276	270	279	yes	yes	2	7.0467e-05	146.71	By matching	By MS/MS	By MS/MS	By matching	By matching	By matching	By matching	By matching
AQQVLGQVDAVK	ADPSSVDKAQQVLGQV	LGQVDAVKGQMQDNIA	K	A	Q	V	K	G	2	0	0	1	0	3	0	1	0	0	1	1	0	0	0	0	0	0	0	3	0	12	0	1254.69	267682	267682	160	171	yes	yes	2	4.0948e-10	177.16	By MS/MS	By MS/MS	By MS/MS	By MS/MS	By MS/MS	By MS/MS	By matching	By matching
AQSGFESTGNALEDGLLEAK	DIVTKDAKAQSGFEST	EDGLLEAKAEQAKDKG	K	A	Q	A	K	A	3	0	1	1	0	1	3	3	0	0	3	1	0	1	0	2	1	0	0	0	0	20	0	2035.97	271282	271282	157	176	yes	yes	2	3.3639e-19	191.66	By matching	By matching	By matching	By matching	By matching	By matching	By matching	By matching
AQTTANGGNQSSTQLK	LERLELEKAQTTANGG	NQSSTQLKMMLGLSSA	K	A	Q	L	K	M	2	0	2	0	0	3	0	2	0	0	1	1	0	0	0	2	3	0	0	0	0	16	0	1604.78	211762;277734	211762	756	771	yes	yes	2	0.0054549	92.439	By MS/MS	By MS/MS	By matching	By MS/MS	By MS/MS	By MS/MS	By matching	By matching
AQTVASGQELGGLDSMNK	PSMQRYMKAQTVASGQ	GGLDSMNKVCMEINPN	K	A	Q	N	K	V	2	0	1	1	0	2	1	3	0	0	2	1	1	0	0	2	1	0	0	1	0	18	0	1804.86	264526;215026	215026	570	587	no	no	2	6.6869e-101	284.46	By matching	By matching	By matching	By matching	By MS/MS	By MS/MS	By matching	By matching
AQVAANNSGIR	KDNLSDLRAQVAANNS	AANNSGIRLVKELVHE	R	A	Q	I	R	L	3	1	2	0	0	1	0	1	0	1	0	0	0	0	0	1	0	0	0	1	0	11	0	1099.57	206736	206736	933	943	yes	yes	2	1.9921e-08	126.71	By matching	By MS/MS	By matching	By MS/MS	By matching	By matching	By MS/MS	By MS/MS
AQVDLIGPSEK	QLQMWADKAQVDLIGP	DLIGPSEKGGSTPTSI	K	A	Q	E	K	G	1	0	0	1	0	1	1	1	0	1	1	1	0	0	1	1	0	0	0	1	0	11	0	1155.61	151382	151382	132	142	yes	yes	2	0.021588	69.846	By matching	By matching	By matching	By matching	By matching	By matching	By matching	By matching
AQVGAGQTPNR	CTTSFTGKAQVGAGQT	GAGQTPNRTPEIIRPS	K	A	Q	N	R	T	2	1	1	0	0	2	0	2	0	0	0	0	0	0	1	0	1	0	0	1	0	11	0	1097.56	204484;272992;271205;271508	204484	86	96	yes	no	2	7.1234e-39	194.48	By MS/MS	By MS/MS	By matching	By MS/MS	By matching	By MS/MS	By MS/MS	By MS/MS
AQVVTIPGAGFGPGGEGFLR	AFNMILEKAQVVTIPG	PGGEGFLRLSAFAPRA	K	A	Q	L	R	L	2	1	0	0	0	1	1	6	0	1	1	0	0	2	2	0	1	0	0	2	0	20	0	1929.01	273803	273803	375	394	yes	yes	2	4.3805e-19	190.1	By matching	By matching	By MS/MS	By MS/MS	By MS/MS	By MS/MS	By MS/MS	By MS/MS
AQYEEIAQR	DSIIAEVKAQYEEIAQ	QYEEIAQRSKEEAEAL	K	A	Q	Q	R	S	2	1	0	0	0	2	2	0	0	1	0	0	0	0	0	0	0	0	1	0	0	9	0	1106.54	CON__P35908;CON__P19013	CON__P35908	360	368	no	no	2	0.0085546	89.679	By matching	By matching	By matching	By matching	By matching	By MS/MS	By matching	By MS/MS
AQYFQGGWALVCEQLPYAAGGAK	GSMHIFDRAQYFQGGW	PYAAGGAKSILIDRAL	R	A	Q	A	K	S	5	0	0	0	1	3	1	4	0	0	2	1	0	1	1	0	0	1	2	1	0	23	0	2484.19	263399	263399	208	230	yes	yes	2;3	5.7012e-19	178.03	By MS/MS	By matching	By matching	By MS/MS	By MS/MS	By matching	By matching	By matching
AQYHGTSMSSPNACGVAACVLSAVK	PRHSLQGKAQYHGTSM	ACVLSAVKQKLGVDHI	K	A	Q	V	K	Q	5	0	1	0	2	1	0	2	1	0	1	1	1	0	1	4	1	0	1	3	0	25	0	2565.18	262448;262819	262819	567	591	no	no	3	0.020188	35.16	By matching	By matching	By matching	By matching	By matching	By matching	By matching	By matching
ARFEDLNMDYFK	DFNATITRARFEDLNM	DLNMDYFKKCMEPCEK	R	A	R	F	K	K	1	1	1	2	0	0	1	0	0	0	1	1	1	2	0	0	0	0	1	0	0	12	1	1547.71	211930;273222	211930	303	314	yes	no	2;3	0.0026142	122.1	By matching	By matching	By matching	By matching	By matching	By matching	By matching	By matching
ARFEDLNMDYFKK	DFNATITRARFEDLNM	LNMDYFKKCMEPCEKV	R	A	R	K	K	C	1	1	1	2	0	0	1	0	0	0	1	2	1	2	0	0	0	0	1	0	0	13	2	1675.8	211930;273222	211930	303	315	yes	no	3	0.00021352	126.83	By matching	By matching	By matching	By matching	By matching	By matching	By matching	By matching
ARFEELNNDLFK	DLSETLTRARFEELNN	ELNNDLFKKTMGPVAR	R	A	R	F	K	K	1	1	2	1	0	0	2	0	0	0	2	1	0	2	0	0	0	0	0	0	0	12	1	1494.75	205828;279173	205828	312	323	yes	no	2;3	0.00063121	120.6	By matching	By MS/MS	By matching	By MS/MS	By matching	By MS/MS	By matching	By matching
ARFEELNNDLFKK	DLSETLTRARFEELNN	LNNDLFKKTMGPVARV	R	A	R	K	K	T	1	1	2	1	0	0	2	0	0	0	2	2	0	2	0	0	0	0	0	0	0	13	2	1622.84	205828;279173	205828	312	324	yes	no	3	0.00010831	135.04	By matching	By matching	By matching	By MS/MS	By MS/MS	By matching	By matching	By matching
ARGEAMQAASDAVDSGMVSVIGLDSGK	ADGVKITKARGEAMQA	VIGLDSGKVAELCEAA	K	A	R	G	K	V	5	1	0	3	0	1	1	4	0	1	1	1	2	0	0	4	0	0	0	3	0	27	1	2621.24	213818;206236	213818	114	140	yes	no	3	2.8473e-06	80.002	By matching	By matching	By matching	By matching	By matching	By matching	By matching	By matching
ARGEGYGAPLENVSEMVGNTPLIK	SNSQRGVKARGEGYGA	VGNTPLIKLSDEITGT	K	A	R	I	K	L	2	1	2	0	0	0	3	4	0	1	2	1	1	0	2	1	1	0	1	2	0	24	1	2501.26	192807	192807	49	72	yes	yes	3	2.4199e-05	75.611	By matching	By matching	By matching	By matching	By matching	By matching	By matching	By matching
ARPNQNPLNPEK	LVVIKPLRARPNQNPL	QNPLNPEKYWKISFDD	R	A	R	E	K	Y	1	1	3	0	0	1	1	0	0	0	1	1	0	0	3	0	0	0	0	0	0	12	1	1376.72	268581	268581	118	129	yes	yes	2	0.015126	101.71	By matching	By matching	By matching	By matching	By matching	By matching	By matching	By matching
ARQPGIMVGMEQR	VFPSLIGRARQPGIMV	IMVGMEQRDAYVGDEA	R	A	R	Q	R	D	1	2	0	0	0	2	1	2	0	1	0	0	2	0	1	0	0	0	0	1	0	13	1	1471.74	269912;222567;209894;176600;171145	269912	40	52	yes	no	3	0.0099796	79.283	By matching	By matching	By matching	By MS/MS	By matching	By matching	By matching	By matching
ASAATQAQANALNAK	________________	QANALNAKMEGEASKM	M	A	S	A	K	M	7	0	2	0	0	2	0	0	0	0	1	1	0	0	0	1	1	0	0	0	0	15	0	1428.73	272591	272591	2	16	yes	yes	2	3.5085e-41	230.26	By MS/MS	By MS/MS	By MS/MS	By MS/MS	By MS/MS	By MS/MS	By matching	By matching
ASAAVQAQANALNAK	________________	QANALNAKMEGEASKM	M	A	S	A	K	M	7	0	2	0	0	2	0	0	0	0	1	1	0	0	0	1	0	0	0	1	0	15	0	1426.75	260914	260914	2	16	yes	yes	2	0.0019933	101.72	By matching	By matching	By matching	By matching	By matching	By matching	By matching	By matching
ASAVANALKK	________________	AVANALKKGISKKGTR	K	A	S	K	K	G	4	0	1	0	0	0	0	0	0	0	1	2	0	0	0	1	0	0	0	1	0	10	1	971.576	250843;250539	250843	7	16	yes	no	2	5.957e-18	174.86	By MS/MS	By MS/MS	By MS/MS	By MS/MS	By MS/MS	By MS/MS	By MS/MS	By MS/MS
ASAWVDGTQMSK	AQGEFSYKASAWVDGT	VDGTQMSKTEITSLSQ	K	A	S	S	K	T	2	0	0	1	0	1	0	1	0	0	0	1	1	0	0	2	1	1	0	1	0	12	0	1279.59	271807	271807	49	60	yes	yes	2	7.0176e-30	212.68	By MS/MS	By MS/MS	By MS/MS	By MS/MS	By MS/MS	By MS/MS	By MS/MS	By MS/MS
ASCIDSTAAPEAVFR	GHAVIAVKASCIDSTA	AAPEAVFRREVSKLQK	K	A	S	F	R	R	4	1	0	1	1	0	1	0	0	1	0	0	0	1	1	2	1	0	0	1	0	15	0	1593.75	267598;267102	267598	194	208	yes	no	2	0.0048407	88.561	By matching	By matching	By matching	By matching	By MS/MS	By matching	By matching	By matching
ASCPIVER	YQQKRFRKASCPIVER	ASCPIVERLVCCLMRK	K	A	S	E	R	L	1	1	0	0	1	0	1	0	0	1	0	0	0	0	1	1	0	0	0	1	0	8	0	930.459	272939;269858	272939	87	94	yes	no	2	0.0021965	126.24	By MS/MS	By MS/MS	By MS/MS	By matching	By matching	By MS/MS	By MS/MS	By MS/MS
ASCQTDADLTEK	RIGKKDDKASCQTDAD	TDADLTEKGITPMGGF	K	A	S	E	K	G	2	0	0	2	1	1	1	0	0	0	1	1	0	0	0	1	2	0	0	0	0	12	0	1337.58	272245;268774	272245	241	252	yes	no	2	2.1591e-30	221.09	By MS/MS	By matching	By matching	By matching	By matching	By matching	By MS/MS	By MS/MS
ASDDGSELSESR	AEQAKAAKASDDGSEL	GSELSESRRTTLSKMN	K	A	S	S	R	R	1	1	0	2	0	0	2	1	0	0	1	0	0	0	0	4	0	0	0	0	0	12	0	1251.52	271909	271909	263	274	yes	yes	2	0.051664	57.106	By matching	By matching	By matching	By matching	By matching	By matching	By matching	By matching
ASDGTEIYNMFLK	LKANPELKASDGTEIY	EIYNMFLKYEFEIDSE	K	A	S	L	K	Y	1	0	1	1	0	0	1	1	0	1	1	1	1	1	0	1	1	0	1	0	0	13	0	1487.7	262448;262819	262819	996	1008	no	no	2	9.6964e-06	146.67	By matching	By matching	By matching	By matching	By matching	By matching	By matching	By matching
ASELGANSFVLGMPHR	GLKDAIDRASELGANS	FVLGMPHRGRLNILAN	R	A	S	H	R	G	2	1	1	0	0	0	1	2	1	0	2	0	1	1	1	2	0	0	0	1	0	16	0	1684.84	204764;232580	204764	289	304	yes	no	3	0.0046179	82.529	By matching	By matching	By matching	By matching	By matching	By matching	By matching	By matching
ASEPAFSAVLSQFVYGKPISK	VSFAQIVKASEPAFSA	VYGKPISKAKWLCLPI	K	A	S	S	K	A	3	0	0	0	0	1	1	1	0	1	1	2	0	2	2	4	0	0	1	2	0	21	1	2225.17	268562;177485	268562	193	213	yes	no	3	0.067767	31.41	By matching	By matching	By matching	By matching	By MS/MS	By matching	By matching	By matching
ASEVIIPETDTEK	DLLDTFNRASEVIIPE	IPETDTEKAIEAAYKL	R	A	S	E	K	A	1	0	0	1	0	0	3	0	0	2	0	1	0	0	1	1	2	0	0	1	0	13	0	1430.71	222496;219337	222496	115	127	yes	no	2	0.00045424	110.8	By MS/MS	By MS/MS	By matching	By matching	By MS/MS	By MS/MS	By matching	By MS/MS
ASFGGILGLTNEK	ASRYEGARASFGGILG	ILGLTNEKMEEINDNI	R	A	S	E	K	M	1	0	1	0	0	0	1	3	0	1	2	1	0	1	0	1	1	0	0	0	0	13	0	1305.69	268915	268915	311	323	yes	yes	2	3.5585e-11	178.22	By MS/MS	By matching	By MS/MS	By matching	By MS/MS	By MS/MS	By MS/MS	By matching
ASGDVYVPK	RPLEDIWRASGDVYVP	SGDVYVPKGVDVPCLT	R	A	S	P	K	G	1	0	0	1	0	0	0	1	0	0	0	1	0	0	1	1	0	0	1	2	0	9	0	934.476	272333;170746	272333	107	115	yes	no	2	1.063e-05	161.27	By matching	By matching	By matching	By matching	By MS/MS	By MS/MS	By MS/MS	By matching
ASGEPDEFEK	SSINKIKKASGEPDEF	GEPDEFEKQVANELLN	K	A	S	E	K	Q	1	0	0	1	0	0	3	1	0	0	0	1	0	1	1	1	0	0	0	0	0	10	0	1107.47	268390;270090	268390	10	19	yes	no	2	0.020071	72.434	By matching	By matching	By matching	By matching	By matching	By matching	By matching	By matching
ASGEPDEFEKQVANELLNLEMTSTELK	SSINKIKKASGEPDEF	EMTSTELKASLRNIYI	K	A	S	L	K	A	2	0	2	1	0	1	6	1	0	0	4	2	1	1	1	2	2	0	0	1	0	27	1	3021.45	268390;270090	268390	10	36	yes	no	3	8.3183e-06	72.899	By matching	By matching	By matching	By matching	By matching	By matching	By matching	By matching
ASGFSSGSSGGGSSGGGGGSGFGR	SGGRQRGKASGFSSGS	GGGSGFGRSGRGGGSG	K	A	S	G	R	S	1	1	0	0	0	0	0	12	0	0	0	0	0	2	0	8	0	0	0	0	0	24	0	1919.8	233709	233709	851	874	yes	yes	2	0.00053374	61.903	By matching	By matching	By matching	By matching	By matching	By matching	By matching	By matching
ASGGDAIAIQADSSDPDSIKELFAK	DATVEAIKASGGDAIA	SIKELFAKSVEAFGTV	K	A	S	A	K	S	5	0	0	4	0	1	1	2	0	3	1	2	0	1	1	4	0	0	0	0	0	25	1	2505.22	198108;188091	198108	55	79	yes	no	3	3.7377e-06	82.034	By matching	By matching	By matching	By matching	By matching	By matching	By matching	By matching
ASGNNYPSLSK	RVFQLGDKASGNNYPS	NNYPSLSKPMGWSGDV	K	A	S	S	K	P	1	0	2	0	0	0	0	1	0	0	1	1	0	0	1	3	0	0	1	0	0	11	0	1136.55	273102;209201	273102	117	127	yes	no	2	0.014498	74.237	By matching	By matching	By matching	By matching	By MS/MS	By matching	By matching	By matching
ASGNNYPSLSKPMGWSGDVGK	RVFQLGDKASGNNYPS	GWSGDVGKGSTTAYDA	K	A	S	G	K	G	1	0	2	1	0	0	0	4	0	0	1	2	1	0	2	4	0	1	1	1	0	21	1	2151.01	273102;209201	273102	117	137	yes	no	3	0.0047474	59.372	By matching	By matching	By matching	By MS/MS	By MS/MS	By MS/MS	By matching	By matching
ASGNWMYAAK	MSKIEDIKASGNWMYA	GNWMYAAKLPGEGAKM	K	A	S	A	K	L	3	0	1	0	0	0	0	1	0	0	0	1	1	0	0	1	0	1	1	0	0	10	0	1097.5	275387	275387	655	664	yes	yes	2	0.0073764	84.687	By matching	By matching	By matching	By matching	By matching	By matching	By matching	By matching
ASILEACER	RLSAFAPRASILEACE	SILEACERLKVTMKKD	R	A	S	E	R	L	2	1	0	0	1	0	2	0	0	1	1	0	0	0	0	1	0	0	0	0	0	9	0	1047.5	273803	273803	402	410	yes	yes	2	0.00037722	105.4	By MS/MS	By matching	By matching	By matching	By matching	By matching	By MS/MS	By matching
ASIVSTCHK	AEVSGSYRASIVSTCH	SIVSTCHKYGANSVTA	R	A	S	H	K	Y	1	0	0	0	1	0	0	0	1	1	0	1	0	0	0	2	1	0	0	1	0	9	0	1001.5	266061;261744	266061	26	34	yes	no	2	0.020958	77.533	By matching	By matching	By matching	By matching	By matching	By matching	By matching	By matching
ASLATVILTKPGCPFCAK	AYVAPEAKASLATVIL	PGCPFCAKAKTLLNAK	K	A	S	A	K	A	3	0	0	0	2	0	0	1	0	1	2	2	0	1	2	1	2	0	0	1	0	18	1	1933.02	269732	269732	173	190	yes	yes	3	0.04851	41.542	By matching	By matching	By matching	By matching	By matching	By matching	By matching	By matching
ASMNEINASR	LAPDNRVKASMNEINA	MNEINASRRLKEAASH	K	A	S	S	R	R	2	1	2	0	0	0	1	0	0	1	0	0	1	0	0	2	0	0	0	0	0	10	0	1091.5	205091	205091	159	168	yes	yes	2	2.3064e-12	173.04	By matching	By matching	By matching	By MS/MS	By matching	By MS/MS	By matching	By MS/MS
ASNIVEDLGTLR	YLLLITTKASNIVEDL	VEDLGTLRLLAKVVPD	K	A	S	L	R	L	1	1	1	1	0	0	1	1	0	1	2	0	0	0	0	1	1	0	0	1	0	12	0	1286.68	223974	223974	74	85	yes	yes	2	0.00026914	118.24	By MS/MS	By MS/MS	By MS/MS	By MS/MS	By MS/MS	By matching	By matching	By matching
ASNTVIWNGLVWPGGK	EGILAEDKASNTVIWN	GLVWPGGKEGPVLEYA	K	A	S	G	K	E	1	0	2	0	0	0	0	3	0	1	1	1	0	0	1	1	1	2	0	2	0	16	0	1697.89	250251	250251	81	96	yes	yes	2	0.0023972	100.4	By matching	By matching	By matching	By matching	By matching	By matching	By matching	By matching
ASQIVAEAR	ELMAAETRASQIVAEA	SQIVAEARLGRGDRMK	R	A	S	A	R	L	3	1	0	0	0	1	1	0	0	1	0	0	0	0	0	1	0	0	0	1	0	9	0	943.509	271951	271951	17	25	yes	yes	2	0.021677	77.062	By matching	By matching	By matching	By matching	By matching	By MS/MS	By matching	By matching
ASQSRPGAPILAISPVIETSR	VGGSTALKASQSRPGA	SPVIETSRQLSLSWGI	K	A	S	S	R	Q	3	2	0	0	0	1	1	1	0	3	1	0	0	0	3	4	1	0	0	1	0	21	1	2149.19	195803	195803	436	456	yes	yes	3	0.0011381	68.639	By matching	By MS/MS	By MS/MS	By MS/MS	By MS/MS	By MS/MS	By matching	By matching
ASQTLELSSFLEAK	________________	LSSFLEAKIGAAAGAE	M	A	S	A	K	I	2	0	0	0	0	1	2	0	0	0	3	1	0	1	0	3	1	0	0	0	0	14	0	1522.79	210953	210953	2	15	yes	yes	2	1.0889e-05	142.57	By matching	By matching	By matching	By matching	By MS/MS	By matching	By matching	By matching
ASSGSGYDLSSSTFSPDGR	________________	STFSPDGRIFQVEYAT	M	A	S	G	R	I	1	1	0	2	0	0	0	3	0	0	1	0	0	1	1	7	1	0	1	0	0	19	0	1876.81	269490;201964	269490	2	20	yes	no	2	0.00027827	114.56	By matching	By matching	By matching	By matching	By MS/MS	By matching	By matching	By matching
ASSSEMSPVVQR	ASCQQGPRASSSEMSP	EMSPVVQRIIESNPLL	R	A	S	Q	R	I	1	1	0	0	0	1	1	0	0	0	0	0	1	0	1	4	0	0	0	2	0	12	0	1276.61	182647	182647	212	223	yes	yes	2	0.0036883	90.697	By matching	By matching	By matching	By matching	By matching	By matching	By matching	By matching
ASSTPAAVAR	AATTAAPKASSTPAAV	STPAAVARAPGARVVA	K	A	S	A	R	A	4	1	0	0	0	0	0	0	0	0	0	0	0	0	1	2	1	0	0	1	0	10	0	929.493	166615	166615	135	144	yes	yes	2	0.0069584	85.807	By matching	By matching	By matching	By matching	By matching	By matching	By matching	By matching
ASSTVDGGACIFLNDNFFK	SSDFIHEKASSTVDGG	FLNDNFFKIIAWYDNE	K	A	S	F	K	I	2	0	2	2	1	0	0	2	0	1	1	1	0	3	0	2	1	0	0	1	0	19	0	2061.95	269867	269867	291	309	yes	yes	2	0.003756	86.213	By matching	By matching	By matching	By matching	By matching	By matching	By matching	By matching
ASTPAVTDDGRK	KVYSEMAKASTPAVTD	AVTDDGRKEVGVMVLR	K	A	S	R	K	E	2	1	0	2	0	0	0	1	0	0	0	1	0	0	1	1	2	0	0	1	0	12	1	1216.6	262448;262819	262819	1113	1124	no	no	2	0.0028458	109.72	By matching	By matching	By matching	By MS/MS	By matching	By matching	By MS/MS	By matching
ASTPMYLMAR	TYDLTTIRASTPMYLM	TPMYLMARKIKAMGIK	R	A	S	A	R	K	2	1	0	0	0	0	0	0	0	0	1	0	2	0	1	1	1	0	1	0	0	10	0	1139.55	255185;226762	255185	336	345	yes	no	2	0.016955	74.173	By matching	By matching	By matching	By matching	By matching	By matching	By matching	By matching
ASVPSGASTGAYEAVELR	TTEDGMFRASVPSGAS	AYEAVELRDGGDRYLG	R	A	S	L	R	D	4	1	0	0	0	0	2	2	0	0	1	0	0	0	1	3	1	0	1	2	0	18	0	1763.87	261136	261136	68	85	yes	yes	2	4.8472e-08	161.91	By MS/MS	By MS/MS	By MS/MS	By MS/MS	By MS/MS	By MS/MS	By MS/MS	By MS/MS
ASVSNYYGK	ALFVDETRASVSNYYG	SVSNYYGKELSSSDDL	R	A	S	G	K	E	1	0	1	0	0	0	0	1	0	0	0	1	0	0	0	2	0	0	2	1	0	9	0	987.466	178178	178178	48	56	yes	yes	2	0.00017619	112.3	By matching	By matching	By matching	By matching	By matching	By matching	By matching	By matching
ASVVVIGCTNRPNAIDPALR	LMDGLKQRASVVVIGC	NAIDPALRRFGRFDRE	R	A	S	L	R	R	3	2	2	1	1	0	0	1	0	2	1	0	0	0	2	1	1	0	0	3	0	20	1	2122.13	260828;257596	260828	339	358	yes	no	3	0.0021483	73.279	By matching	By matching	By matching	By matching	By matching	By matching	By matching	By matching
ASWGAGGSGADENKYDIDEAAR	DEFTAKQKASWGAGGS	YDIDEAARDQAREDSL	K	A	S	A	R	D	5	1	1	3	0	0	2	4	0	1	0	1	0	0	0	2	0	1	1	0	0	22	1	2238.98	210104;276489	210104	554	575	yes	no	3	0.0078004	50.884	By matching	By matching	By matching	By matching	By matching	By matching	By matching	By matching
ATAETFLGK	AMILQKMKATAETFLG	TAETFLGKEIKNAVVT	K	A	T	G	K	E	2	0	0	0	0	0	1	1	0	0	1	1	0	1	0	0	2	0	0	0	0	9	0	936.492	205828;279173	205828	142	150	yes	no	2	0.00017408	153.24	By MS/MS	By MS/MS	By MS/MS	By MS/MS	By MS/MS	By MS/MS	By matching	By matching
ATAGDTHLGGEDFDNR	EEGIFEVKATAGDTHL	GGEDFDNRMVDYFLTD	K	A	T	N	R	M	2	1	1	3	0	0	1	3	1	0	1	0	0	1	0	0	2	0	0	0	0	16	0	1674.72	211930;273222	211930	224	239	yes	no	2;3	1.479e-54	249.58	By MS/MS	By MS/MS	By MS/MS	By MS/MS	By MS/MS	By MS/MS	By MS/MS	By MS/MS
ATARPLVSVFSLTGDK	________________	VFSLTGDKAGECTLPA	M	A	T	D	K	A	2	1	0	1	0	0	0	1	0	0	2	1	0	1	1	2	2	0	0	2	0	16	1	1660.91	269355	269355	2	17	yes	yes	2	5.9591e-22	205.12	By matching	By matching	By matching	By MS/MS	By MS/MS	By MS/MS	By MS/MS	By matching
ATCNLHINPSGK	SALSIYDRATCNLHIN	LHINPSGKFIIGGPQG	R	A	T	G	K	F	1	0	2	0	1	0	0	1	1	1	1	1	0	0	1	1	1	0	0	0	0	12	0	1310.64	271944	271944	283	294	yes	yes	2	2.1086e-21	198.52	By matching	By matching	By matching	By matching	By matching	By matching	By MS/MS	By MS/MS
ATDDLDLVLR	YENPIVEKATDDLDLV	DDLDLVLRNACRSALK	K	A	T	L	R	N	1	1	0	3	0	0	0	0	0	0	3	0	0	0	0	0	1	0	0	1	0	10	0	1129.6	229842	229842	475	484	no	no	2	5.391e-15	195.27	By MS/MS	By MS/MS	By MS/MS	By MS/MS	By MS/MS	By MS/MS	By matching	By MS/MS
ATDKELSSSSLSKPTINEIR	DLVRACNKATDKELSS	KPTINEIRSLVKDLED	K	A	T	I	R	S	1	1	1	1	0	0	2	0	0	2	2	2	0	0	1	5	2	0	0	0	0	20	2	2175.14	207628;215427	207628	22	41	yes	no	3	0.032315	56.347	By matching	By matching	By matching	By matching	By matching	By matching	By matching	By matching
ATDVMLAGK	SLPDGLMRATDVMLAG	TDVMLAGKKAVICGYG	R	A	T	G	K	K	2	0	0	1	0	0	0	1	0	0	1	1	1	0	0	0	1	0	0	1	0	9	0	904.469	170146	170146	253	261	yes	yes	2	3.1548e-09	181.41	By matching	By matching	By MS/MS	By MS/MS	By MS/MS	By MS/MS	By matching	By matching
ATDVMLAGKK	SLPDGLMRATDVMLAG	DVMLAGKKAVICGYGD	R	A	T	K	K	A	2	0	0	1	0	0	0	1	0	0	1	2	1	0	0	0	1	0	0	1	0	10	1	1032.56	170146	170146	253	262	yes	yes	2	0.012716	98.04	By matching	By matching	By matching	By matching	By matching	By matching	By matching	By matching
ATEQLLDSIENIDLYSDSK	LAQLIGTKATEQLLDS	IDLYSDSKTVNSFLES	K	A	T	S	K	T	1	0	1	3	0	1	2	0	0	2	3	1	0	0	0	3	1	0	1	0	0	19	0	2153.04	248927	248927	146	164	yes	yes	2	1.0997e-08	157.22	By matching	By matching	By matching	By matching	By matching	By matching	By matching	By matching
ATFCAEYNNLDSVK	GVPSAATKATFCAEYN	YNNLDSVKAIFESNKD	K	A	T	V	K	A	2	0	2	1	1	0	1	0	0	0	1	1	0	1	0	1	1	0	1	1	0	14	0	1630.73	187807	187807	205	218	yes	yes	2	3.8494e-07	154.65	By matching	By matching	By matching	By matching	By matching	By matching	By matching	By matching
ATFCAEYNNLESVK	GVPSAATKATFCAEYN	YNNLESVKAIFESNKD	K	A	T	V	K	A	2	0	2	0	1	0	2	0	0	0	1	1	0	1	0	1	1	0	1	1	0	14	0	1644.75	265063	265063	221	234	yes	yes	2	3.3406e-22	198.74	By MS/MS	By MS/MS	By MS/MS	By matching	By matching	By matching	By matching	By matching
ATGETCHIVIDHK	TKRIVGPKATGETCHI	CHIVIDHKGDFPYWEG	K	A	T	H	K	G	1	0	0	1	1	0	1	1	2	2	0	1	0	0	0	0	2	0	0	1	0	13	0	1479.71	205285	205285	119	131	yes	yes	2;3	4.7974e-05	134.56	By MS/MS	By MS/MS	By matching	By matching	By matching	By matching	By matching	By matching
ATGYPLAFVAAK	RSSALASKATGYPLAF	PLAFVAAKLCLGIPMT	K	A	T	A	K	L	4	0	0	0	0	0	0	1	0	0	1	1	0	1	1	0	1	0	1	1	0	12	0	1207.66	174742;169332	174742	732	743	yes	no	2	8.5055e-05	134.38	By MS/MS	By MS/MS	By matching	By MS/MS	By MS/MS	By MS/MS	By MS/MS	By matching
ATGYPLAYVATK	RSSALASKATGYPLAY	PLAYVATKLSLGKNLV	K	A	T	T	K	L	3	0	0	0	0	0	0	1	0	0	1	1	0	0	1	0	2	0	2	1	0	12	0	1253.67	264682;265069	264682	717	728	yes	no	2	0.026139	66.708	By matching	By matching	By matching	By matching	By MS/MS	By matching	By matching	By matching
ATIAPADGHPGTESAGTHVYQGR	MERLRQKRATIAPADG	GTHVYQGRGRLTGPNT	R	A	T	G	R	G	4	1	0	1	0	1	1	4	2	1	0	0	0	0	2	1	3	0	1	1	0	23	0	2292.09	181069	181069	141	163	yes	yes	3	0.015548	38.878	By matching	By matching	By matching	By matching	By matching	By matching	By matching	By matching
ATIEGGIQVPK	EKDRSFLKATIEGGIQ	EGGIQVPKEEVVHVNN	K	A	T	P	K	E	1	0	0	0	0	1	1	2	0	2	0	1	0	0	1	0	1	0	0	1	0	11	0	1111.62	225787;199438	225787	1316	1326	yes	no	2	0.00036132	112.94	By matching	By MS/MS	By matching	By matching	By matching	By MS/MS	By matching	By matching
ATIETLAGR	QFYQIEGRATIETLAG	TIETLAGRSAFNQVNQ	R	A	T	G	R	S	2	1	0	0	0	0	1	1	0	1	1	0	0	0	0	0	2	0	0	0	0	9	0	930.513	244346;243823	244346	215	223	yes	no	2	0.003709	101.46	By matching	By matching	By MS/MS	By MS/MS	By MS/MS	By MS/MS	By matching	By matching
ATISNDGATIMK	KLVAKGSRATISNDGA	NDGATIMKLLEVAHPA	R	A	T	M	K	L	2	0	1	1	0	0	0	1	0	2	0	1	1	0	0	1	2	0	0	0	0	12	0	1220.61	265760;261789	265760	57	68	yes	no	2	0.00013098	128.68	By MS/MS	By MS/MS	By MS/MS	By MS/MS	By MS/MS	By MS/MS	By matching	By matching
ATLDDPNWVNTDADK	LQKHGASKATLDDPNW	WVNTDADKVANAVFDW	K	A	T	D	K	V	2	0	2	4	0	0	0	0	0	0	1	1	0	0	1	0	2	1	0	1	0	15	0	1673.75	277211	277211	58	72	yes	yes	2	3.3083e-98	294.97	By MS/MS	By MS/MS	By MS/MS	By MS/MS	By MS/MS	By MS/MS	By matching	By matching
ATLDDPNWVNTDADKVANAVFDWAIDR	LQKHGASKATLDDPNW	VFDWAIDRGANVYCHW	K	A	T	D	R	G	5	1	3	6	0	0	0	0	0	1	1	1	0	1	1	0	2	2	0	3	0	27	1	3031.43	277211	277211	58	84	yes	yes	3	8.9518e-35	189.19	By matching	By MS/MS	By MS/MS	By MS/MS	By MS/MS	By MS/MS	By matching	By matching
ATLGNLEGFAR	PGGKQGKKATLGNLEG	GNLEGFARDGPDFEMV	K	A	T	A	R	D	2	1	1	0	0	0	1	2	0	0	2	0	0	1	0	0	1	0	0	0	0	11	0	1147.6	242894	242894	232	242	yes	yes	2	0.00015258	126.66	By matching	By MS/MS	By matching	By matching	By matching	By matching	By matching	By matching
ATLIIIKK	________________	ATLIIIKKAILDMKDR	M	A	T	K	K	A	1	0	0	0	0	0	0	0	0	3	1	2	0	0	0	0	1	0	0	0	0	8	1	898.622	241162;251761;275536	241162	2	9	yes	no	2	0.0028321	139.88	By matching	By matching	By matching	By MS/MS	By MS/MS	By MS/MS	By matching	By matching
ATLNDVIVPDFTPADGVK	RTDKEYFKATLNDVIV	FTPADGVKIAANDAEA	K	A	T	V	K	I	2	0	1	3	0	0	0	1	0	1	1	1	0	1	2	0	2	0	0	3	0	18	0	1870.97	205276	205276	780	797	yes	yes	2	7.539e-05	127.49	By matching	By MS/MS	By MS/MS	By matching	By matching	By matching	By matching	By matching
ATLTCGNVLPLTSVPEGTIVCNIEAK	QFVYCGKKATLTCGNV	IVCNIEAKRGDRGAFA	K	A	T	A	K	R	2	0	2	0	2	0	2	2	0	2	3	1	0	0	2	1	4	0	0	3	0	26	0	2756.41	272576;268713	272576	94	119	yes	no	2;3	6.7813e-27	179.33	By MS/MS	By MS/MS	By MS/MS	By matching	By MS/MS	By MS/MS	By MS/MS	By MS/MS
ATLVIPSDLAYGEAGSGDTIPPGATLK	AMMKEGGKATLVIPSD	IPPGATLKFEVELFKV	K	A	T	L	K	F	4	0	0	2	0	0	1	4	0	2	3	1	0	0	3	2	3	0	1	1	0	27	0	2613.35	268130	268130	232	258	yes	yes	2	5.6199e-14	134.56	By MS/MS	By MS/MS	By MS/MS	By MS/MS	By MS/MS	By MS/MS	By matching	By matching
ATMACAFLDAPWAAFPDGGNPAAK	EGDLQGLKATMACAFL	DGGNPAAKSVSELMTN	K	A	T	A	K	S	8	0	1	2	1	0	0	2	0	0	1	1	1	2	3	0	1	1	0	0	0	24	0	2449.12	273417;267308	273417	256	279	yes	no	2	1.9628e-15	160.52	By MS/MS	By MS/MS	By MS/MS	By MS/MS	By MS/MS	By MS/MS	By matching	By matching
ATMINYNPETVSTDYDECDR	SLRKLGYKATMINYNP	TDYDECDRMYFEELSR	K	A	T	D	R	M	1	1	2	3	1	0	2	0	0	1	0	0	1	0	1	1	3	0	2	1	0	20	0	2392.98	174742;169332	174742	1012	1031	yes	no	2	2.5472e-105	288.78	By MS/MS	By matching	By matching	By MS/MS	By MS/MS	By MS/MS	By MS/MS	By MS/MS
ATMQDLALLTGGTVISQETGMK	PGFGDNRKATMQDLAL	ISQETGMKLEEVTPEQ	K	A	T	M	K	L	2	0	0	1	0	2	1	3	0	1	3	1	2	0	0	1	4	0	0	1	0	22	0	2264.14	185425;265209	185425	286	307	yes	no	2;3	2.1691e-251	380.39	By matching	By MS/MS	By matching	By MS/MS	By MS/MS	By MS/MS	By MS/MS	By MS/MS
ATNLADKDFVGK	VLTVKVIKATNLADKD	ADKDFVGKTDPYVEIT	K	A	T	G	K	T	2	0	1	2	0	0	0	1	0	0	1	2	0	1	0	0	1	0	0	1	0	12	1	1277.66	269584	269584	11	22	yes	yes	2	1.17e-05	159.5	By matching	By matching	By matching	By MS/MS	By MS/MS	By matching	By matching	By matching
ATNLGLVSTQK	YSCLYTSRATNLGLVS	LGLVSTQKSFRTVMET	R	A	T	Q	K	S	1	0	1	0	0	1	0	1	0	0	2	1	0	0	0	1	2	0	0	1	0	11	0	1130.63	171547;168304	171547	437	447	yes	no	2	0.00034556	113.95	By matching	By matching	By matching	By MS/MS	By MS/MS	By MS/MS	By matching	By matching
ATNTSMVATMK	YDLDVHAKATNTSMVA	TSMVATMKYETPVEIE	K	A	T	M	K	Y	2	0	1	0	0	0	0	0	0	0	0	1	2	0	0	1	3	0	0	1	0	11	0	1153.55	279113;267136	279113	307	317	yes	no	2	0.069311	52.495	By matching	By matching	By matching	By matching	By matching	By matching	By matching	By matching
ATPLAENVVISMSPDVPVVVEYPIEEFGHVK	RYLNFFTKATPLAENV	IEEFGHVKFYLAPKIE	K	A	T	V	K	F	2	0	1	1	0	0	4	1	1	2	1	1	1	1	4	2	1	0	1	7	0	31	0	3364.73	203554;191550	203554	215	245	yes	no	3	2.5201e-34	171.16	By matching	By matching	By matching	By matching	By matching	By matching	By MS/MS	By matching
ATQNVAPGMIER	TNVYGLLRATQNVAPG	VAPGMIERAKDAPPTS	R	A	T	E	R	A	2	1	1	0	0	1	1	1	0	1	0	0	1	0	1	0	1	0	0	1	0	12	0	1285.64	265462;262975	265462	116	127	yes	no	2	3.3352e-06	153.75	By MS/MS	By MS/MS	By MS/MS	By MS/MS	By MS/MS	By MS/MS	By matching	By matching
ATSTANVIMDNVR	KEDKLGIRATSTANVI	NVIMDNVRIPSSHLLG	R	A	T	V	R	I	2	1	2	1	0	0	0	0	0	1	0	0	1	0	0	1	2	0	0	2	0	13	0	1390.69	209571	209571	204	216	yes	yes	2	2.8462e-08	167.22	By matching	By matching	By MS/MS	By matching	By matching	By matching	By matching	By matching
ATSYPFAQVETK	EIQDGVPKATSYPFAQ	PFAQVETKWQAYWEEN	K	A	T	T	K	W	2	0	0	0	0	1	1	0	0	0	0	1	0	1	1	1	2	0	1	1	0	12	0	1340.66	187452;254958	187452	49	60	yes	no	2	2.9543e-05	145.14	By MS/MS	By MS/MS	By MS/MS	By matching	By MS/MS	By MS/MS	By matching	By matching
ATTPFFFEILVAAIGGYEFNR	IRHLDEVRATTPFFFE	IGGYEFNRALRGWANP	R	A	T	N	R	A	3	1	1	0	0	0	2	2	0	2	1	0	0	4	1	0	2	0	1	1	0	21	0	2362.2	267951	267951	113	133	yes	yes	2;3	4.3978e-09	153.25	By MS/MS	By MS/MS	By MS/MS	By matching	By matching	By matching	By matching	By matching
ATTYEEICAHIK	DLTCKLKKATTYEEIC	EEICAHIKANSEGSQK	K	A	T	I	K	A	2	0	0	0	1	0	2	0	1	2	0	1	0	0	0	0	2	0	1	0	0	12	0	1434.68	177007;173478;272389;270428	272389	290	301	no	no	2;3	5.5491e-07	163.12	By matching	By MS/MS	By matching	By matching	By MS/MS	By matching	By MS/MS	By matching
ATVDPITGSIGTSPTR	LDDGSSLRATVDPITG	SIGTSPTRRFLGARPV	R	A	T	T	R	R	1	1	0	1	0	0	0	2	0	2	0	0	0	0	2	2	4	0	0	1	0	16	0	1571.82	260692;210434	260692	715	730	yes	no	2	2.9674e-05	142.57	By matching	By matching	By matching	By matching	By matching	By matching	By matching	By matching
ATVELQATDR	EKEAALAKATVELQAT	VELQATDRQLCDVELI	K	A	T	D	R	Q	2	1	0	1	0	1	1	0	0	0	1	0	0	0	0	0	2	0	0	1	0	10	0	1102.56	270978;269539	270978	15	24	yes	no	2	3.0556e-12	169.65	By matching	By MS/MS	By MS/MS	By MS/MS	By MS/MS	By MS/MS	By MS/MS	By MS/MS
ATVGWVPPEQVPVDQPGLLR	IGAAEQYRATVGWVPP	VDQPGLLRSDYIPGDI	R	A	T	L	R	S	1	1	0	1	0	2	1	2	0	0	2	0	0	0	4	0	1	1	0	4	0	20	0	2157.16	218498;272042	218498	138	157	yes	no	2;3	6.489e-36	217.67	By MS/MS	By MS/MS	By MS/MS	By MS/MS	By MS/MS	By MS/MS	By MS/MS	By matching
ATVIGANNQAGK	SGNYSGWKATVIGANN	GANNQAGKSLLKTEYK	K	A	T	G	K	S	3	0	2	0	0	1	0	2	0	1	0	1	0	0	0	0	1	0	0	1	0	12	0	1142.6	190227;183694	190227	161	172	yes	no	2	1.9603e-52	245.13	By MS/MS	By MS/MS	By MS/MS	By MS/MS	By MS/MS	By MS/MS	By MS/MS	By matching
ATWLSALATGK	VDDAAYVKATWLSALA	LSALATGKETNQSISR	K	A	T	G	K	E	3	0	0	0	0	0	0	1	0	0	2	1	0	0	0	1	2	1	0	0	0	11	0	1117.61	179393	179393	69	79	yes	yes	2	7.9496e-09	129.82	By MS/MS	By MS/MS	By MS/MS	By MS/MS	By MS/MS	By MS/MS	By MS/MS	By MS/MS
ATYGDCFIR	FGLDGQLKATYGDCFI	TYGDCFIRGNNVLHIS	K	A	T	I	R	G	1	1	0	1	1	0	0	1	0	1	0	0	0	1	0	0	1	0	1	0	0	9	0	1101.49	248412	248412	76	84	yes	yes	2	0.0040286	99.815	By matching	By matching	By matching	By MS/MS	By MS/MS	By MS/MS	By matching	By matching
ATYWDPTLK	TGSLCVRRATYWDPTL	TYWDPTLKADDPAKKG	R	A	T	L	K	A	1	0	0	1	0	0	0	0	0	0	1	1	0	0	1	0	2	1	1	0	0	9	0	1093.54	205285	205285	185	193	yes	yes	2	0.003609	101.97	By matching	By MS/MS	By MS/MS	By MS/MS	By matching	By matching	By matching	By matching
AVAAGLNPQDLR	AIYAEGCKAVAAGLNP	GLNPQDLRRGIQMAVD	K	A	V	L	R	R	3	1	1	1	0	1	0	1	0	0	2	0	0	0	1	0	0	0	0	1	0	12	0	1223.66	185425;265209	185425	105	116	yes	no	2	7.1635e-10	173.04	By MS/MS	By MS/MS	By MS/MS	By MS/MS	By MS/MS	By MS/MS	By MS/MS	By MS/MS
AVAGNSNLAISEDPVVWSVEYYDILQNSVGGGKPK	GVKVVTSRAVAGNSNL	SVGGGKPKMRHYFKEV	R	A	V	P	K	M	3	0	3	2	0	1	2	4	0	2	2	2	0	0	2	4	0	1	2	5	0	35	1	3675.84	259729	259729	88	122	yes	yes	3	1.1195e-08	71.299	By matching	By matching	By matching	By matching	By matching	By matching	By matching	By matching
AVAGTMKLELAQYR	AAQFKATKAVAGTMKL	KLELAQYREVAAFAKF	K	A	V	Y	R	E	3	1	0	0	0	1	1	1	0	0	2	1	1	0	0	0	1	0	1	1	0	14	1	1549.83	210953	210953	383	396	yes	yes	3	0.0066636	80.17	By matching	By matching	By matching	By MS/MS	By MS/MS	By matching	By matching	By matching
AVAKPLFSLDVTPPVDGK	YDLGEASKAVAKPLFS	VTPPVDGKALSLGDFV	K	A	V	G	K	A	2	0	0	2	0	0	0	1	0	0	2	2	0	1	3	1	1	0	0	3	0	18	1	1853.03	257573	257573	107	124	no	no	3	0.040813	44.998	By matching	By matching	By matching	By matching	By matching	By matching	By matching	By matching
AVALVVDPIQSVK	SFEALNSRAVALVVDP	VDPIQSVKGKVVIDCF	R	A	V	V	K	G	2	0	0	1	0	1	0	0	0	1	1	1	0	0	1	1	0	0	0	4	0	13	0	1337.79	268597	268597	143	155	yes	yes	2	0.00027232	116.71	By matching	By matching	By matching	By MS/MS	By matching	By matching	By matching	By matching
AVANECQANFISVK	CGKTLMAKAVANECQA	QANFISVKGPELLTMW	K	A	V	V	K	G	3	0	2	0	1	1	1	0	0	1	0	1	0	1	0	1	0	0	0	2	0	14	0	1549.76	260828	260828	530	543	yes	yes	2	1.801e-10	171.11	By matching	By matching	By matching	By MS/MS	By MS/MS	By MS/MS	By matching	By matching
AVCMVANTTAIAEALSR	GDLAEVKRAVCMVANT	AIAEALSRIDHKFDLM	R	A	V	S	R	I	5	1	1	0	1	0	1	0	0	1	1	0	1	0	0	1	2	0	0	2	0	17	0	1776.89	272136;169390	272136	375	391	yes	no	2;3	3.9483e-43	230.45	By MS/MS	By MS/MS	By MS/MS	By MS/MS	By MS/MS	By MS/MS	By MS/MS	By MS/MS
AVDALIPIGR	EPMLTGLKAVDALIPI	DALIPIGRGQRELIIG	K	A	V	G	R	G	2	1	0	1	0	0	0	1	0	2	1	0	0	0	1	0	0	0	0	1	0	10	0	1023.61	210953	210953	156	165	yes	yes	2	1.0456e-07	155.06	By MS/MS	By MS/MS	By MS/MS	By MS/MS	By MS/MS	By MS/MS	By MS/MS	By MS/MS
AVDIQGGSLR	QSVWERNKAVDIQGGS	DIQGGSLRTWSFAHQH	K	A	V	L	R	T	1	1	0	1	0	1	0	2	0	1	1	0	0	0	0	1	0	0	0	1	0	10	0	1014.55	242223;243230	242223	195	204	yes	no	2	0.021944	70.728	By MS/MS	By matching	By matching	By matching	By matching	By matching	By matching	By matching
AVEALNQINLDGR	________________	NQINLDGRTMRVNKLL	K	A	V	G	R	T	2	1	2	1	0	1	1	1	0	1	2	0	0	0	0	0	0	0	0	1	0	13	0	1411.74	193554;219975	219975	5	17	no	no	2	7.6839e-12	181.71	By MS/MS	By MS/MS	By MS/MS	By MS/MS	By MS/MS	By MS/MS	By matching	By matching
AVEAVGSQSGTTSR	TDGMDVIKAVEAVGSQ	SQSGTTSRKVMVDASG	K	A	V	S	R	K	2	1	0	0	0	1	1	2	0	0	0	0	0	0	0	3	2	0	0	2	0	14	0	1348.66	271757;271442	271757	141	154	yes	no	2	6.1136e-67	263.72	By MS/MS	By MS/MS	By MS/MS	By MS/MS	By MS/MS	By MS/MS	By MS/MS	By MS/MS
AVEFDGVVYSVR	STTEEELRAVEFDGVV	DGVVYSVRSLVMNSNS	R	A	V	V	R	S	1	1	0	1	0	0	1	1	0	0	0	0	0	1	0	1	0	0	1	4	0	12	0	1339.68	272371;270451	272371	191	202	yes	no	2	0.0091435	79.744	By matching	By matching	By matching	By matching	By matching	By matching	By matching	By matching
AVEGTDYEVATSLLK	VKNTLMTKAVEGTDYE	EVATSLLKGANMWFFI	K	A	V	L	K	G	2	0	0	1	0	0	2	1	0	0	2	1	0	0	0	1	2	0	1	2	0	15	0	1594.81	162264	162264	55	69	yes	yes	2	2.2138e-83	281.6	By MS/MS	By MS/MS	By MS/MS	By MS/MS	By MS/MS	By MS/MS	By MS/MS	By MS/MS
AVENAGPVLGIK	FQVEYATKAVENAGPV	AGPVLGIKCSNGVVLG	K	A	V	I	K	C	2	0	1	0	0	0	1	2	0	1	1	1	0	0	1	0	0	0	0	2	0	12	0	1166.67	269490;201964	269490	30	41	yes	no	2	4.4425e-05	140.24	By matching	By matching	By matching	By MS/MS	By MS/MS	By MS/MS	By matching	By matching
AVESQSSASSALQDAADALDEEEK	GILGDAFKAVESQSSA	DALDEEEKKLAKQLGL	K	A	V	E	K	K	6	0	0	3	0	2	4	0	0	0	2	1	0	0	0	5	0	0	0	1	0	24	0	2450.09	259855	259855	167	190	yes	yes	2	2.3539e-46	215.51	By matching	By matching	By matching	By matching	By matching	By matching	By matching	By matching
AVESQSSASSALQDAADALDEEEKK	GILGDAFKAVESQSSA	ALDEEEKKLAKQLGLD	K	A	V	K	K	L	6	0	0	3	0	2	4	0	0	0	2	2	0	0	0	5	0	0	0	1	0	25	1	2578.19	259855	259855	167	191	yes	yes	3	1.3653e-09	125.04	By matching	By matching	By matching	By matching	By matching	By matching	By matching	By matching
AVFVDLEPTVCDEVR	SSGKHVPRAVFVDLEP	PTVCDEVRTGKYSKLY	R	A	V	V	R	T	1	1	0	2	1	0	2	0	0	0	1	0	0	1	1	0	1	0	0	4	0	15	0	1747.85	272136;169390	272136	66	80	yes	no	2	1.8633e-41	232.13	By MS/MS	By MS/MS	By MS/MS	By MS/MS	By MS/MS	By MS/MS	By MS/MS	By MS/MS
AVGFSEEDGTLGEMYDIIGK	SSSFEEAKAVGFSEED	EMYDIIGKSDLVMLLI	K	A	V	G	K	S	1	0	0	2	0	0	3	4	0	2	1	1	1	1	0	1	1	0	1	1	0	20	0	2129.98	166620	166620	127	146	yes	yes	2	5.7532e-124	306.75	By MS/MS	By MS/MS	By MS/MS	By MS/MS	By MS/MS	By MS/MS	By MS/MS	By MS/MS
AVIAAVPSVEMVR	PLENELAKAVIAAVPS	VPSVEMVRFTNSGTEA	K	A	V	V	R	F	3	1	0	0	0	0	1	0	0	1	0	0	1	0	1	1	0	0	0	4	0	13	0	1340.75	187807;265063	187807	128	140	no	no	2	0.0014799	98.902	By MS/MS	By matching	By MS/MS	By matching	By matching	By matching	By MS/MS	By matching
AVIASPGSQNSIAIR	DGNLRPFRAVIASPGS	SQNSIAIRNTASMEYP	R	A	V	I	R	N	3	1	1	0	0	1	0	1	0	3	0	0	0	0	1	3	0	0	0	1	0	15	0	1482.82	271529;270994	271529	135	149	yes	no	2	1.6812e-54	252.46	By MS/MS	By MS/MS	By MS/MS	By MS/MS	By MS/MS	By MS/MS	By MS/MS	By MS/MS
AVICGYGDVGK	DVMLAGKKAVICGYGD	CGYGDVGKGCAAAMRA	K	A	V	G	K	G	1	0	0	1	1	0	0	3	0	1	0	1	0	0	0	0	0	0	1	2	0	11	0	1137.55	170146	170146	263	273	yes	yes	2	2.4493e-05	150.04	By MS/MS	By MS/MS	By MS/MS	By MS/MS	By MS/MS	By MS/MS	By MS/MS	By matching
AVIEAAGAEVDEEK	AGSADEIKAVIEAAGA	GAEVDEEKVTALTGDM	K	A	V	E	K	V	4	0	0	1	0	0	4	1	0	1	0	1	0	0	0	0	0	0	0	2	0	14	0	1429.69	267157	267157	24	37	yes	yes	2	2.1712e-15	183.06	By matching	By matching	By matching	By matching	By matching	By matching	By matching	By matching
AVIEAAGAEVDEEKVTALTGDMEGK	AGSADEIKAVIEAAGA	LTGDMEGKDINEVFAA	K	A	V	G	K	D	5	0	0	2	0	0	5	3	0	1	1	2	1	0	0	0	2	0	0	3	0	25	1	2532.23	267157	267157	24	48	yes	yes	2;3	1.2589e-35	203.59	By matching	By matching	By matching	By MS/MS	By MS/MS	By MS/MS	By matching	By matching
AVIEAAGAEVDEEKVTALTGDMEGKDINEVFAAGYEK	AGSADEIKAVIEAAGA	VFAAGYEKVKDVPMGG	K	A	V	E	K	V	7	0	1	3	0	0	7	4	0	2	1	3	1	1	0	0	2	0	1	4	0	37	2	3868.86	267157	267157	24	60	yes	yes	4	0.014883	29.06	By matching	By matching	By matching	By matching	By matching	By matching	By matching	By matching
AVIFGTWYGGENK	VFNIEKGKAVIFGTWY	TWYGGENKKGIFSLMN	K	A	V	N	K	K	1	0	1	0	0	0	1	3	0	1	0	1	0	1	0	0	1	1	1	1	0	13	0	1440.7	201986;269498	201986	170	182	no	no	2	8.7604e-53	244.73	By MS/MS	By MS/MS	By MS/MS	By MS/MS	By MS/MS	By MS/MS	By matching	By matching
AVISFDQLVSK	________________	SFDQLVSKVDCYEVTV	M	A	V	S	K	V	1	0	0	1	0	1	0	0	0	1	1	1	0	1	0	2	0	0	0	2	0	11	0	1205.67	237653	237653	2	12	yes	yes	2	0.0016683	98.407	By matching	By matching	By matching	By matching	By matching	By matching	By matching	By matching
AVKDILAYSSGEDVR	LNSALLDKAVKDILAY	YSSGEDVRVNGADKSG	K	A	V	V	R	V	2	1	0	2	0	0	1	1	0	1	1	1	0	0	0	2	0	0	1	2	0	15	1	1621.83	267636;255785	267636	12	26	yes	no	2;3	0.00033262	136.34	By matching	By matching	By matching	By matching	By matching	By matching	By matching	By matching
AVLLGQCLNK	GSTTDNDKAVLLGQCL	LLGQCLNKAVGRILNN	K	A	V	N	K	A	1	0	1	0	1	1	0	1	0	0	3	1	0	0	0	0	0	0	0	1	0	10	0	1114.62	277597	277597	662	671	yes	yes	2	0.0011816	107.57	By matching	By matching	By matching	By MS/MS	By MS/MS	By MS/MS	By matching	By matching
AVLQALGSVLSNK	ASENFTSKAVLQALGS	LGSVLSNKYSEGYPGA	K	A	V	N	K	Y	2	0	1	0	0	1	0	1	0	0	3	1	0	0	0	2	0	0	0	2	0	13	0	1298.76	225910;198645	225910	50	62	yes	no	2	0.00038075	111.72	By matching	By matching	By matching	By matching	By matching	By matching	By matching	By matching
AVMDCLGSALTNK	ASENFTSKAVMDCLGS	LGSALTNKYSEGLPGA	K	A	V	N	K	Y	2	0	1	1	1	0	0	1	0	0	2	1	1	0	0	1	1	0	0	1	0	13	0	1378.66	277738	277738	49	61	yes	yes	2	5.5117e-32	224.25	By MS/MS	By MS/MS	By MS/MS	By MS/MS	By MS/MS	By MS/MS	By MS/MS	By MS/MS
AVNYFNTLDK	VFDELNEKAVNYFNTL	NYFNTLDKAYVFDCYV	K	A	V	D	K	A	1	0	2	1	0	0	0	0	0	0	1	1	0	1	0	0	1	0	1	1	0	10	0	1183.59	201986;269498	201986	77	86	no	no	2	0.00036302	121.36	By MS/MS	By MS/MS	By MS/MS	By MS/MS	By MS/MS	By MS/MS	By matching	By matching
AVPFLVVPDK	LNAEQFSKAVPFLVVP	PFLVVPDKLDGSMPGD	K	A	V	D	K	L	1	0	0	1	0	0	0	0	0	0	1	1	0	1	2	0	0	0	0	3	0	10	0	1083.63	222572;269918	222572	38	47	yes	no	2	0.062572	56.013	By matching	By matching	By matching	By matching	By matching	By matching	By matching	By matching
AVPFLVVPDKLDGSMPGDMGFDPMR	LNAEQFSKAVPFLVVP	DMGFDPMRLSDIQTDL	K	A	V	M	R	L	1	1	0	4	0	0	0	3	0	0	2	1	3	2	4	1	0	0	0	3	0	25	1	2690.29	222572;269918	222572	38	62	yes	no	3	9.6571e-09	101.89	By MS/MS	By MS/MS	By MS/MS	By matching	By matching	By matching	By matching	By matching
AVPIFQTTSFEFK	LDTDNRARAVPIFQTT	QTTSFEFKSAEHAGSL	R	A	V	F	K	S	1	0	0	0	0	1	1	0	0	1	0	1	0	3	1	1	2	0	0	1	0	13	0	1513.78	226930;171845	226930	25	37	yes	no	2	0.048382	59.864	By matching	By matching	By matching	By matching	By matching	By matching	By matching	By matching
AVQIMGVEGIFCSPLCSDAGK	PPCQSDEKAVQIMGVE	PLCSDAGKCPMDVPDG	K	A	V	G	K	C	2	0	0	1	2	1	1	3	0	2	1	1	1	1	1	2	0	0	0	2	0	21	0	2238.05	274701	274701	32	52	yes	yes	2	8.1854e-17	180.16	By matching	By matching	By matching	By matching	By matching	By matching	By matching	By matching
AVSAAPATGMSLVHQVEYNEILNGVFGPADQ	MRPRYVGRAVSAAPAT	GVFGPADQ________	R	A	V	D	Q	-	5	0	2	1	0	2	2	3	1	1	2	0	1	1	2	2	1	0	1	4	0	31	0	3184.55	204764;232580	204764	999	1029	yes	no	3	0.0099444	35.572	By matching	By matching	By matching	By matching	By matching	By matching	By matching	By matching
AVSADMVQTANSGHPGAPMGCAPIAYLLWNEIMK	LECINTIRAVSADMVQ	LLWNEIMKYSAQSPKW	R	A	V	M	K	Y	6	0	2	1	1	1	1	3	1	2	2	1	3	0	3	2	1	1	1	2	0	34	0	3599.7	206407	206407	19	52	yes	yes	3	2.1108e-13	96.515	By matching	By matching	By matching	By matching	By matching	By matching	By MS/MS	By MS/MS
AVSATSVYFESFPYR	SKKEGTRKAVSATSVY	YFESFPYRVHPETGYV	K	A	V	Y	R	V	2	1	0	0	0	0	1	0	0	0	0	0	0	2	1	3	1	0	2	2	0	15	0	1722.83	277738	277738	154	168	yes	yes	2	0.00041167	111.07	By matching	By matching	By matching	By matching	By MS/MS	By MS/MS	By matching	By matching
AVSILEGTGIK	PPFPFIERAVSILEGT	ILEGTGIKVGAQNVGT	R	A	V	I	K	V	1	0	0	0	0	0	1	2	0	2	1	1	0	0	0	1	1	0	0	1	0	11	0	1086.63	200845;191478	200845	131	141	yes	no	2	0.0384	62.166	By matching	By matching	By matching	By matching	By matching	By matching	By matching	By matching
AVSNSGHMMELR	SALRRFKRAVSNSGHM	SGHMMELRHKRYFENK	R	A	V	L	R	H	1	1	1	0	0	0	1	1	1	0	1	0	2	0	0	2	0	0	0	1	0	12	0	1330.61	263343;211445	263343	61	72	yes	no	2	2.7424e-05	145.83	By matching	By matching	By matching	By matching	By matching	By matching	By MS/MS	By MS/MS
AVSNVNDILGPAVK	YLGKGVLKAVSNVNDI	DILGPAVKGMDVVDQQ	K	A	V	V	K	G	2	0	2	1	0	0	0	1	0	1	1	1	0	0	1	1	0	0	0	3	0	14	0	1395.77	261136	261136	99	112	yes	yes	2	1.0384e-15	190.24	By MS/MS	By MS/MS	By MS/MS	By MS/MS	By MS/MS	By MS/MS	By MS/MS	By MS/MS
AVSPQFFELLGVVIGGFELNR	IRHLDEVRAVSPQFFE	IGGFELNRALTGWTAP	R	A	V	N	R	A	1	1	1	0	0	1	2	3	0	1	3	0	0	3	1	1	0	0	0	3	0	21	0	2291.23	271962	271962	112	132	yes	yes	2;3	8.5603e-59	224.8	By MS/MS	By MS/MS	By MS/MS	By MS/MS	By MS/MS	By MS/MS	By MS/MS	By MS/MS
AVSTALDALAEDWKDFEPIAK	MVFKKDARAVSTALDA	KDFEPIAKALDADGKT	R	A	V	A	K	A	5	0	0	3	0	0	2	0	0	1	2	2	0	1	1	1	1	1	0	1	0	21	1	2289.15	279113;267136	279113	346	366	yes	no	3	0.0030783	61.52	By matching	By matching	By MS/MS	By matching	By matching	By MS/MS	By matching	By matching
AVTETAVAQLK	SIADPEARAVTETAVA	ETAVAQLKRLKVLSDK	R	A	V	L	K	R	3	0	0	0	0	1	1	0	0	0	1	1	0	0	0	0	2	0	0	2	0	11	0	1129.63	174015	174015	238	248	yes	yes	2	9.6171e-05	136.5	By MS/MS	By MS/MS	By MS/MS	By MS/MS	By MS/MS	By MS/MS	By matching	By matching
AVTSGINPVALNR	AIVNNGMRAVTSGINP	INPVALNRGIRKAGNL	R	A	V	N	R	G	2	1	2	0	0	0	0	1	0	1	1	0	0	0	1	1	1	0	0	2	0	13	0	1310.73	278685;211084	278685	120	132	yes	no	2	1.6176e-22	198.52	By matching	By matching	By MS/MS	By MS/MS	By MS/MS	By MS/MS	By matching	By matching
AVTTNSYTNSTNNDVEK	VGLRKYQRAVTTNSYT	STNNDVEKNALMSLDK	R	A	V	E	K	N	1	0	4	1	0	0	1	0	0	0	0	1	0	0	0	2	4	0	1	2	0	17	0	1856.84	272629;268641	272629	230	246	yes	no	2	6.2805e-84	268.17	By matching	By MS/MS	By MS/MS	By MS/MS	By matching	By matching	By MS/MS	By matching
AVVAVDTLYYYK	PAYESKEKAVVAVDTL	VDTLYYYKARGILGET	K	A	V	Y	K	A	2	0	0	1	0	0	0	0	0	0	1	1	0	0	0	0	1	0	3	3	0	12	0	1403.73	270577	270577	189	200	yes	yes	2	5.5491e-07	163.12	By matching	By matching	By matching	By MS/MS	By matching	By matching	By matching	By matching
AVVDIDGETPFDK	________________	DGETPFDKTIKSANGG	M	A	V	D	K	T	1	0	0	3	0	0	1	1	0	1	0	1	0	1	1	0	1	0	0	2	0	13	0	1404.68	198411;185034	198411	2	14	yes	no	2	8.2681e-11	172.33	By MS/MS	By MS/MS	By MS/MS	By matching	By matching	By matching	By MS/MS	By MS/MS
AVVETQMADLSR	KLVVSNRKAVVETQMA	TQMADLSRGDLVEGTV	K	A	V	S	R	G	2	1	0	1	0	1	1	0	0	0	1	0	1	0	0	1	1	0	0	2	0	12	0	1318.66	274976;227256	274976	195	206	yes	no	2	1.8914e-21	199.8	By MS/MS	By MS/MS	By MS/MS	By MS/MS	By MS/MS	By MS/MS	By MS/MS	By MS/MS
AVVGASLDDIK	RRANKVQRAVVGASLD	GASLDDIKKKASEKSS	R	A	V	I	K	K	2	0	0	2	0	0	0	1	0	1	1	1	0	0	0	1	0	0	0	2	0	11	0	1086.59	173575	173575	83	93	yes	yes	2	0.00036132	112.94	By matching	By matching	By MS/MS	By matching	By matching	By matching	By MS/MS	By matching
AVVGASLDDIKK	RRANKVQRAVVGASLD	ASLDDIKKKASEKSSV	R	A	V	K	K	K	2	0	0	2	0	0	0	1	0	1	1	2	0	0	0	1	0	0	0	2	0	12	1	1214.69	173575	173575	83	94	yes	yes	2	0.00011454	147.58	By matching	By matching	By MS/MS	By matching	By matching	By matching	By MS/MS	By MS/MS
AVVMETLTCFK	ERGWLDEKAVVMETLT	METLTCFKRAGADIIL	K	A	V	F	K	R	1	0	0	0	1	0	1	0	0	0	1	1	1	1	0	0	2	0	0	2	0	11	0	1297.64	204524;187290	204524	324	334	yes	no	2	1.4721e-13	155.26	By MS/MS	By matching	By MS/MS	By matching	By matching	By matching	By MS/MS	By MS/MS
AVVPGETLSTPPTPVPIGTPTASLGLTK	VIDDYRVRAVVPGETL	TASLGLTKAYFETGWQ	R	A	V	T	K	A	2	0	0	0	0	0	1	3	0	1	3	1	0	0	6	2	6	0	0	3	0	28	0	2700.49	206736	206736	637	664	yes	yes	3	0.021627	31.18	By matching	By matching	By matching	By matching	By matching	By matching	By matching	By matching
AVVQVFEGTSEIDNR	VLEVSGNRAVVQVFEG	GTSEIDNRKTKCEFTG	R	A	V	N	R	K	1	1	1	1	0	1	2	1	0	1	0	0	0	1	0	1	1	0	0	3	0	15	0	1662.82	261296;203765	261296	76	90	yes	no	2	2.2351e-31	221.59	By MS/MS	By MS/MS	By MS/MS	By MS/MS	By MS/MS	By MS/MS	By matching	By matching
AVVQVFEGTSEIDNRK	VLEVSGNRAVVQVFEG	TSEIDNRKTKCEFTGE	R	A	V	R	K	T	1	1	1	1	0	1	2	1	0	1	0	1	0	1	0	1	1	0	0	3	0	16	1	1790.92	261296;203765	261296	76	91	yes	no	3	0.042972	44.968	By matching	By matching	By matching	By matching	By MS/MS	By matching	By matching	By matching
AVVSNATPFDTVK	GKVIRARKAVVSNATP	ATPFDTVKLMPHKEDE	K	A	V	V	K	L	2	0	1	1	0	0	0	0	0	0	0	1	0	1	1	1	2	0	0	3	0	13	0	1347.7	206818	206818	300	312	yes	yes	2	0.00014705	123.28	By MS/MS	By MS/MS	By matching	By MS/MS	By matching	By MS/MS	By matching	By matching
AVVTVPAYFNDSQR	FLGRTVSKAVVTVPAY	AYFNDSQRQATKDAGQ	K	A	V	Q	R	Q	2	1	1	1	0	1	0	0	0	0	0	0	0	1	1	1	1	0	1	3	0	14	0	1565.78	197784;159940	197784	126	139	yes	no	2	1.3883e-05	139.86	By MS/MS	By MS/MS	By MS/MS	By matching	By MS/MS	By MS/MS	By MS/MS	By MS/MS
AVWYEINGIGK	CGSRSDRRAVWYEING	YEINGIGKEVTVNVCT	R	A	V	G	K	E	1	0	1	0	0	0	1	2	0	2	0	1	0	0	0	0	0	1	1	1	0	11	0	1248.65	263907;264246	263907	69	79	yes	no	2	0.0053651	85.813	By matching	By matching	By matching	By matching	By matching	By matching	By MS/MS	By matching
AVYEGLEGEDKK	IISTQGIKAVYEGLEG	GLEGEDKKIFETAYSA	K	A	V	K	K	I	1	0	0	1	0	0	3	2	0	0	1	2	0	0	0	0	0	0	1	1	0	12	1	1336.65	166620	166620	325	336	yes	yes	2	3.5153e-14	189.24	By MS/MS	By MS/MS	By MS/MS	By matching	By matching	By matching	By MS/MS	By matching
AWALAASPESNK	TLNYGMERAWALAASP	AASPESNKLAIGFDEG	R	A	W	N	K	L	4	0	1	0	0	0	1	0	0	0	1	1	0	0	1	2	0	1	0	0	0	12	0	1243.62	232709;231452	232709	274	285	yes	no	2	2.0319e-10	179.94	By MS/MS	By MS/MS	By MS/MS	By matching	By MS/MS	By MS/MS	By MS/MS	By matching
AWAVEEEIGR	TEMCIEPKAWAVEEEI	AVEEEIGRGGKTEKKF	K	A	W	G	R	G	2	1	0	0	0	0	3	1	0	1	0	0	0	0	0	0	0	1	0	1	0	10	0	1158.57	167955	167955	110	119	yes	yes	2	4.5619e-14	183.72	By MS/MS	By MS/MS	By MS/MS	By MS/MS	By MS/MS	By MS/MS	By MS/MS	By MS/MS
AWCNAVIEGTDGK	KGVDVDCKAWCNAVIE	VIEGTDGKGGGKKDSA	K	A	W	G	K	G	2	0	1	1	1	0	1	2	0	1	0	1	0	0	0	0	1	1	0	1	0	13	0	1419.65	171176	171176	932	944	yes	yes	2	6.391e-07	154.1	By matching	By matching	By matching	By matching	By matching	By matching	By matching	By matching
AWIDLFENAPIGGGLAK	TRWQGFERAWIDLFEN	PIGGGLAKCNPLAYWT	R	A	W	A	K	C	3	0	1	1	0	0	1	3	0	2	2	1	0	1	1	0	0	1	0	0	0	17	0	1770.93	211688	211688	93	109	yes	yes	2	3.0003e-160	335.23	By MS/MS	By MS/MS	By MS/MS	By MS/MS	By MS/MS	By MS/MS	By MS/MS	By MS/MS
AWLLPESLNLDALLVDDTPK	SVRGSTMRAWLLPESL	LLVDDTPKKKTAEPKP	R	A	W	P	K	K	2	0	1	3	0	0	1	0	0	0	6	1	0	0	2	1	1	1	0	1	0	20	0	2222.18	257270;191588	257270	67	86	yes	no	2	9.3214e-36	214.42	By MS/MS	By MS/MS	By MS/MS	By MS/MS	By MS/MS	By MS/MS	By MS/MS	By matching
AWLPWMDGLVK	LHTDHCQKAWLPWMDG	PWMDGLVKANEEFYKE	K	A	W	V	K	A	1	0	0	1	0	0	0	1	0	0	2	1	1	0	1	0	0	2	0	1	0	11	0	1314.68	270038;206976	270038	155	165	yes	no	1;2	7.9361e-05	139.43	By MS/MS	By MS/MS	By MS/MS	By MS/MS	By MS/MS	By MS/MS	By MS/MS	By MS/MS
AYAQEFFEGK	EPLPTNSRAYAQEFFE	AQEFFEGKDDEVVWFG	R	A	Y	G	K	D	2	0	0	0	0	1	2	1	0	0	0	1	0	2	0	0	0	0	1	0	0	10	0	1188.55	158325;203412	158325	151	160	yes	no	2	9.2676e-05	144.17	By MS/MS	By matching	By matching	By matching	By matching	By matching	By matching	By matching
AYCWILAR	AVIGYPSRAYCWILAR	AYCWILARQPVMDEKV	R	A	Y	A	R	Q	2	1	0	0	1	0	0	0	0	1	1	0	0	0	0	0	0	1	1	0	0	8	0	1051.53	268796;265255	268796	133	140	yes	no	2	0.0058368	105.39	By MS/MS	By matching	By matching	By matching	By matching	By matching	By matching	By matching
AYELCFER	IEINEIKKAYELCFER	AYELCFERMKINLEKE	K	A	Y	E	R	M	1	1	0	0	1	0	2	0	0	0	1	0	0	1	0	0	0	0	1	0	0	8	0	1086.48	199348;191088	199348	277	284	yes	no	2	0.0021378	128.36	By matching	By matching	By matching	By matching	By matching	By matching	By matching	By matching
AYFETGWQEVPVYK	TASLGLTKAYFETGWQ	WQEVPVYKIEDLKPGH	K	A	Y	Y	K	I	1	0	0	0	0	1	2	1	0	0	0	1	0	1	1	0	1	1	2	2	0	14	0	1715.82	206736	206736	665	678	yes	yes	2	0.0026384	92.65	By matching	By matching	By matching	By matching	By matching	By matching	By matching	By matching
AYGEENIDEKDLLSYALYPGVFK	KEREALYKAYGEENID	ALYPGVFKDWKDYQVV	K	A	Y	F	K	D	2	0	1	2	0	0	3	2	0	1	3	2	0	1	1	1	0	0	3	1	0	23	1	2633.29	186931	186931	979	1001	yes	yes	3	0.0075535	45.707	By matching	By matching	By matching	By MS/MS	By matching	By MS/MS	By matching	By matching
AYGGSACAGCVK	KRERTVSRAYGGSACA	SACAGCVKQRILRAFL	R	A	Y	V	K	Q	3	0	0	0	2	0	0	3	0	0	0	1	0	0	0	1	0	0	1	1	0	12	0	1199.51	250133;198172	250133	76	87	yes	no	2	3.5226e-30	218.55	By MS/MS	By MS/MS	By MS/MS	By MS/MS	By MS/MS	By MS/MS	By MS/MS	By MS/MS
AYGPTYAVLDILQK	TYLKKYDKAYGPTYAV	AVLDILQKVFYSNNGA	K	A	Y	Q	K	V	2	0	0	1	0	1	0	1	0	1	2	1	0	0	1	0	1	0	2	1	0	14	0	1550.83	179770	179770	337	350	yes	yes	2;3	3.1048e-53	247.14	By MS/MS	By MS/MS	By MS/MS	By MS/MS	By MS/MS	By MS/MS	By matching	By matching
AYGVTPISSVR	KAVDRVAKAYGVTPIS	VTPISSVRMHQMKRYV	K	A	Y	V	R	M	1	1	0	0	0	0	0	1	0	1	0	0	0	0	1	2	1	0	1	2	0	11	0	1148.62	171181	171181	196	206	yes	yes	2	0.001026	105.13	By matching	By matching	By matching	By matching	By matching	By matching	By matching	By matching
AYIDSEDDLAR	DVVEAAEKAYIDSEDD	DSEDDLARVLKEAEEV	K	A	Y	A	R	V	2	1	0	3	0	0	1	0	0	1	1	0	0	0	0	1	0	0	1	0	0	11	0	1266.57	262931	262931	304	314	no	no	2	0.0001448	128.01	By matching	By matching	By matching	By MS/MS	By matching	By matching	By matching	By matching
AYQGAVQTELNK	PVMKLASRAYQGAVQT	AVQTELNKIGLRYEDL	R	A	Y	N	K	I	2	0	1	0	0	2	1	1	0	0	1	1	0	0	0	0	1	0	1	1	0	12	0	1320.67	217881;213349	217881	18	29	yes	no	2	2.0951e-05	147.96	By matching	By matching	By matching	By matching	By matching	By matching	By matching	By matching
AYVFDCYVGASPHSR	NYFNTLDKAYVFDCYV	VGASPHSRRKIRFIHE	K	A	Y	S	R	R	2	1	0	1	1	0	0	1	1	0	0	0	0	1	1	2	0	0	2	2	0	15	0	1727.77	201986;269498	201986	87	101	no	no	3	0.0087257	70.089	By matching	By matching	By matching	By MS/MS	By MS/MS	By MS/MS	By matching	By matching
AYVSGLQAGNLLLDETLSK	AKGLCQERAYVSGLQA	LLDETLSKSRLYKHPI	R	A	Y	S	K	S	2	0	1	1	0	1	1	2	0	0	5	1	0	0	0	2	1	0	1	1	0	19	0	1991.06	195469;178142	195469	519	537	yes	no	2	9.2255e-13	174.2	By matching	By matching	By matching	By matching	By MS/MS	By MS/MS	By matching	By matching
AYYGDEEVEADYGYIFK	________________	ADYGYIFKVSGPLVVA	M	A	Y	F	K	V	2	0	0	2	0	0	3	2	0	1	0	1	0	1	0	0	0	0	4	1	0	17	0	2030.88	272333;170746	272333	2	18	yes	no	2	4.7654e-07	157.91	By matching	By matching	By matching	By matching	By matching	By matching	By matching	By matching
CAEDFTEAYTPPAPVE	DVEAELAKCAEDFTEA	YTPPAPVE________	K	C	A	V	E	-	3	0	0	1	1	0	3	0	0	0	0	0	0	1	3	0	2	0	1	1	0	16	0	1795.76	210953	210953	499	514	yes	yes	2	0.0076953	87.863	By matching	By MS/MS	By matching	By matching	By matching	By MS/MS	By matching	By matching
CAEVLFQPNLTGLEMDGIADSTFQTIMK	VIGNERFRCAEVLFQP	STFQTIMKCDVDIRKD	R	C	A	M	K	C	2	0	1	2	1	2	2	2	0	2	3	1	2	2	1	1	3	0	0	1	0	28	0	3128.49	269912;222567;209894;176600;171145	269912	259	286	yes	no	3	6.5826e-06	69.284	By matching	By MS/MS	By MS/MS	By matching	By matching	By matching	By matching	By matching
CALNNSIPASTGAAK	GKDWRAGRCALNNSIP	PASTGAAKAVGKVLPE	R	C	A	A	K	A	4	0	2	0	1	0	0	1	0	1	1	1	0	0	1	2	1	0	0	0	0	15	0	1473.72	269867	269867	201	215	yes	yes	2	2.2692e-41	230.57	By MS/MS	By MS/MS	By MS/MS	By MS/MS	By MS/MS	By MS/MS	By MS/MS	By MS/MS
CALTPVGGAGDK	LRDMVLGKCALTPVGG	PVGGAGDKMGGYKGYG	K	C	A	D	K	M	2	0	0	1	1	0	0	3	0	0	1	1	0	0	1	0	1	0	0	1	0	12	0	1144.55	224392;192565;287427	224392	217	228	yes	no	2	0.01505	73.435	By matching	By matching	By matching	By matching	By matching	By matching	By matching	By matching
CASADGVYVHYMK	ENGKTLEKCASADGVY	GVYVHYMKDTETPTGT	K	C	A	M	K	D	2	0	0	1	1	0	0	1	1	0	0	1	1	0	0	1	0	0	2	2	0	13	0	1499.65	276698	276698	104	116	yes	yes	3	0.037066	74.237	By matching	By matching	By matching	By matching	By matching	By matching	By matching	By matching
CATSFTFSQNFPK	SLEIESIKCATSFTFS	TFSQNFPKLITCYSDL	K	C	A	P	K	L	1	0	1	0	1	1	0	0	0	0	0	1	0	3	1	2	2	0	0	0	0	13	0	1533.69	235747	235747	184	196	yes	yes	2	4.1248e-05	135.81	By matching	By matching	By matching	By matching	By matching	By matching	By MS/MS	By matching
CAVAGNDPNTGR	IVNSPLFKCAVAGNDP	GNDPNTGRLAAAIGSY	K	C	A	G	R	L	2	1	2	1	1	0	0	2	0	0	0	0	0	0	1	0	1	0	0	1	0	12	0	1230.54	198378;185131	198378	347	358	yes	no	2	0.0001006	132.14	By matching	By matching	By matching	By matching	By matching	By matching	By matching	By matching
CAVSDMNCVPQQK	PVTGEFNKCAVSDMNC	MNCVPQQKDEGLYPVP	K	C	A	Q	K	D	1	0	1	1	2	2	0	0	0	0	0	1	1	0	1	1	0	0	0	2	0	13	0	1535.65	267113	267113	174	186	yes	yes	2	5.4852e-23	206.74	By MS/MS	By MS/MS	By MS/MS	By MS/MS	By MS/MS	By MS/MS	By MS/MS	By MS/MS
CCDFVNITLNK	ITGSKYEKCCDFVNIT	FVNITLNKNCVPGDRS	K	C	C	N	K	N	0	0	2	1	2	0	0	0	0	1	1	1	0	1	0	0	1	0	0	1	0	11	0	1382.63	277738	277738	359	369	yes	yes	2	0.00010831	134.38	By matching	By matching	By matching	By matching	By matching	By matching	By matching	By matching
CCEVSLEVPTAR	AVDVLLSKCCEVSLEV	SLEVPTARVRATRKEA	K	C	C	A	R	V	1	1	0	0	2	0	2	0	0	0	1	0	0	0	1	1	1	0	0	2	0	12	0	1419.65	271951	271951	102	113	yes	yes	2	0.00017423	124.12	By MS/MS	By MS/MS	By MS/MS	By MS/MS	By MS/MS	By MS/MS	By matching	By matching
CCVLGNAAHCEQADR	TVPRPNLKCCVLGNAA	AHCEQADRIGVEHMSV	K	C	C	D	R	I	3	1	1	1	3	1	1	1	1	0	1	0	0	0	0	0	0	0	0	1	0	15	0	1759.72	267636;255785	267636	76	90	yes	no	2;3	8.173e-31	212.24	By MS/MS	By MS/MS	By MS/MS	By MS/MS	By MS/MS	By MS/MS	By MS/MS	By MS/MS
CDDNVGGTIVQR	LGMVFVGKCDDNVGGT	VGGTIVQRLMEATDEE	K	C	D	Q	R	L	0	1	1	2	1	1	0	2	0	1	0	0	0	0	0	0	1	0	0	2	0	12	0	1332.61	231541;228764	231541	535	546	yes	no	2	0.045926	59.265	By matching	By matching	By matching	By matching	By matching	By matching	By matching	By matching
CDEMVISGSLK	GQKVVIVRCDEMVISG	MVISGSLKRNQVKYAQ	R	C	D	L	K	R	0	0	0	1	1	0	1	1	0	1	1	1	1	0	0	2	0	0	0	1	0	11	0	1237.57	170235;272891	272891	38	48	no	no	2	0.00075557	107.97	By matching	By MS/MS	By matching	By matching	By matching	By matching	By matching	By matching
CDEVSSWIYDMLDK	EFNTCHSKCDEVSSWI	WIYDMLDKQGSLSLNV	K	C	D	D	K	Q	0	0	0	3	1	0	1	0	0	1	1	1	1	0	0	2	0	1	1	1	0	14	0	1759.74	276866;169274	276866	738	751	yes	no	2	0.0024155	93.478	By matching	By matching	By matching	By matching	By matching	By matching	By matching	By matching
CDGYILEGK	SRPGQTGRCDGYILEG	DGYILEGKELAFYQRM	R	C	D	G	K	E	0	0	0	1	1	0	1	2	0	1	1	1	0	0	0	0	0	0	1	0	0	9	0	1053.48	212907	212907	186	194	yes	yes	2	0.00060343	133.99	By MS/MS	By MS/MS	By MS/MS	By MS/MS	By matching	By matching	By MS/MS	By MS/MS
CDRPNSLGINTANMSK	ASAFSNYRCDRPNSLG	INTANMSKILKMLGKD	R	C	D	S	K	I	1	1	3	1	1	0	0	1	0	1	1	1	1	0	1	2	1	0	0	0	0	16	1	1776.82	203554;191550	203554	62	77	yes	no	3	0.00023694	113.43	By matching	By matching	By matching	By matching	By matching	By matching	By matching	By matching
CDVIAEGIVEASK	NIFGGIMRCDVIAEGI	EGIVEASKTLELKIPV	R	C	D	S	K	T	2	0	0	1	1	0	2	1	0	2	0	1	0	0	0	1	0	0	0	2	0	13	0	1389.68	226444	226444	360	372	yes	yes	2	2.9233e-09	124.07	By matching	By matching	By matching	By MS/MS	By MS/MS	By matching	By matching	By matching
CDVNVPLDGK	KGKKVLVRCDVNVPLD	VNVPLDGKTITDDTRI	R	C	D	G	K	T	0	0	1	2	1	0	0	1	0	0	1	1	0	0	1	0	0	0	0	2	0	10	0	1115.53	209933;171765	171765	56	65	no	no	2	0.00012022	126.71	By MS/MS	By MS/MS	By matching	By matching	By MS/MS	By matching	By MS/MS	By MS/MS
CDYWVTGYGTGGTFHGAGK	DLAKINAKCDYWVTGY	GTFHGAGKYIKENSPT	K	C	D	G	K	Y	1	0	0	1	1	0	0	6	1	0	0	1	0	1	0	0	3	1	2	1	0	19	0	2032.87	192807;172515	192807	227	245	no	no	2;3	1.0166e-12	173.34	By MS/MS	By MS/MS	By MS/MS	By MS/MS	By MS/MS	By MS/MS	By MS/MS	By MS/MS
CEADKEFSSCQTLK	VSVETIEKCEADKEFS	FSSCQTLKGPSGTDFT	K	C	E	L	K	G	1	0	0	1	2	1	2	0	0	0	1	2	0	1	0	2	1	0	0	0	0	14	1	1701.73	269966;210525	269966	227	240	yes	no	3	0.036639	53.946	By matching	By matching	By matching	By matching	By matching	By matching	By matching	By matching
CEFTGEILK	EIDNRKTKCEFTGEIL	EFTGEILKMGVSEEML	K	C	E	L	K	M	0	0	0	0	1	0	2	1	0	1	1	1	0	1	0	0	1	0	0	0	0	9	0	1095.53	261296;203765	261296	94	102	yes	no	2	0.001673	111.95	By MS/MS	By MS/MS	By matching	By matching	By matching	By matching	By matching	By matching
CELLKPSTGEVIVETVEA	AIEDAGGKCELLKPST	VIVETVEA________	K	C	E	E	A	-	1	0	0	0	1	0	4	1	0	1	2	1	0	0	1	1	2	0	0	3	0	18	1	1973	210425;207376	210425	219	236	yes	no	2	0.023259	98.572	By matching	By matching	By MS/MS	By matching	By matching	By matching	By matching	By matching
CEQAFELSDSSAER	GDVISKLKCEQAFELS	LSDSSAERSAAGCTIK	K	C	E	E	R	S	2	1	0	1	1	1	3	0	0	0	1	0	0	1	0	3	0	0	0	0	0	14	0	1627.68	179393	179393	602	615	yes	yes	2	1.0265e-10	176.08	By matching	By matching	By matching	By matching	By matching	By matching	By matching	By matching
CEVRPLCYDFSMVK	NPYDIRKKCEVRPLCY	CYDFSMVKDFLNLEST	K	C	E	V	K	D	0	1	0	1	2	0	1	0	0	0	1	1	1	1	1	1	0	0	1	2	0	14	1	1802.82	212738	212738	291	304	yes	yes	3	0.00071583	98	By matching	By matching	By matching	By matching	By matching	By matching	By matching	By matching
CFGDDDPIDVVEIGGSALAMGSVK	NAEHPVMKCFGDDDPI	ALAMGSVKEVKALGVL	K	C	F	V	K	E	2	0	0	4	1	0	1	4	0	2	1	1	1	1	1	2	0	0	0	3	0	24	0	2451.13	219585	219585	140	163	yes	yes	2	7.0622e-09	124.31	By matching	By matching	By matching	By matching	By matching	By matching	By matching	By matching
CFITGGESDAEAKE	KENEFITKCFITGGES	ESDAEAKE________	K	C	F	K	E	-	2	0	0	1	1	0	3	2	0	1	0	1	0	1	0	1	1	0	0	0	0	14	1	1512.64	264135	264135	145	158	yes	yes	2	7.9415e-06	153.09	By matching	By matching	By matching	By matching	By matching	By matching	By matching	By MS/MS
CFIVEIDNVGSK	NLLSTYSKCFIVEIDN	EIDNVGSKQLQDTRKV	K	C	F	S	K	Q	0	0	1	1	1	0	1	1	0	2	0	1	0	1	0	1	0	0	0	2	0	12	0	1379.68	273112;267462	273112	25	36	yes	no	2	1.9537e-07	166.62	By MS/MS	By MS/MS	By MS/MS	By MS/MS	By MS/MS	By MS/MS	By MS/MS	By MS/MS
CFSEGLYHAAK	NIQNIGDRCFSEGLYH	EGLYHAAKILFISINN	R	C	F	A	K	I	2	0	0	0	1	0	1	1	1	0	1	1	0	1	0	1	0	0	1	0	0	11	0	1281.58	262284;278600	262284	1236	1246	yes	no	2	0.00014469	128.03	By matching	By matching	By matching	By matching	By matching	By matching	By matching	By matching
CGAGGASTLTSTSNR	GRASNTFRCGAGGAST	TLTSTSNRQFASLPTD	R	C	G	N	R	Q	2	1	1	0	1	0	0	3	0	0	1	0	0	0	0	3	3	0	0	0	0	15	0	1438.65	228879	228879	56	70	yes	yes	2	0.065962	52.071	By matching	By matching	By matching	By matching	By matching	By matching	By matching	By matching
CGAGTNNIPVPR	NTVRAIARCGAGTNNI	TNNIPVPRMTELGIPV	R	C	G	P	R	M	1	1	2	0	1	0	0	2	0	1	0	0	0	0	2	0	1	0	0	1	0	12	0	1254.61	181253;204281;224007	181253	86	97	no	no	2	8.8557e-05	133.88	By matching	By MS/MS	By matching	By matching	By matching	By MS/MS	By MS/MS	By matching
CGDLFDNPVTGEFNK	DEIGCQIKCGDLFDNP	PVTGEFNKCAVSDMNC	K	C	G	N	K	C	0	0	2	2	1	0	1	2	0	0	1	1	0	2	1	0	1	0	0	1	0	15	0	1711.75	267113	267113	159	173	yes	yes	2	1.8036e-10	172.26	By MS/MS	By MS/MS	By MS/MS	By MS/MS	By MS/MS	By MS/MS	By MS/MS	By matching
CGGDVSYAAVADASGK	SVSVQADRCGGDVSYA	AVADASGKEAFRHSMP	R	C	G	G	K	E	4	0	0	2	1	0	0	3	0	0	0	1	0	0	0	2	0	0	1	2	0	16	0	1526.67	269966;210525	269966	272	287	yes	no	2	1.7459e-05	147.53	By matching	By matching	By matching	By matching	By matching	By matching	By matching	By matching
CGGSDSYATVADTSGEEVFR	EVSVSADRCGGSDSYA	TSGEEVFRYYMPDEED	R	C	G	F	R	Y	2	1	0	2	1	0	2	3	0	0	0	0	0	1	0	3	2	0	1	2	0	20	0	2106.88	268182	268182	136	155	yes	yes	2	9.7798e-106	293.13	By MS/MS	By MS/MS	By MS/MS	By MS/MS	By MS/MS	By MS/MS	By MS/MS	By MS/MS
CGIECTADLINEIATVGPNFK	VARGLAEKCGIECTAD	ATVGPNFKKANNFLWP	K	C	G	F	K	K	2	0	2	1	2	0	2	2	0	3	1	1	0	1	1	0	2	0	0	1	0	21	0	2321.1	272633;268645	272633	174	194	yes	no	2;3	1.2404e-30	207.1	By MS/MS	By MS/MS	By MS/MS	By MS/MS	By MS/MS	By MS/MS	By MS/MS	By MS/MS
CGIECTADLINEIATVGPNFKK	VARGLAEKCGIECTAD	TVGPNFKKANNFLWPF	K	C	G	K	K	A	2	0	2	1	2	0	2	2	0	3	1	2	0	1	1	0	2	0	0	1	0	22	1	2449.2	272633;268645	272633	174	195	yes	no	3	1.1079e-08	142.84	By matching	By MS/MS	By MS/MS	By MS/MS	By MS/MS	By MS/MS	By matching	By matching
CGINYEPPK	DWCPTGFKCGINYEPP	GINYEPPKNVPGGDLA	K	C	G	P	K	N	0	0	1	0	1	0	1	1	0	1	0	1	0	0	2	0	0	0	1	0	0	9	0	1076.5	272136;169390	272136	354	362	yes	no	2	0.0040339	99.788	By matching	By matching	By MS/MS	By MS/MS	By MS/MS	By MS/MS	By MS/MS	By MS/MS
CGPENGFFPDYANLPR	YDNIVYMKCGPENGFF	PDYANLPRADVVYLCS	K	C	G	P	R	A	1	1	2	1	1	0	1	2	0	0	1	0	0	2	3	0	0	0	1	0	0	16	0	1852.82	273803	273803	173	188	yes	yes	2	1.0993e-23	209.66	By matching	By MS/MS	By matching	By matching	By matching	By matching	By matching	By matching
CGTLSVVCK	NFGLYGERCGTLSVVC	GTLSVVCKDADQKDIL	R	C	G	C	K	D	0	0	0	0	2	0	0	1	0	0	1	1	0	0	0	1	1	0	0	2	0	9	0	1022.49	170472;202007	170472	304	312	yes	no	2	0.023041	76.17	By matching	By matching	By matching	By matching	By matching	By matching	By matching	By matching
CGVGPGSCSFVYK	THSSSSNKCGVGPGSC	GSCSFVYKIPCSTDIL	K	C	G	Y	K	I	0	0	0	0	2	0	0	3	0	0	0	1	0	1	1	2	0	0	1	2	0	13	0	1416.62	270588	270588	249	261	yes	yes	2	1.2611e-05	144.28	By matching	By MS/MS	By matching	By matching	By matching	By matching	By matching	By matching
CGWLDLPQLK	TTTGRPRRCGWLDLPQ	WLDLPQLKYSITINGY	R	C	G	L	K	Y	0	0	0	1	1	1	0	1	0	0	3	1	0	0	1	0	0	1	0	0	0	10	0	1228.63	207280;227217	207280	334	343	yes	no	2	0.016537	75.652	By matching	By matching	By matching	By matching	By matching	By matching	By matching	By matching
CHGVSEETTTGVHR	KWNTIASRCHGVSEET	ETTTGVHRLYTMEKIG	R	C	H	H	R	L	0	1	0	0	1	0	2	2	2	0	0	0	0	0	0	1	3	0	0	2	0	14	0	1568.7	170146	170146	197	210	yes	yes	2;3	1.2032e-06	151.7	By matching	By matching	By matching	By matching	By matching	By matching	By MS/MS	By MS/MS
CHMISASSFDK	ITWQVDRKCHMISASS	ISASSFDKMCADMMAQ	K	C	H	D	K	M	1	0	0	1	1	0	0	0	1	1	0	1	1	1	0	3	0	0	0	0	0	11	0	1281.55	228976;214672	228976	224	234	yes	no	2	0.0032995	92.611	By matching	By matching	By matching	By matching	By matching	By matching	By matching	By matching
CHTIMNCTK	NDAFKLYRCHTIMNCT	HTIMNCTKVCPKHLNP	R	C	H	T	K	V	0	0	1	0	2	0	0	0	1	1	0	1	1	0	0	0	2	0	0	0	0	9	0	1163.49	224388;287448;227880	224388	258	266	yes	no	2	0.014388	82.287	By matching	By matching	By matching	By matching	By matching	By matching	By matching	By matching
CIDIDDAYATGSSLMPQKK	VIINNLLKCIDIDDAY	SSLMPQKKNPDALEIL	K	C	I	K	K	N	2	0	0	3	1	1	0	1	0	2	1	2	1	0	1	2	1	0	1	0	0	19	1	2111.99	215156;262171	215156	248	266	yes	no	3	0.032874	43.532	By matching	By matching	By matching	By matching	By matching	By matching	By matching	By matching
CIEMFNDLQENEDTYNK	IKKNLVKKCIEMFNDL	ENEDTYNKFYEAFAKN	K	C	I	N	K	F	0	0	3	2	1	1	3	0	0	1	1	1	1	1	0	0	1	0	1	0	0	17	0	2161.89	274417	274417	419	435	yes	yes	2	1.552e-160	336.71	By matching	By matching	By matching	By matching	By matching	By matching	By matching	By matching
CIITYTDSTAAEDFYEEGADAK	AAKSAGMRCIITYTDS	YEEGADAKVPNLRANG	R	C	I	A	K	V	4	0	0	3	1	0	3	1	0	2	0	1	0	1	0	1	3	0	2	0	0	22	0	2469.05	259729	259729	290	311	yes	yes	2	4.3744e-09	152.09	By matching	By matching	By matching	By matching	By matching	By matching	By matching	By matching
CIIVMPQVPAMYER	VAAARGYKCIIVMPQV	QVPAMYERYLIDRKFG	K	C	I	E	R	Y	1	1	0	0	1	1	1	0	0	2	0	0	2	0	2	0	0	0	1	2	0	14	0	1705.84	200001;150265	200001	130	143	no	no	2	3.3163e-05	132.06	By matching	By matching	By matching	By MS/MS	By MS/MS	By MS/MS	By matching	By matching
CILGSAGCK	KLHPLSGKCILGSAGC	ILGSAGCKTDVDQLRS	K	C	I	C	K	T	1	0	0	0	2	0	0	2	0	1	1	1	0	0	0	1	0	0	0	0	0	9	0	964.447	270583	270583	107	115	yes	yes	2	0.0042591	93.598	By matching	By matching	By matching	By matching	By matching	By matching	By matching	By matching
CKIEVLQGPNSVR	DIGKRTVKCKIEVLQG	LQGPNSVRQLYDLHCG	K	C	K	V	R	Q	0	1	1	0	1	1	1	1	0	1	1	1	0	0	1	1	0	0	0	2	0	13	1	1498.79	272954;277785	272954	216	228	yes	no	2;3	0.0026344	87.216	By matching	By MS/MS	By matching	By MS/MS	By matching	By matching	By matching	By matching
CKYDGDKSTSESLEAISK	NRVCREWRCKYDGDKS	ESLEAISKVLDECLPE	R	C	K	S	K	V	1	0	0	2	1	0	2	1	0	1	1	3	0	0	0	4	1	0	1	0	0	18	2	2016.93	185276	185276	56	73	yes	yes	3	0.0014191	109.67	By matching	By matching	By matching	By matching	By matching	By matching	By matching	By matching
CLDSDHFQVVER	MLFTNLARCLDSDHFQ	DHFQVVERALFLWNNE	R	C	L	E	R	A	0	1	0	2	1	1	1	0	1	0	1	0	0	1	0	1	0	0	0	2	0	12	0	1503.68	276993;175898	276993	410	421	yes	no	3	0.063488	31.478	By matching	By matching	By matching	By matching	By matching	By matching	By matching	By matching
CLFANNNFWGR	GIAPNKARCLFANNNF	ANNNFWGRTLAAISSS	R	C	L	G	R	T	1	1	3	0	1	0	0	1	0	0	1	0	0	2	0	0	0	1	0	0	0	11	0	1397.63	273536;269005	269005	156	166	no	no	2	0.00010162	135.55	By matching	By matching	By matching	By MS/MS	By MS/MS	By MS/MS	By matching	By matching
CLIDGPAELTGVSR	IDIVDQNKCLIDGPAE	AELTGVSRQVISYSRI	K	C	L	S	R	Q	1	1	0	1	1	0	1	2	0	1	2	0	0	0	1	1	1	0	0	1	0	14	0	1486.74	273575;271911	273575	36	49	yes	no	2	5.4518e-53	242.4	By MS/MS	By MS/MS	By MS/MS	By MS/MS	By MS/MS	By MS/MS	By MS/MS	By MS/MS
CLILTGSTSK	INNDTNVRCLILTGST	ILTGSTSKAFAAGADI	R	C	L	S	K	A	0	0	0	0	1	0	0	1	0	1	2	1	0	0	0	2	2	0	0	0	0	10	0	1078.57	202663	202663	66	75	yes	yes	2	0.014329	77.662	By matching	By matching	By MS/MS	By matching	By MS/MS	By matching	By matching	By matching
CLLLAALSDGDTR	GSKSLSNRCLLLAALS	ALSDGDTRVDNLLESD	R	C	L	T	R	V	2	1	0	2	1	0	0	1	0	0	4	0	0	0	0	1	1	0	0	0	0	13	0	1403.71	230621;226008	230621	37	49	yes	no	2	1.8979e-16	193.81	By MS/MS	By MS/MS	By matching	By matching	By matching	By matching	By matching	By matching
CLLLAALSDGDTRVDNLLESDDIR	GSKSLSNRCLLLAALS	LLESDDIRYMLDALDT	R	C	L	I	R	Y	2	2	1	5	1	0	1	1	0	1	6	0	0	0	0	2	1	0	0	1	0	24	1	2673.33	230621;226008	230621	37	60	yes	no	3	0.0029029	50.858	By matching	By matching	By matching	By matching	By matching	By matching	By matching	By matching
CLTQLQNESK	QAIEHYTKCLTQLQNE	TQLQNESKSGSELALK	K	C	L	S	K	S	0	0	1	0	1	2	1	0	0	0	2	1	0	0	0	1	1	0	0	0	0	10	0	1219.59	223732;193975	223732	213	222	yes	no	2	0.0021021	100.69	By matching	By matching	By matching	By matching	By matching	By matching	By matching	By matching
CLVSQPYVK	IRKFLEEKCLVSQPYV	LVSQPYVKDSDMTVQQ	K	C	L	V	K	D	0	0	0	0	1	1	0	0	0	0	1	1	0	0	1	1	0	0	1	2	0	9	0	1092.56	211441;211186	211441	455	463	yes	no	2	0.00090066	124.92	By matching	By matching	By matching	By matching	By matching	By matching	By MS/MS	By matching
CMQAALDDATR	PSGIGGEKCMQAALDD	AALDDATRNGADPDKP	K	C	M	T	R	N	3	1	0	2	1	1	0	0	0	0	1	0	1	0	0	0	1	0	0	0	0	11	0	1250.54	276386;260660	276386	311	321	yes	no	2	6.8943e-10	176.87	By matching	By MS/MS	By MS/MS	By MS/MS	By MS/MS	By MS/MS	By MS/MS	By matching
CMQEHGYIGEFEIIDDHR	KVVIKFLRCMQEHGYI	FEIIDDHRSNKIVIEL	R	C	M	H	R	S	0	1	0	2	1	1	3	2	2	3	0	0	1	1	0	0	0	0	1	0	0	18	0	2247.97	214431;169988	214431	40	57	yes	no	4	0.0055768	73.953	By matching	By matching	By matching	By matching	By matching	By matching	By matching	By matching
CMSDSGGLTR	VDGEKVDRCMSDSGGL	SDSGGLTRDAPNAFLD	R	C	M	T	R	D	0	1	0	1	1	0	0	2	0	0	1	0	1	0	0	2	1	0	0	0	0	10	0	1082.45	171888;171314	171888	354	363	yes	no	2	0.0023411	98.898	By matching	By matching	By matching	By MS/MS	By MS/MS	By MS/MS	By matching	By matching
CMVWETSNLDPEEGIR	IGGARSVKCMVWETSN	LDPEEGIRFRGLTIPE	K	C	M	I	R	F	0	1	1	1	1	0	3	1	0	1	1	0	1	0	1	1	1	1	0	1	0	16	0	1934.85	224559	224559	58	73	yes	yes	2	5.9944e-82	268.92	By MS/MS	By MS/MS	By MS/MS	By MS/MS	By MS/MS	By MS/MS	By MS/MS	By matching
CNETVAAVR	SPWDENSKCNETVAAV	NETVAAVRKRKGLKVD	K	C	N	V	R	K	2	1	1	0	1	0	1	0	0	0	0	0	0	0	0	0	1	0	0	2	0	9	0	1018.49	260750	260750	850	858	yes	yes	2	5.7665e-13	189.18	By MS/MS	By MS/MS	By MS/MS	By MS/MS	By MS/MS	By MS/MS	By MS/MS	By MS/MS
CNFDLITVAQR	TGRYQGIKCNFDLITV	DLITVAQRSFFPSAST	K	C	N	Q	R	S	1	1	1	1	1	1	0	0	0	1	1	0	0	1	0	0	1	0	0	1	0	11	0	1335.66	231807;236472;253567;248814	231807	237	247	no	no	2	1.5583e-14	187.58	By matching	By MS/MS	By MS/MS	By matching	By matching	By matching	By matching	By matching
CNFLATDIFTGK	TGKHGHAKCNFLATDI	ATDIFTGKKLEDMIPS	K	C	N	G	K	K	1	0	1	1	1	0	0	1	0	1	1	1	0	2	0	0	2	0	0	0	0	12	0	1385.66	270301;171328	270301	57	68	yes	no	2	2.1086e-21	198.52	By MS/MS	By MS/MS	By MS/MS	By MS/MS	By MS/MS	By MS/MS	By matching	By matching
CNGDWDASIDR	YLIGGNWKCNGDWDAS	DWDASIDRVTMFNGCG	K	C	N	D	R	V	1	1	1	3	1	0	0	1	0	1	0	0	0	0	0	1	0	1	0	0	0	11	0	1307.52	274452	274452	29	39	yes	yes	2	0.001111	104.24	By matching	By matching	By matching	By matching	By matching	By matching	By matching	By matching
CNNVLYIK	FLGEVLVRCNNVLYIK	CNNVLYIKASENQGEE	R	C	N	I	K	A	0	0	2	0	1	0	0	0	0	1	1	1	0	0	0	0	0	0	1	1	0	8	0	1022.52	272635;268647	272635	67	74	yes	no	2	0.038828	73.26	By matching	By matching	By matching	By matching	By matching	By matching	By matching	By matching
CNPLAYWTLEDCFDYIAK	PIGGGLAKCNPLAYWT	DCFDYIAKHEILAHPL	K	C	N	A	K	H	2	0	1	2	2	0	1	0	0	1	2	1	0	1	1	0	1	1	2	0	0	18	0	2278.01	211688	211688	110	127	yes	yes	2	6.6554e-08	159.44	By matching	By matching	By matching	By matching	By matching	By matching	By matching	By matching
CPAASSINYK	KISGDKNKCPAASSIN	AASSINYKGELVTMDA	K	C	P	Y	K	G	2	0	1	0	1	0	0	0	0	1	0	1	0	0	1	2	0	0	1	0	0	10	0	1109.52	270826	270826	60	69	yes	yes	2	0.00022127	128.91	By matching	By matching	By matching	By matching	By MS/MS	By MS/MS	By MS/MS	By matching
CPEVIGEDSIKPEK	KGTGLANRCPEVIGED	EDSIKPEKGNRLTEMC	R	C	P	E	K	G	0	0	0	1	1	0	3	1	0	2	0	2	0	0	2	1	0	0	0	1	0	14	1	1599.78	167955	167955	84	97	yes	yes	2;3	1.8152e-136	269.14	By MS/MS	By MS/MS	By MS/MS	By MS/MS	By MS/MS	By MS/MS	By MS/MS	By MS/MS
CPEVIGEDSIKPEKGNR	KGTGLANRCPEVIGED	IKPEKGNRLTEMCIEP	R	C	P	N	R	L	0	1	1	1	1	0	3	2	0	2	0	2	0	0	2	1	0	0	0	1	0	17	2	1926.95	167955	167955	84	100	yes	yes	3;4	8.0411e-05	138.55	By matching	By matching	By matching	By MS/MS	By MS/MS	By matching	By matching	By matching
CPFTGNVSIR	EGNFVDKKCPFTGNVS	FTGNVSIRGRILNGQV	K	C	P	I	R	G	0	1	1	0	1	0	0	1	0	1	0	0	0	1	1	1	1	0	0	1	0	10	0	1149.56	273204;271322	273204	66	75	yes	no	2	7.6792e-05	145.99	By MS/MS	By MS/MS	By MS/MS	By matching	By matching	By matching	By matching	By matching
CPMDVPDGVTAAPSCALK	PLCSDAGKCPMDVPDG	AAPSCALKAPTGEGYC	K	C	P	L	K	A	3	0	0	2	2	0	0	1	0	0	1	1	1	0	3	1	1	0	0	2	0	18	0	1887.85	274701	274701	53	70	yes	yes	2	4.2302e-17	191.15	By matching	By matching	By matching	By matching	By matching	By matching	By matching	By matching
CPPINQPLSFGK	AVYALGDKCPPINQPL	NQPLSFGKVIDGCIQD	K	C	P	G	K	V	0	0	1	0	1	1	0	1	0	1	1	1	0	1	3	1	0	0	0	0	0	12	0	1356.69	219110;217304	219110	52	63	yes	no	2	3.4543e-66	216.91	By MS/MS	By MS/MS	By MS/MS	By MS/MS	By MS/MS	By MS/MS	By MS/MS	By MS/MS
CPVPINFGLDSK	QFWSGSKRCPVPINFG	INFGLDSKCEDAEMFN	R	C	P	S	K	C	0	0	1	1	1	0	0	1	0	1	1	1	0	1	2	1	0	0	0	1	0	12	0	1345.67	205276	205276	732	743	yes	yes	2	0.0010822	103.14	By matching	By matching	By matching	By matching	By matching	By matching	By matching	By matching
CQEYYAAGAR	GLDSLNVRCQEYYAAG	EYYAAGARFAKWRSPL	R	C	Q	A	R	F	3	1	0	0	1	1	1	1	0	0	0	0	0	0	0	0	0	0	2	0	0	10	0	1187.5	179823	179823	142	151	yes	yes	2	2.2824e-09	170.89	By MS/MS	By MS/MS	By MS/MS	By MS/MS	By MS/MS	By MS/MS	By MS/MS	By MS/MS
CQFTDEFAAAK	LALVAPGKCQFTDEFA	TDEFAAAKLLKRWKIS	K	C	Q	A	K	L	3	0	0	1	1	1	1	0	0	0	0	1	0	2	0	0	1	0	0	0	0	11	0	1286.56	271986	271986	62	72	yes	yes	2	0.0010194	105.2	By MS/MS	By matching	By MS/MS	By matching	By matching	By matching	By matching	By matching
CQFTDEFASAK	LALVAPGKCQFTDEFA	TDEFASAKLLKRWKIS	K	C	Q	A	K	L	2	0	0	1	1	1	1	0	0	0	0	1	0	2	0	1	1	0	0	0	0	11	0	1302.56	258152	258152	62	72	yes	yes	2	6.5607e-07	164.48	By MS/MS	By MS/MS	By MS/MS	By MS/MS	By MS/MS	By matching	By matching	By matching
CQNILGLK	EQAFSDLKCQNILGLK	CQNILGLKSAAGAKNV	K	C	Q	L	K	S	0	0	1	0	1	1	0	1	0	1	2	1	0	0	0	0	0	0	0	0	0	8	0	944.511	272546;269285	272546	416	423	yes	no	2	0.0026393	122.18	By MS/MS	By matching	By MS/MS	By matching	By MS/MS	By MS/MS	By matching	By matching
CSDCQCMLQGIK	YKTTKGPKCSDCQCML	QCMLQGIKHHKSSQYH	K	C	S	I	K	H	0	0	0	1	3	2	0	1	0	1	1	1	1	0	0	1	0	0	0	0	0	12	0	1498.6	250133;198172	250133	45	56	yes	no	2	5.0289e-66	259.18	By matching	By MS/MS	By MS/MS	By matching	By matching	By matching	By matching	By matching
CSGAYAIVVTHDDEK	GDRGAFARCSGAYAIV	VVTHDDEKGTTKLRLP	R	C	S	E	K	G	2	0	0	2	1	0	1	1	1	1	0	1	0	0	0	1	1	0	1	2	0	15	0	1663.75	272576;268713	272576	129	143	yes	no	2;3	3.6246e-23	209.53	By MS/MS	By MS/MS	By MS/MS	By MS/MS	By MS/MS	By MS/MS	By MS/MS	By MS/MS
CSGAYAIVVTHDDEKGTTK	GDRGAFARCSGAYAIV	DDEKGTTKLRLPSGGK	R	C	S	T	K	L	2	0	0	2	1	0	1	2	1	1	0	2	0	0	0	1	3	0	1	2	0	19	1	2050.96	272576;268713	272576	129	147	yes	no	3;4	0.01355	53.21	By matching	By matching	By matching	By matching	By matching	By matching	By matching	By matching
CSGEGIYFAAK	DAAGYVTKCSGEGIYF	EGIYFAAKSGRMAAQE	K	C	S	A	K	S	2	0	0	0	1	0	1	2	0	1	0	1	0	1	0	1	0	0	1	0	0	11	0	1201.54	179770	179770	291	301	yes	yes	2	0.0038154	90.913	By matching	By matching	By matching	By MS/MS	By MS/MS	By MS/MS	By matching	By matching
CSNGVVLGCAK	AGPVLGIKCSNGVVLG	GVVLGCAKPINHKMVV	K	C	S	A	K	P	1	0	1	0	2	0	0	2	0	0	1	1	0	0	0	1	0	0	0	2	0	11	0	1163.54	269490;201964	269490	42	52	yes	no	2	0.010798	78.342	By matching	By matching	By matching	By matching	By matching	By matching	By matching	By matching
CSSEVATAIR	GHIGLGVKCSSEVATA	SEVATAIRGAITSAKL	K	C	S	I	R	G	2	1	0	0	1	0	1	0	0	1	0	0	0	0	0	2	1	0	0	1	0	10	0	1092.52	211642;211493	211642	133	142	yes	no	2	2.2032e-10	181.53	By MS/MS	By MS/MS	By MS/MS	By MS/MS	By matching	By MS/MS	By MS/MS	By MS/MS
CTIGLDVAASEFK	KKAGYEGKCTIGLDVA	DVAASEFKVKGEDGYD	K	C	T	F	K	V	2	0	0	1	1	0	1	1	0	1	1	1	0	1	0	1	1	0	0	1	0	13	0	1409.69	261136	261136	273	285	yes	yes	2	7.3411e-16	185.2	By MS/MS	By MS/MS	By MS/MS	By MS/MS	By matching	By MS/MS	By matching	By matching
CTLASSSIGQANAAR	IDVKDLNRCTLASSSI	IGQANAARDKLYDLRQ	R	C	T	A	R	D	4	1	1	0	1	1	0	1	0	1	1	0	0	0	0	3	1	0	0	0	0	15	0	1505.73	191563	191563	62	76	yes	yes	2	0.00099268	105.19	By matching	By matching	By matching	By matching	By matching	By matching	By matching	By matching
CTTESAPPLLVK	PPKNGDYKCTTESAPP	SAPPLLVKAHGGPTGC	K	C	T	V	K	A	1	0	0	0	1	0	1	0	0	0	2	1	0	0	2	1	2	0	0	1	0	12	0	1314.69	210848	210848	478	489	yes	yes	2	0.0047783	86.114	By matching	By matching	By matching	By matching	By matching	By matching	By matching	By matching
CTVLLLPSGTCR	SGKVAHFKCTVLLLPS	LLPSGTCRVTGLKLPE	K	C	T	C	R	V	0	1	0	0	2	0	0	1	0	0	3	0	0	0	1	1	2	0	0	1	0	12	0	1375.7	171181	171181	343	354	yes	yes	2	0.0086747	80.245	By matching	By matching	By matching	By MS/MS	By matching	By matching	By matching	By matching
CVAMNLATMTMLPK				C	V	P	K		2	0	1	0	1	0	0	0	0	0	2	1	3	0	1	0	2	0	0	1	0	14	0	1579.76		REV__251370			yes	no	2	0.0018057	96.067	By matching	By matching	By MS/MS	By matching	By matching	By matching	By matching	By matching
CVDSGAPIQVPVGPLTLGR	DGLVRGQKCVDSGAPI	VGPLTLGRIINVIGEP	K	C	V	G	R	I	1	1	0	1	1	1	0	3	0	1	2	0	0	0	3	1	1	0	0	3	0	19	0	1935.02	267742	267742	93	111	yes	yes	2;3	1.5667e-73	261.66	By MS/MS	By MS/MS	By MS/MS	By MS/MS	By MS/MS	By MS/MS	By MS/MS	By MS/MS
CVDSGDVYINK	EIFLKKNRCVDSGDVY	SGDVYINKNIMDENLI	R	C	V	N	K	N	0	0	1	2	1	0	0	1	0	1	0	1	0	0	0	1	0	0	1	2	0	11	0	1268.57	243131;242130	243131	361	371	yes	no	2	0.0012054	103.26	By matching	By matching	By matching	By matching	By matching	By matching	By matching	By matching
CVETTDYMTADFYHLPYDVLATMSSR	YENVASVRCVETTDYM	VLATMSSRVINEVRGI	R	C	V	S	R	V	2	1	0	3	1	0	1	0	1	0	2	0	2	1	1	2	4	0	3	2	0	26	0	3085.35	279117;275358	279117	491	516	yes	no	3	0.030761	34.839	By matching	By matching	By matching	By matching	By matching	By matching	By matching	By matching
CVFYQLPMLESGTLGTK	ARLYVDQRCVFYQLPM	ESGTLGTKGNTQVVVP	R	C	V	T	K	G	0	0	0	0	1	1	1	2	0	0	3	1	1	1	1	1	2	0	1	1	0	17	0	1942.95	205276	205276	573	589	yes	yes	2	3.8109e-05	137.52	By matching	By matching	By matching	By matching	By matching	By matching	By matching	By matching
CVITMAEPFSVER	MCAQRGYKCVITMAEP	AEPFSVERRKLMRMLG	K	C	V	E	R	R	1	1	0	0	1	0	2	0	0	1	0	0	1	1	1	1	1	0	0	2	0	13	0	1537.73	192807;172515	192807	145	157	no	no	2	4.1934e-24	210.64	By MS/MS	By MS/MS	By MS/MS	By MS/MS	By MS/MS	By MS/MS	By MS/MS	By MS/MS
CVQDILSR	ANGKTGTKCVQDILSR	CVQDILSRGMAVKASS	K	C	V	S	R	G	0	1	0	1	1	1	0	0	0	1	1	0	0	0	0	1	0	0	0	1	0	8	0	989.496	255626	255626	71	78	yes	yes	2	0.0062068	101.72	By matching	By matching	By matching	By matching	By matching	By matching	By matching	By matching
CVQSFSSAVTDMK	AAVQKALKCVQSFSSA	SSAVTDMKKSLAANSQ	K	C	V	M	K	K	1	0	0	1	1	1	0	0	0	0	0	1	1	1	0	3	1	0	0	2	0	13	0	1458.65	270272;210017	270272	99	111	yes	no	2	5.8616e-23	206.45	By MS/MS	By matching	By MS/MS	By matching	By matching	By matching	By MS/MS	By MS/MS
CVQSFSSAVTDMKK	AAVQKALKCVQSFSSA	SAVTDMKKSLAANSQV	K	C	V	K	K	S	1	0	0	1	1	1	0	0	0	0	0	2	1	1	0	3	1	0	0	2	0	14	1	1586.74	270272;210017	270272	99	112	yes	no	3	0.0080781	73.722	By MS/MS	By MS/MS	By MS/MS	By matching	By matching	By matching	By matching	By matching
CYIDTGVCK	FAVDTDPKCYIDTGVC	YIDTGVCKVTLQEDKF	K	C	Y	C	K	V	0	0	0	1	2	0	0	1	0	1	0	1	0	0	0	0	1	0	1	1	0	9	0	1114.48	227138;182880	227138	152	160	yes	no	2	0.0041601	99.139	By matching	By MS/MS	By MS/MS	By MS/MS	By MS/MS	By matching	By matching	By matching
DAASGGINNLYHMTK	AIYHAAHRDAASGGIN	NNLYHMTKDGFVKVHS	R	D	A	T	K	D	2	0	2	1	0	0	0	2	1	1	1	1	1	0	0	1	1	0	1	0	0	15	0	1590.75	270345	270345	241	255	yes	yes	2;3	1.378e-67	263.98	By matching	By matching	By matching	By MS/MS	By MS/MS	By MS/MS	By matching	By matching
DACPIIAEVPFSSEYK	GIDVNAVKDACPIIAE	VPFSSEYKFMATVHES	K	D	A	Y	K	F	2	0	0	1	1	0	2	0	0	2	0	1	0	1	2	2	0	0	1	1	0	16	0	1824.86	273871;215640	273871	453	468	yes	no	2	5.1413e-07	157.07	By matching	By matching	By matching	By matching	By matching	By matching	By matching	By matching
DACWWDYGQLPLYSK	FGAVDVGKDACWWDYG	GQLPLYSKNSLLLLDD	K	D	A	S	K	N	1	0	0	2	1	1	0	1	0	0	2	1	0	0	1	1	0	2	2	0	0	15	0	1900.85	213103	213103	347	361	yes	yes	2	1.9661e-22	203.2	By MS/MS	By MS/MS	By MS/MS	By MS/MS	By MS/MS	By MS/MS	By MS/MS	By MS/MS
DADESAINDVESFEFTLDNLRPAPGSR	KLYDWKRRDADESAIN	LRPAPGSRKSRTRKGR	R	D	A	S	R	K	3	2	2	4	0	0	3	1	0	1	2	0	0	2	2	3	1	0	0	1	0	27	1	2964.37	210425;207376	210425	56	82	yes	no	2;3	2.7725e-54	214.55	By MS/MS	By MS/MS	By MS/MS	By matching	By matching	By matching	By MS/MS	By MS/MS
DADLLIDPETASDSQK	NWGLVTYRDADLLIDP	ETASDSQKQRVCTVVC	R	D	A	Q	K	Q	2	0	0	4	0	1	1	0	0	1	2	1	0	0	1	2	1	0	0	0	0	16	0	1716.81	182429	182429	294	309	yes	yes	2	0.0013507	106.6	By matching	By matching	By matching	By matching	By matching	By MS/MS	By matching	By matching
DAEAWFNEK	QLAEQNRKDAEAWFNE	AEAWFNEKSKELTTEI	K	D	A	E	K	S	2	0	1	1	0	0	2	0	0	0	0	1	0	1	0	0	0	1	0	0	0	9	0	1108.48	CON__P13645	CON__P13645	335	343	no	no	2	0.013736	82.261	By matching	By matching	By matching	By matching	By matching	By matching	By matching	By MS/MS
DAEDAMDAGSQFIITPVMLPDVIEWCK	CGTIMNIKDAEDAMDA	PDVIEWCKDHNIVCVP	K	D	A	C	K	D	3	0	0	4	1	1	2	1	0	3	1	1	2	1	2	1	1	1	0	2	0	27	0	3050.41	273054;267632	273054	114	140	yes	no	2;3	1.7278e-13	125.54	By matching	By matching	By matching	By matching	By matching	By matching	By matching	By matching
DAEFIESFK	IKCVAPWRDAEFIESF	AEFIESFKGRSDLLAY	R	D	A	F	K	G	1	0	0	1	0	0	2	0	0	1	0	1	0	2	0	1	0	0	0	0	0	9	0	1084.51	207847;213508	213508	149	157	no	no	2	2.21e-08	173.39	By MS/MS	By MS/MS	By MS/MS	By MS/MS	By MS/MS	By MS/MS	By MS/MS	By MS/MS
DAEGLGMNVK	HIGAMTARDAEGLGMN	EGLGMNVKGYDPGLSV	R	D	A	V	K	G	1	0	1	1	0	0	1	2	0	0	1	1	1	0	0	0	0	0	0	1	0	10	0	1032.49	181253;204281	181253	183	192	yes	no	2	0.0010619	108.47	By matching	By matching	By matching	By MS/MS	By matching	By matching	By matching	By matching
DAEGTEFIAVRPDAK	GGVVTSYKDAEGTEFI	IAVRPDAKMDGSKPIS	K	D	A	A	K	M	3	1	0	2	0	0	2	1	0	1	0	1	0	1	1	0	1	0	0	1	0	15	1	1617.8	272533;267353	272533	110	124	yes	no	2;3	5.1811e-06	156.96	By MS/MS	By MS/MS	By MS/MS	By MS/MS	By MS/MS	By MS/MS	By MS/MS	By MS/MS
DAENIAAFMVEPIQGEAGVVVPDDGYMK	SLEMEFQKDAENIAAF	VPDDGYMKKVKEMCKK	K	D	A	M	K	K	4	0	1	3	0	1	3	3	0	2	0	1	2	1	2	0	0	0	1	4	0	28	0	2964.39	273536;269005	269005	208	235	no	no	2;3	3.5646e-08	85.881	By matching	By matching	By matching	By matching	By matching	By matching	By matching	By matching
DAENIAAFMVEPIQGEAGVVVPDDGYMKK	SLEMEFQKDAENIAAF	PDDGYMKKVKEMCKKY	K	D	A	K	K	V	4	0	1	3	0	1	3	3	0	2	0	2	2	1	2	0	0	0	1	4	0	29	1	3092.48	273536;269005	269005	208	236	no	no	3	0.00014282	54.855	By matching	By matching	By matching	By matching	By matching	By matching	By matching	By matching
DAENNVVNYVGVQCEVSK	QFFVAALRDAENNVVN	GVQCEVSKAVVEKHMG	R	D	A	S	K	A	1	0	3	1	1	1	2	1	0	0	0	1	0	0	0	1	0	0	1	5	0	18	0	2022.93	238237;199001	238237	325	342	yes	no	2	8.1086e-05	126.4	By matching	By matching	By matching	By matching	By matching	By matching	By matching	By matching
DAETAWDGGSGVWPQLPLR	________________	VWPQLPLRERLDAIER	K	D	A	L	R	E	2	1	0	2	0	1	1	3	0	0	2	0	0	0	2	1	1	2	0	1	0	19	0	2053.99	204421;177646	204421	6	24	yes	no	2	0.00068039	105.02	By matching	By matching	By matching	By matching	By matching	By matching	By matching	By matching
DAEWLDNEAEFVGDYR	AVATIVNRDAEWLDNE	AEFVGDYRNGSLDFGW	R	D	A	Y	R	N	2	1	1	3	0	0	3	1	0	0	1	0	0	1	0	0	0	1	1	1	0	16	0	1927.82	175100;170761	175100	134	149	yes	no	2;3	4.9765e-116	307.7	By MS/MS	By MS/MS	By MS/MS	By MS/MS	By MS/MS	By MS/MS	By matching	By MS/MS
DAEWLLGEWNGPAAPK	IAPEFDWKDAEWLLGE	WNGPAAPKGICRPEDA	K	D	A	P	K	G	3	0	1	1	0	0	2	2	0	0	2	1	0	0	2	0	0	2	0	0	0	16	0	1752.85	274468	274468	264	279	yes	yes	2	1.3578e-10	172.82	By matching	By matching	By matching	By matching	By matching	By matching	By matching	By matching
DAFASDKDYTDALK	CLCQRVKKDAFASDKD	KDYTDALKAHHAVMQS	K	D	A	L	K	A	3	0	0	4	0	0	0	0	0	0	1	2	0	1	0	1	1	0	1	0	0	14	1	1558.72	273517	273517	153	166	yes	yes	2;3	9.3305e-10	177.93	By MS/MS	By MS/MS	By MS/MS	By matching	By matching	By MS/MS	By MS/MS	By MS/MS
DAFGHVTLNK	SHGEEVPRDAFGHVTL	FGHVTLNKINPAAYFS	R	D	A	N	K	I	1	0	1	1	0	0	0	1	1	0	1	1	0	1	0	0	1	0	0	1	0	10	0	1100.56	270566	270566	223	232	yes	yes	2	0.00022453	128.51	By matching	By matching	By matching	By matching	By matching	By matching	By matching	By matching
DAFLGSFLYEYSR	CKNYQEAKDAFLGSFL	SFLYEYSRRHPEYAVS	K	D	A	S	R	R	1	1	0	1	0	0	1	1	0	0	2	0	0	2	0	2	0	0	2	0	0	13	0	1566.74	CON__P02769	CON__P02769	347	359	yes	yes	2	0.0013213	99.991	By matching	By matching	By matching	By matching	By matching	By matching	By matching	By matching
DAFLSCGER	EEVVEIVKDAFLSCGE	AFLSCGERDIYTGDQV	K	D	A	E	R	D	1	1	0	1	1	0	1	1	0	0	1	0	0	1	0	1	0	0	0	0	0	9	0	1053.45	270583	270583	233	241	yes	yes	2	0.023831	75.652	By matching	By matching	By matching	By matching	By matching	By matching	By matching	By matching
DAFSQPPQTIDAER	NGLFDGVKDAFSQPPQ	PQTIDAERQTPIDRWM	K	D	A	E	R	Q	2	1	0	2	0	2	1	0	0	1	0	0	0	1	2	1	1	0	0	0	0	14	0	1573.74	224660	224660	29	42	yes	yes	2	2.2974e-15	140.33	By MS/MS	By MS/MS	By MS/MS	By MS/MS	By MS/MS	By MS/MS	By matching	By matching
DAGAISGLNVLR	DSQRQATKDAGAISGL	ISGLNVLRIINEPTAA	K	D	A	L	R	I	2	1	1	1	0	0	0	2	0	1	2	0	0	0	0	1	0	0	0	1	0	12	0	1184.65	211930;273222	211930	164	175	yes	no	2	1.5651e-30	222.2	By matching	By matching	By MS/MS	By MS/MS	By MS/MS	By MS/MS	By MS/MS	By matching
DAGDFGWTK	AATMNGERDAGDFGWT	AGDFGWTKWAPEDKDA	R	D	A	T	K	W	1	0	0	2	0	0	0	2	0	0	0	1	0	1	0	0	1	1	0	0	0	9	0	995.435	209926	209926	147	155	yes	yes	2	0.00021913	147.4	By MS/MS	By MS/MS	By MS/MS	By MS/MS	By MS/MS	By MS/MS	By matching	By MS/MS
DAGGLFPQDWVIAIPPYYTDGQR	EKSTSNTKDAGGLFPQ	PYYTDGQRRAVLNGCK	K	D	A	Q	R	R	2	1	0	3	0	2	0	3	0	2	1	0	0	1	3	0	1	1	2	1	0	23	0	2578.25	276866	276866	149	171	yes	yes	2;3	0.0005079	64.589	By matching	By matching	By MS/MS	By MS/MS	By MS/MS	By MS/MS	By matching	By matching
DAGIYEFTMGATGDVVAGR	SDTPNWCKDAGIYEFT	TGDVVAGRYTFVYIFE	K	D	A	G	R	Y	3	1	0	2	0	0	1	4	0	1	0	0	1	1	0	0	2	0	1	2	0	19	0	1928.89	226456	226456	135	153	yes	yes	2	7.4784e-09	161.2	By matching	By matching	By matching	By matching	By matching	By matching	By matching	By matching
DAGQIAGLDVLR	DSQRQATKDAGQIAGL	IAGLDVLRIINEPTAA	K	D	A	L	R	I	2	1	0	2	0	1	0	2	0	1	2	0	0	0	0	0	0	0	0	1	0	12	0	1226.66	197784;159940	197784	144	155	yes	no	2	7.9395e-10	171.99	By MS/MS	By MS/MS	By MS/MS	By MS/MS	By MS/MS	By MS/MS	By MS/MS	By MS/MS
DAGTIAGLTVER	DAQRQATKDAGTIAGL	IAGLTVERVINEPTAA	K	D	A	E	R	V	2	1	0	1	0	0	1	2	0	1	1	0	0	0	0	0	2	0	0	1	0	12	0	1201.63	277235	277235	254	265	yes	yes	2	0.001229	101.32	By matching	By matching	By matching	By MS/MS	By matching	By matching	By matching	By matching
DAGTISGMKVER	DAQRQATKDAGTISGM	ISGMKVERIINEPTAA	K	D	A	E	R	I	1	1	0	1	0	0	1	2	0	1	0	1	1	0	0	1	1	0	0	1	0	12	1	1262.63	205828;279173	205828	173	184	yes	no	2	0.0034989	148.13	By matching	By matching	By MS/MS	By matching	By MS/MS	By MS/MS	By matching	By matching
DAGVFKPAMIICGGSAYPR	VDHDGLARDAGVFKPA	CGGSAYPRDWDYGKFR	R	D	A	P	R	D	3	1	0	1	1	0	0	3	0	2	0	1	1	1	2	1	0	0	1	1	0	19	1	2008.99	277738	277738	184	202	yes	yes	2;3	0.00039201	119.38	By MS/MS	By matching	By matching	By MS/MS	By MS/MS	By MS/MS	By MS/MS	By matching
DAGVTFHAK	KVEPFLLKDAGVTFHA	AGVTFHAKCVKRIKVQ	K	D	A	A	K	C	2	0	0	1	0	0	0	1	1	0	0	1	0	1	0	0	1	0	0	1	0	9	0	944.472	267662	267662	75	83	yes	yes	2	0.031078	70.908	By matching	By matching	By matching	By matching	By matching	By matching	By matching	By matching
DAHQSLLATR	LIMDTTWRDAHQSLLA	HQSLLATRMRTQEFER	R	D	A	T	R	M	2	1	0	1	0	1	0	0	1	0	2	0	0	0	0	1	1	0	0	0	0	10	0	1110.58	186931;189824;182998	186931	554	563	no	no	2	0.00019086	132.56	By MS/MS	By matching	By MS/MS	By MS/MS	By MS/MS	By MS/MS	By matching	By MS/MS
DAIFADTGK	EEDVPVKKDAIFADTG	AIFADTGKYVAVFDPL	K	D	A	G	K	Y	2	0	0	2	0	0	0	1	0	1	0	1	0	1	0	0	1	0	0	0	0	9	0	936.455	174198;173983	174198	134	142	yes	yes	2	0.011629	83.647	By matching	By matching	By matching	By matching	By matching	By matching	By matching	By matching
DAIIDEDVFK	GSGVLDPKDAIIDEDV	IIDEDVFKTAAVQKAL	K	D	A	F	K	T	1	0	0	3	0	0	1	0	0	2	0	1	0	1	0	0	0	0	0	1	0	10	0	1163.57	270272;210017	270272	80	89	yes	no	2	0.00020401	130.98	By MS/MS	By MS/MS	By MS/MS	By MS/MS	By MS/MS	By MS/MS	By matching	By matching
DAILLPTVSDEAR	QVAARYSKDAILLPTV	PTVSDEARTTPEGIED	K	D	A	A	R	T	2	1	0	2	0	0	1	0	0	1	2	0	0	0	1	1	1	0	0	1	0	13	0	1398.74	226456	226456	86	98	yes	yes	2	6.5645e-11	174.46	By matching	By MS/MS	By MS/MS	By matching	By MS/MS	By MS/MS	By MS/MS	By matching
DAILQLMDAVDEHIPEPER	GTNHEMGRDAILQLMD	EHIPEPERDLDKDFLM	R	D	A	E	R	D	2	1	0	3	0	1	3	0	1	2	2	0	1	0	2	0	0	0	0	1	0	19	0	2190.06	214803;209242	214803	204	222	yes	no	3	0.003389	74.732	By matching	By matching	By matching	By matching	By matching	By matching	By matching	By matching
DAIMPTLMQTVER	GALTVLMKDAIMPTLM	TLMQTVERTPVLVHAG	K	D	A	E	R	T	1	1	0	1	0	1	1	0	0	1	1	0	2	0	1	0	2	0	0	1	0	13	0	1503.74	246479;187750	246479	339	351	yes	no	2	0.01814	72.321	By matching	By matching	By matching	By matching	By matching	By matching	By matching	By matching
DALAISEELLNTFLSGETDAIELLYTK	CGQNPNAKDALAISEE	AIELLYTKFVSLIASV	K	D	A	T	K	F	3	0	1	2	0	0	4	1	0	2	6	1	0	1	0	2	3	0	1	0	0	27	0	2968.52	229738;208175	229738	185	211	yes	no	3	6.1088e-27	172.06	By matching	By matching	By MS/MS	By matching	By MS/MS	By MS/MS	By matching	By matching
DALDSEGFTNVSILAYTAK	DGRVKAIRDALDSEGF	SILAYTAKYASAYYGP	R	D	A	A	K	Y	3	0	1	2	0	0	1	1	0	1	2	1	0	1	0	2	2	0	1	1	0	19	0	2013.99	204524;187290	204524	208	226	yes	no	2	2.2239e-59	243.61	By matching	By matching	By matching	By matching	By matching	By matching	By matching	By matching
DALDSHPGFGDK	SAYYGPFRDALDSHPG	SHPGFGDKKTYQQDPA	R	D	A	D	K	K	1	0	0	3	0	0	0	2	1	0	1	1	0	1	1	1	0	0	0	0	0	12	0	1257.56	204524;187290	204524	237	248	yes	no	2	0.0014646	98.407	By matching	By matching	By matching	By matching	By matching	By matching	By matching	By MS/MS
DALDSHPGFGDKK	SAYYGPFRDALDSHPG	HPGFGDKKTYQQDPAN	R	D	A	K	K	T	1	0	0	3	0	0	0	2	1	0	1	2	0	1	1	1	0	0	0	0	0	13	1	1385.66	204524;187290	204524	237	249	yes	no	2;3	8.8362e-05	140.63	By matching	By matching	By matching	By matching	By matching	By matching	By matching	By matching
DALFAELLDLQR	SKALMSERDALFAELL	AELLDLQREHSNEVIY	R	D	A	Q	R	E	2	1	0	2	0	1	1	0	0	0	4	0	0	1	0	0	0	0	0	0	0	12	0	1402.75	239622	239622	462	473	yes	yes	2	0.0003259	114.72	By matching	By matching	By matching	By matching	By matching	By matching	By matching	By matching
DALITISGAK	EEADQFTRDALITISG	LITISGAKDLGREFVY	R	D	A	A	K	D	2	0	0	1	0	0	0	1	0	2	1	1	0	0	0	1	1	0	0	0	0	10	0	987.56	190528;188937	190528	35	44	yes	no	2	0.059264	57.149	By matching	By matching	By matching	By matching	By matching	By matching	By matching	By matching
DALSGWGGVVHIITK	ALLSSVDRDALSGWGG	GVVHIITKDAVITREL	R	D	A	T	K	D	1	0	0	1	0	0	0	3	1	2	1	1	0	0	0	1	1	1	0	2	0	15	0	1551.84	273592;271629	273592	178	192	yes	no	2;3	1.5642e-05	142.95	By matching	By matching	By matching	By matching	By matching	By matching	By matching	By matching
DAPNAFLDLEILAQSER	SDSGGLTRDAPNAFLD	EILAQSERGVVVLPTA	R	D	A	E	R	G	3	1	1	2	0	1	2	0	0	1	3	0	0	1	1	1	0	0	0	0	0	17	0	1900.95	171888	171888	364	380	yes	yes	2	0.00011634	124.84	By matching	By matching	By matching	By matching	By matching	By matching	By matching	By matching
DAPPTSTPSSILVTGATASLR	PGMIERAKDAPPTSTP	TGATASLRGKPITVGF	K	D	A	L	R	G	3	1	0	1	0	0	0	1	0	1	2	0	0	0	3	4	4	0	0	1	0	21	0	2041.07	265462;262975	265462	130	150	yes	no	2	9.2662e-09	152	By MS/MS	By MS/MS	By MS/MS	By MS/MS	By MS/MS	By MS/MS	By matching	By matching
DAQALYDNNPALGDAWFAWAK	LVIDGCEKDAQALYDN	DAWFAWAKTYGYTSTS	K	D	A	A	K	T	6	0	2	3	0	1	0	1	0	0	2	1	0	1	1	0	0	2	1	0	0	21	0	2336.09	273492;260023	273492	55	75	yes	no	2	1.9644e-07	139.69	By matching	By matching	By matching	By MS/MS	By matching	By matching	By matching	By matching
DAQTLAPNASQQAK	GKALSLVKDAQTLAPN	PNASQQAKKEFAAAGK	K	D	A	A	K	K	4	0	1	1	0	3	0	0	0	0	1	1	0	0	1	1	1	0	0	0	0	14	0	1441.72	253113;243857	253113	201	214	yes	no	2	4.2219e-31	219.84	By MS/MS	By MS/MS	By MS/MS	By MS/MS	By MS/MS	By MS/MS	By MS/MS	By MS/MS
DASGNITNFVGVQCK	QFFIAALRDASGNITN	NFVGVQCKVSDTYAAS	R	D	A	C	K	V	1	0	2	1	1	1	0	2	0	1	0	1	0	1	0	1	1	0	0	2	0	15	0	1608.76	260397	260397	361	375	yes	yes	2	3.4046e-07	158.93	By matching	By matching	By matching	By matching	By matching	By matching	By matching	By MS/MS
DATFLGYCGK	CETDFVGKDATFLGYC	TFLGYCGKVADAAASA	K	D	A	G	K	V	1	0	0	1	1	0	0	2	0	0	1	1	0	1	0	0	1	0	1	0	0	10	0	1130.51	211441;211186	211441	305	314	yes	no	2	8.8491e-05	144.65	By MS/MS	By MS/MS	By MS/MS	By MS/MS	By MS/MS	By MS/MS	By matching	By MS/MS
DATGIESLR	FKLFAAVKDATGIESL	ATGIESLRYDIPDAVT	K	D	A	L	R	Y	1	1	0	1	0	0	1	1	0	1	1	0	0	0	0	1	1	0	0	0	0	9	0	960.488	267247	267247	161	169	yes	yes	2	0.00096367	123.86	By matching	By matching	By matching	By matching	By matching	By matching	By matching	By matching
DATQSQYMMSK	IMKAQALRDATQSQYM	QSQYMMSKKTMEINPT	R	D	A	S	K	K	1	0	0	1	0	2	0	0	0	0	0	1	2	0	0	2	1	0	1	0	0	11	0	1288.54	274417	274417	620	630	yes	yes	2	1.0639e-09	173.72	By MS/MS	By MS/MS	By MS/MS	By MS/MS	By MS/MS	By MS/MS	By matching	By matching
DAVLLPTVSDSPR	KVAQCYSKDAVLLPTV	PTVSDSPRAGTAAIKD	K	D	A	P	R	A	1	1	0	2	0	0	0	0	0	0	2	0	0	0	2	2	1	0	0	2	0	13	0	1368.72	260950	260950	71	83	yes	yes	2	1.9738e-07	159.5	By matching	By matching	By matching	By matching	By matching	By matching	By MS/MS	By MS/MS
DAVLNTSYSFER	NFSYDDFKDAVLNTSY	NTSYSFERDAIVKGVC	K	D	A	E	R	D	1	1	1	1	0	0	1	0	0	0	1	0	0	1	0	2	1	0	1	1	0	12	0	1400.66	274976	274976	28	39	yes	yes	2	7.2296e-07	161.48	By MS/MS	By matching	By MS/MS	By matching	By MS/MS	By matching	By matching	By matching
DAVQEFIQDPK	PDGEFFNRDAVQEFIQ	QEFIQDPKQPAHLVNH	R	D	A	P	K	Q	1	0	0	2	0	2	1	0	0	1	0	1	0	1	1	0	0	0	0	1	0	11	0	1288.63	267113	267113	259	269	yes	yes	2	1.5238e-14	187.78	By matching	By matching	By matching	By matching	By MS/MS	By MS/MS	By MS/MS	By matching
DAYVGDEAQAK	IMVGMEQRDAYVGDEA	VGDEAQAKRGVLTLKY	R	D	A	A	K	R	3	0	0	2	0	1	1	1	0	0	0	1	0	0	0	0	0	0	1	1	0	11	0	1165.53	269912;222567;209894;176600;171145	269912	53	63	yes	no	2	0.003961	90.434	By matching	By matching	By matching	By matching	By matching	By matching	By matching	By MS/MS
DCAIEVNSFSK	IFEIEGAKDCAIEVNS	IEVNSFSKYAGFTGVR	K	D	C	S	K	Y	1	0	1	1	1	0	1	0	0	1	0	1	0	1	0	2	0	0	0	1	0	11	0	1268.57	273803	273803	251	261	yes	yes	2	0.0001825	124.38	By MS/MS	By MS/MS	By MS/MS	By MS/MS	By MS/MS	By MS/MS	By matching	By matching
DCDAVVTTVHSK	SPLAHMLRDCDAVVTT	VVTTVHSKTSSDDLQK	R	D	C	S	K	T	1	0	0	2	1	0	0	0	1	0	0	1	0	0	0	1	2	0	0	3	0	12	0	1330.62	200912	200912	267	278	yes	yes	2	0.00026322	118.61	By matching	By matching	By matching	By matching	By matching	By matching	By matching	By matching
DCIDTANESGDSDIIENLLR	SKNDRMWKDCIDTANE	DIIENLLRFFCDSSEK	K	D	C	L	R	F	1	1	2	4	1	0	2	1	0	3	2	0	0	0	0	2	1	0	0	0	0	20	0	2249.01	262284;278600	262284	1568	1587	yes	no	2	1.619e-47	236.66	By matching	By matching	By matching	By matching	By MS/MS	By MS/MS	By matching	By matching
DCLGELTPAQQVILR	DPIPQKVKDCLGELTP	PAQQVILRGYIGTLRA	K	D	C	L	R	G	1	1	0	1	1	2	1	1	0	1	3	0	0	0	1	0	1	0	0	1	0	15	0	1711.89	273156;267798	273156	11	25	yes	no	2	0.0013545	101.53	By matching	By matching	By matching	By matching	By matching	By matching	By matching	By matching
DCVVLAVEK	TVVGVQGKDCVVLAVE	CVVLAVEKRAIAKLQD	K	D	C	E	K	R	1	0	0	1	1	0	1	0	0	0	1	1	0	0	0	0	0	0	0	3	0	9	0	1031.53	275540	275540	39	47	yes	yes	2	0.016111	80.706	By matching	By matching	By matching	By MS/MS	By matching	By MS/MS	By matching	By matching
DDEGKPSVLQCVR	IVGVGAYRDDEGKPSV	PSVLQCVRDAEKIMMD	R	D	D	V	R	D	0	1	0	2	1	1	1	1	0	0	1	1	0	0	1	1	0	0	0	2	0	13	1	1501.72	266538	266538	65	77	yes	yes	3	0.015889	67.252	By MS/MS	By matching	By MS/MS	By matching	By MS/MS	By MS/MS	By matching	By matching
DDEVLIVR	VRSMPIRKDDEVLIVR	DDEVLIVRGMYKSREG	K	D	D	V	R	G	0	1	0	2	0	0	1	0	0	1	1	0	0	0	0	0	0	0	0	2	0	8	0	957.513	272268	272268	52	59	yes	yes	2	0.0033048	116.25	By matching	By matching	By matching	By matching	By matching	By matching	By matching	By matching
DDFFNVINGVPR	LIGGASLKDDFFNVIN	NVINGVPR________	K	D	D	P	R	-	0	1	2	2	0	0	0	1	0	1	0	0	0	2	1	0	0	0	0	2	0	12	0	1391.68	274452	274452	260	271	yes	yes	2	0.016498	71.888	By matching	By matching	By matching	By matching	By matching	By matching	By matching	By matching
DDLEIISPPSELRK	VRGRIEARDDLEIISP	SPPSELRKDEDTRKKY	R	D	D	R	K	D	0	1	0	2	0	0	2	0	0	2	2	1	0	0	2	2	0	0	0	0	0	14	1	1610.85	275170;213518	275170	30	43	yes	no	2	1.9439e-06	117.7	By matching	By matching	By matching	By matching	By matching	By matching	By matching	By matching
DDLELNLIELIK	GVDYLTAKDDLELNLI	LNLIELIKAQRGAGET	K	D	D	I	K	A	0	0	1	2	0	0	2	0	0	2	4	1	0	0	0	0	0	0	0	0	0	12	0	1426.79	232709	232709	852	863	yes	yes	2	0.047708	58.595	By matching	By matching	By matching	By matching	By matching	By matching	By matching	By matching
DDLFALLCGAFR	SMGEGITRDDLFALLC	ALLCGAFRLEAPDVTA	R	D	D	F	R	L	2	1	0	2	1	0	0	1	0	0	3	0	0	2	0	0	0	0	0	0	0	12	0	1396.68	276117	276117	437	448	yes	yes	2	2.7177e-05	145.91	By matching	By MS/MS	By matching	By MS/MS	By MS/MS	By MS/MS	By matching	By matching
DDLFNTNAGIVK	PRKPGMTRDDLFNTNA	NTNAGIVKALVEGCAK	R	D	D	V	K	A	1	0	2	2	0	0	0	1	0	1	1	1	0	1	0	0	1	0	0	1	0	12	0	1305.66	198417;185757;287426	198417	98	109	yes	no	2	1.3085e-52	225.79	By MS/MS	By MS/MS	By MS/MS	By MS/MS	By MS/MS	By MS/MS	By MS/MS	By MS/MS
DDLVGQYVGHTAPK	GHVVLATRDDLVGQYV	YVGHTAPKTKEMVKKA	R	D	D	P	K	T	1	0	0	2	0	1	0	2	1	0	1	1	0	0	1	0	1	0	1	2	0	14	0	1498.74	190299;183340	190299	108	121	yes	no	2;3	2.5238e-22	201.72	By matching	By matching	By matching	By MS/MS	By MS/MS	By matching	By MS/MS	By matching
DDMTDDLYAHGAR	CADMMAQRDDMTDDLY	DLYAHGAREVTADIIT	R	D	D	A	R	E	2	1	0	4	0	0	0	1	1	0	1	0	1	0	0	0	1	0	1	0	0	13	0	1478.61	228976;214672	228976	244	256	yes	no	2;3	7.1715e-41	227.48	By MS/MS	By matching	By MS/MS	By MS/MS	By MS/MS	By MS/MS	By matching	By matching
DDNLLQCVK	RAIGLSGRDDNLLQCV	DNLLQCVKKIDKDGYD	R	D	D	V	K	K	0	0	1	2	1	1	0	0	0	0	2	1	0	0	0	0	0	0	0	1	0	9	0	1103.53	269031	269031	170	178	yes	yes	2	3.101e-08	169.65	By MS/MS	By MS/MS	By MS/MS	By MS/MS	By MS/MS	By MS/MS	By MS/MS	By MS/MS
DDSAVLNALNTK	RPQRGGRRDDSAVLNA	VLNALNTKGWDVGLMV	R	D	D	T	K	G	2	0	2	2	0	0	0	0	0	0	2	1	0	0	0	1	1	0	0	1	0	12	0	1259.64	267338;273578	267338	220	231	yes	no	2	1.0614e-14	184.98	By MS/MS	By MS/MS	By MS/MS	By MS/MS	By MS/MS	By MS/MS	By MS/MS	By matching
DDVDPNKPWDAWSVTK	RIVAEYVRDDVDPNKP	WDAWSVTKSWMSLIIG	R	D	D	T	K	S	1	0	1	4	0	0	0	0	0	0	0	2	0	0	2	1	1	2	0	2	0	16	1	1871.87	233130;258024	233130	69	84	yes	no	3	0.012227	69.258	By matching	By matching	By matching	By matching	By matching	By matching	By matching	By matching
DDVGSFLPDYLNK	QMTFGYSRDDVGSFLP	FLPDYLNKGILQDDPF	R	D	D	N	K	G	0	0	1	3	0	0	0	1	0	0	2	1	0	1	1	1	0	0	1	1	0	13	0	1481.7	225939	225939	876	888	yes	yes	2	0.00072812	107.39	By matching	By matching	By matching	By matching	By matching	By matching	By matching	By matching
DDVSSENWDFTSER	REAESSTRDDVSSENW	NWDFTSERIALQSVMN	R	D	D	E	R	I	0	1	1	3	0	0	2	0	0	0	0	0	0	1	0	3	1	1	0	1	0	14	0	1685.68	236404	236404	175	188	yes	yes	2	3.7995e-22	197.06	By matching	By matching	By matching	By matching	By MS/MS	By MS/MS	By matching	By matching
DEEGQDVLLFVDNIFR	LAIAEYFRDEEGQDVL	LFVDNIFRFTQAGSEV	R	D	E	F	R	F	0	1	1	3	0	1	2	1	0	1	2	0	0	2	0	0	0	0	0	2	0	16	0	1907.93	267742	267742	272	287	yes	yes	2;3	7.865e-116	306.37	By MS/MS	By MS/MS	By MS/MS	By MS/MS	By MS/MS	By MS/MS	By MS/MS	By MS/MS
DEGFFALK	KEVWDYMRDEGFFALK	DEGFFALKIPKEWGGK	R	D	E	L	K	I	1	0	0	1	0	0	1	1	0	0	1	1	0	2	0	0	0	0	0	0	0	8	0	925.455	214967;212170	214967	113	120	yes	no	2	0.018074	84.568	By matching	By matching	By matching	By matching	By matching	By matching	By matching	By matching
DEGLYPVPAPEILVPK	MNCVPQQKDEGLYPVP	APEILVPKFDTSLWNG	K	D	E	P	K	F	1	0	0	1	0	0	2	1	0	1	2	1	0	0	4	0	0	0	1	2	0	16	0	1735.94	267113	267113	187	202	yes	yes	2	0.00071778	110.35	By MS/MS	By MS/MS	By matching	By MS/MS	By MS/MS	By MS/MS	By MS/MS	By MS/MS
DEIINNLGK	DSGVGMTKDEIINNLG	EIINNLGKIAQSGTRA	K	D	E	G	K	I	0	0	2	1	0	0	1	1	0	2	1	1	0	0	0	0	0	0	0	0	0	9	0	1014.53	264526;215026	215026	72	80	no	no	2	0.048555	64.711	By matching	By matching	By matching	By matching	By matching	By matching	By matching	By matching
DELPILDLMENALDAGPVR	INKATEGKDELPILDL	ALDAGPVRNSGGGHYN	K	D	E	V	R	N	2	1	1	3	0	0	2	1	0	1	4	0	1	0	2	0	0	0	0	1	0	19	0	2080.05	185706	185706	64	82	yes	yes	2	7.1432e-13	176.11	By matching	By matching	By matching	By matching	By matching	By matching	By matching	By matching
DELSELLAGMYK	PGRANVSKDELSELLA	ELLAGMYKGDSKLTIL	K	D	E	Y	K	G	1	0	0	1	0	0	2	1	0	0	3	1	1	0	0	1	0	0	1	0	0	12	0	1367.66	261793;214174	261793	38	49	yes	no	2	1.2833e-06	156.01	By MS/MS	By MS/MS	By MS/MS	By matching	By matching	By matching	By MS/MS	By MS/MS
DENIDVLGVTK	TVDSVFSKDENIDVLG	IDVLGVTKGRGYEGVT	K	D	E	T	K	G	0	0	1	2	0	0	1	1	0	1	1	1	0	0	0	0	1	0	0	2	0	11	0	1201.62	272245;268774	272245	161	171	yes	no	2	5.6321e-21	199.4	By MS/MS	By MS/MS	By MS/MS	By MS/MS	By MS/MS	By MS/MS	By matching	By MS/MS
DEPVPEVDPR	________________	PVPEVDPRRKNPDEQP	M	D	E	P	R	R	0	1	0	2	0	0	2	0	0	0	0	0	0	0	3	0	0	0	0	2	0	10	0	1151.55	170022;222205	170022	2	11	yes	no	2	0.0018566	102.52	By matching	By MS/MS	By matching	By matching	By matching	By MS/MS	By matching	By matching
DESAAVFAWK	HAAAAIARDESAAVFA	SAAVFAWKGETLEEYW	R	D	E	W	K	G	3	0	0	1	0	0	1	0	0	0	0	1	0	1	0	1	0	1	0	1	0	10	0	1122.53	170146	170146	94	103	yes	yes	2	3.8623e-05	150.35	By MS/MS	By MS/MS	By MS/MS	By MS/MS	By MS/MS	By matching	By MS/MS	By matching
DESSPYAAMLAAQDVAEK	GMKVKADRDESSPYAA	AAQDVAEKCKDLGITA	R	D	E	E	K	C	5	0	0	2	0	1	2	0	0	0	1	1	1	0	1	2	0	0	1	1	0	18	0	1894.86	268264	268264	63	80	yes	yes	2	1.4038e-17	194.94	By MS/MS	By MS/MS	By MS/MS	By matching	By matching	By matching	By matching	By matching
DETVVGVTAPMGYFDPLGLSR	TTSLSAWKDETVVGVT	FDPLGLSRNKDDATMS	K	D	E	S	R	N	1	1	0	2	0	0	1	3	0	0	2	0	1	1	2	1	2	0	1	3	0	21	0	2223.09	211453;211201	211453	33	53	yes	no	2	3.494e-16	172.5	By matching	By matching	By matching	By matching	By matching	By matching	By matching	By matching
DEVDFYLGK	KIKGVDSKDEVDFYLG	EVDFYLGKRIAFITKA	K	D	E	G	K	R	0	0	0	2	0	0	1	1	0	0	1	1	0	1	0	0	0	0	1	1	0	9	0	1084.51	272857;269262	272857	40	48	yes	no	2	0.0010027	123.21	By MS/MS	By MS/MS	By MS/MS	By matching	By matching	By matching	By matching	By matching
DFAPDTGTISLYR	ITTENPERDFAPDTGT	TGTISLYRHAAGCGVR	R	D	F	Y	R	H	1	1	0	2	0	0	0	1	0	1	1	0	0	1	1	1	2	0	1	0	0	13	0	1454.7	202035;186931	186931	348	360	no	no	2	1.9388e-07	159.66	By MS/MS	By MS/MS	By MS/MS	By MS/MS	By MS/MS	By MS/MS	By MS/MS	By MS/MS
DFDDVIANWVAEK	CEEELGGRDFDDVIAN	IANWVAEKFVEKYGKK	R	D	F	E	K	F	2	0	1	3	0	0	1	0	0	1	0	1	0	1	0	0	0	1	0	2	0	13	0	1520.71	276866;169274	276866	255	267	yes	no	2	1.2841e-22	201.08	By MS/MS	By MS/MS	By MS/MS	By matching	By matching	By MS/MS	By matching	By MS/MS
DFDLIYDCVGTPTDVAEASK	WWEVLAGKDFDLIYDC	TDVAEASKVLKKGGIF	K	D	F	S	K	V	2	0	0	4	1	0	1	1	0	1	1	1	0	1	1	1	2	0	1	2	0	20	0	2215	274473	274473	237	256	yes	yes	2	1.815e-09	162.81	By matching	By matching	By matching	By matching	By matching	By matching	By matching	By matching
DFEEVLKDPVTWR	LLGTMDTKDFEEVLKD	LKDPVTWRKTVKEGLG	K	D	F	W	R	K	0	1	0	2	0	0	2	0	0	0	1	1	0	1	1	0	1	1	0	2	0	13	1	1632.81	267379	267379	248	260	yes	yes	2;3	0.0015824	124.42	By matching	By matching	By matching	By matching	By matching	By MS/MS	By matching	By matching
DFFGDVQK	WFVSEGTRDFFGDVQK	DFFGDVQKKNIATYDA	R	D	F	Q	K	K	0	0	0	2	0	1	0	1	0	0	0	1	0	2	0	0	0	0	0	1	0	8	0	954.445	259678;279206	259678	339	346	yes	no	1;2	6.0056e-25	200.16	By MS/MS	By MS/MS	By MS/MS	By MS/MS	By matching	By MS/MS	By matching	By MS/MS
DFFGDVQKK	WFVSEGTRDFFGDVQK	FFGDVQKKNIATYDAW	R	D	F	K	K	N	0	0	0	2	0	1	0	1	0	0	0	2	0	2	0	0	0	0	0	1	0	9	1	1082.54	259678;279206	259678	339	347	yes	no	2	4.0679e-12	186.41	By MS/MS	By MS/MS	By MS/MS	By MS/MS	By MS/MS	By MS/MS	By MS/MS	By MS/MS
DFFMTPEEAVEYGIIDEVVK	KIEEDCDRDFFMTPEE	GIIDEVVKTKTSHITK	R	D	F	V	K	T	1	0	0	2	0	0	4	1	0	2	0	1	1	2	1	0	1	0	1	3	0	20	0	2330.1	170022;222205	170022	190	209	yes	no	2;3	6.3704e-10	166.52	By matching	By matching	By matching	By matching	By matching	By matching	By MS/MS	By MS/MS
DFFMTPYEALDYGLIDEVIK	KIAADTDRDFFMTPYE	GLIDEVIKTKTSHIPL	R	D	F	I	K	T	1	0	0	3	0	0	2	1	0	2	2	1	1	2	1	0	1	0	2	1	0	20	0	2378.14	195023	195023	185	204	yes	yes	2	6.7832e-14	180.76	By matching	By matching	By matching	By matching	By matching	By matching	By matching	By matching
DFGENPNAAQQAMR	PIVQQTLRDFGENPNA	NAAQQAMRDPGMSEKI	R	D	F	M	R	D	3	1	2	1	0	2	1	1	0	0	0	0	1	1	1	0	0	0	0	0	0	14	0	1547.68	183685	183685	314	327	yes	yes	2	5.2774e-42	238.07	By matching	By matching	By matching	By matching	By matching	By matching	By matching	By matching
DFLNLESTK	CYDFSMVKDFLNLEST	FLNLESTKKALNVDES	K	D	F	T	K	K	0	0	1	1	0	0	1	0	0	0	2	1	0	1	0	1	1	0	0	0	0	9	0	1065.53	277512;212738	212738	305	313	no	no	2	0.0055961	95.483	By matching	By matching	By MS/MS	By matching	By matching	By MS/MS	By matching	By matching
DFLNLESTKK	CYDFSMVKDFLNLEST	LNLESTKKALNVDESH	K	D	F	K	K	A	0	0	1	1	0	0	1	0	0	0	2	2	0	1	0	1	1	0	0	0	0	10	1	1193.63	277512;212738	212738	305	314	no	no	2	0.0029072	113.44	By matching	By matching	By matching	By matching	By matching	By matching	By matching	By matching
DFMAPIEIPTR	GEWHGCRRDFMAPIEI	APIEIPTRGVDTLHNP	R	D	F	T	R	G	1	1	0	1	0	0	1	0	0	2	0	0	1	1	2	0	1	0	0	0	0	11	0	1288.65	278863	278863	71	81	yes	yes	2	0.0012485	103.43	By MS/MS	By MS/MS	By MS/MS	By matching	By MS/MS	By MS/MS	By matching	By matching
DFQTLTKPVMTNNGLSAYWGVSR	FQMGTFERDFQTLTKP	SAYWGVSRSGFRGWAP	R	D	F	S	R	S	1	1	2	1	0	1	0	2	0	0	2	1	1	1	1	2	3	1	1	2	0	23	1	2584.27	242426;243473	242426	307	329	yes	no	2;3	1.3392e-08	136.67	By MS/MS	By MS/MS	By MS/MS	By MS/MS	By MS/MS	By MS/MS	By MS/MS	By MS/MS
DFTALLDGDETLK	EKSGPKLKDFTALLDG	LDGDETLKSIRERVNA	K	D	F	L	K	S	1	0	0	3	0	0	1	1	0	0	3	1	0	1	0	0	2	0	0	0	0	13	0	1436.7	277738	277738	428	440	yes	yes	2	1.9738e-07	159.5	By matching	By matching	By matching	By matching	By matching	By matching	By matching	By matching
DFTTVGLVSK	KAFNPYQKDFTTVGLV	TTVGLVSKFAVAQVAV	K	D	F	S	K	F	0	0	0	1	0	0	0	1	0	0	1	1	0	1	0	1	2	0	0	2	0	10	0	1065.57	267851;265539	267851	203	212	yes	no	2	0.00074546	110.84	By matching	By MS/MS	By matching	By MS/MS	By matching	By matching	By matching	By matching
DFTVSCMHGDMDQR	LQEEMQKRDFTVSCMH	MHGDMDQRERDIIMRE	R	D	F	Q	R	E	0	1	0	3	1	1	0	1	1	0	0	0	2	1	0	1	1	0	0	1	0	14	0	1697.66	271459;267058	271459	306	319	yes	no	2;3	2.1028e-10	169.17	By matching	By matching	By matching	By matching	By matching	By matching	By matching	By matching
DFVAALSKPR	LEGHKDMKDFVAALSK	VAALSKPRKVVILVMA	K	D	F	P	R	K	2	1	0	1	0	0	0	0	0	0	1	1	0	1	1	1	0	0	0	1	0	10	1	1102.61	211512	211512	62	71	yes	yes	2	0.0059238	117.14	By MS/MS	By MS/MS	By MS/MS	By matching	By matching	By matching	By matching	By matching
DFVGGPTPLHK	AELDRYRRDFVGGPTP	GGPTPLHKAERLTELA	R	D	F	H	K	A	0	0	0	1	0	0	0	2	1	0	1	1	0	1	2	0	1	0	0	1	0	11	0	1166.61	169676;230141	169676	340	350	yes	no	2	0.00044166	104.43	By matching	By matching	By matching	By matching	By MS/MS	By matching	By matching	By matching
DFVNDVIIGEK	VYKRAFRKDFVNDVII	NDVIIGEKTFGQFSDF	K	D	F	E	K	T	0	0	1	2	0	0	1	1	0	2	0	1	0	1	0	0	0	0	0	2	0	11	0	1247.64	261222;265170	261222	240	250	yes	no	2	3.4991e-64	255.41	By MS/MS	By MS/MS	By MS/MS	By MS/MS	By MS/MS	By MS/MS	By MS/MS	By MS/MS
DFVNSQVPIMLDYYDASKPSTELVTTFLDCEFR	TFKDCEFRDFVNSQVP	TFLDCEFRDNRYFGRG	R	D	F	F	R	D	1	1	1	4	1	1	2	0	0	1	3	1	1	3	2	3	3	0	2	3	0	33	1	3899.83	193904	193904	138	170	yes	yes	3	0.00027642	49.525	By matching	By matching	By matching	By matching	By matching	By matching	By matching	By matching
DFVQGNLNTESFPTVNVIK	SFRGDEERDFVQGNLN	FPTVNVIKADGTAVKY	R	D	F	I	K	A	0	0	3	1	0	1	1	1	0	1	1	1	0	2	1	1	2	0	0	3	0	19	0	2121.07	211688	211688	279	297	yes	yes	2;3	5.5865e-143	310.97	By MS/MS	By MS/MS	By MS/MS	By MS/MS	By MS/MS	By MS/MS	By MS/MS	By MS/MS
DFVSSDWLSNLPSFATK	GITNTQQKDFVSSDWL	NLPSFATKGSESADIV	K	D	F	T	K	G	1	0	1	2	0	0	0	0	0	0	2	1	0	2	1	4	1	1	0	1	0	17	0	1912.92	208311	208311	53	69	yes	yes	2	8.7784e-11	171.78	By matching	By matching	By matching	By matching	By MS/MS	By MS/MS	By matching	By matching
DGCLNYVDENDEVLIAGFGR	KIAAFVPRDGCLNYVD	VLIAGFGRSGHSVGDI	R	D	G	G	R	S	1	1	2	3	1	0	2	3	0	1	2	0	0	1	0	0	0	0	1	2	0	20	0	2255.02	273042;270623	273042	88	107	yes	no	2	8.3265e-89	275.31	By MS/MS	By MS/MS	By MS/MS	By MS/MS	By MS/MS	By MS/MS	By matching	By MS/MS
DGDIVTIGQCR	CSPAFAVKDGDIVTIG	IVTIGQCRPLSKTVRF	K	D	G	C	R	P	0	1	0	2	1	1	0	2	0	2	0	0	0	0	0	0	1	0	0	1	0	11	0	1232.58	273204;271322	273204	127	137	yes	no	2	7.1975e-05	140.78	By MS/MS	By MS/MS	By MS/MS	By matching	By matching	By matching	By matching	By matching
DGDIVTIGQCRPLSK	CSPAFAVKDGDIVTIG	GQCRPLSKTVRFNVVA	K	D	G	S	K	T	0	1	0	2	1	1	0	2	0	2	1	1	0	0	1	1	1	0	0	1	0	15	1	1657.85	273204;271322	273204	127	141	yes	no	2;3	1.3739e-21	206.67	By MS/MS	By MS/MS	By MS/MS	By MS/MS	By MS/MS	By MS/MS	By MS/MS	By MS/MS
DGDQPVNTSPTWEAAGK	AANGAVVKDGDQPVNT	PTWEAAGKAISDEDDK	K	D	G	G	K	A	2	0	1	2	0	1	1	2	0	0	0	1	0	0	2	1	2	1	0	1	0	17	0	1771.8	243048;237363	243048	82	98	yes	no	2	1.2514e-32	220.34	By matching	By matching	By matching	By MS/MS	By MS/MS	By MS/MS	By matching	By matching
DGEGVLPEQYCEPK	VGRAIGLKDGEGVLPE	PEQYCEPKMTTVGSQD	K	D	G	P	K	M	0	0	0	1	1	1	3	2	0	0	1	1	0	0	2	0	0	0	1	1	0	14	0	1619.71	179393	179393	405	418	yes	yes	2	3.8842e-05	129.76	By matching	By matching	By matching	By matching	By MS/MS	By matching	By matching	By matching
DGEQSPGATLTSQEK	RIFDTTLRDGEQSPGA	ATLTSQEKLEIARMLA	R	D	G	E	K	L	1	0	0	1	0	2	2	2	0	0	1	1	0	0	1	2	2	0	0	0	0	15	0	1546.71	277320	277320	59	73	yes	yes	2	2.1091e-16	195.5	By matching	By matching	By matching	By matching	By matching	By matching	By matching	By matching
DGFISWDEFGGPK	WDNEDKDKDGFISWDE	WDEFGGPKGTNPSEAE	K	D	G	P	K	G	0	0	0	2	0	0	1	3	0	1	0	1	0	2	1	1	0	1	0	0	0	13	0	1453.65	233253	233253	199	211	yes	yes	2	0.043994	61.423	By matching	By matching	By matching	By matching	By matching	By matching	By matching	By matching
DGFNEILLEPLR	________________	EILLEPLRQFAKDSVH	K	D	G	L	R	Q	0	1	1	1	0	0	2	1	0	1	3	0	0	1	1	0	0	0	0	0	0	12	0	1414.75	272191;269161	272191	5	16	yes	no	2	9.6105e-05	132.79	By matching	By matching	By MS/MS	By MS/MS	By MS/MS	By MS/MS	By matching	By matching
DGGIENFTDK	AGVEADIKDGGIENFT	GIENFTDKLSKMATPR	K	D	G	D	K	L	0	0	1	2	0	0	1	2	0	1	0	1	0	1	0	0	1	0	0	0	0	10	0	1094.49	271529;270994	271529	168	177	yes	no	2	6.7149e-29	217.02	By MS/MS	By MS/MS	By MS/MS	By matching	By MS/MS	By MS/MS	By MS/MS	By matching
DGGIENFTDKLSK	AGVEADIKDGGIENFT	NFTDKLSKMATPRTVQ	K	D	G	S	K	M	0	0	1	2	0	0	1	2	0	1	1	2	0	1	0	1	1	0	0	0	0	13	1	1422.7	271529;270994	271529	168	180	yes	no	2;3	6.0425e-52	248.67	By MS/MS	By MS/MS	By MS/MS	By MS/MS	By MS/MS	By MS/MS	By MS/MS	By matching
DGIETSFFALK	VEISVITKDGIETSFF	ETSFFALKRD______	K	D	G	L	K	R	1	0	0	1	0	0	1	1	0	1	1	1	0	2	0	1	1	0	0	0	0	11	0	1226.62	270583	270583	257	267	yes	yes	2	3.6776e-10	179.57	By MS/MS	By MS/MS	By MS/MS	By MS/MS	By MS/MS	By MS/MS	By matching	By matching
DGIFSDVDGEIGPLNQIEELK	LAMLKNSRDGIFSDVD	LNQIEELKLKGHPLAY	R	D	G	L	K	L	0	0	1	3	0	1	3	3	0	3	2	1	0	1	1	1	0	0	0	1	0	21	0	2287.12	179393	179393	213	233	yes	yes	2	7.4114e-40	212.79	By MS/MS	By MS/MS	By MS/MS	By MS/MS	By MS/MS	By MS/MS	By MS/MS	By MS/MS
DGILVDQWK	ASVFYVGKDGILVDQW	GILVDQWKALLRILNK	K	D	G	W	K	A	0	0	0	2	0	1	0	1	0	1	1	1	0	0	0	0	0	1	0	1	0	9	0	1072.56	272683;269467	272683	134	142	yes	no	2	0.047127	65.157	By matching	By matching	By MS/MS	By matching	By matching	By matching	By matching	By matching
DGKPIWLGSAK	NGKLMIRRDGKPIWLG	PIWLGSAKAQSLTLQR	R	D	G	A	K	A	1	0	0	1	0	0	0	2	0	1	1	2	0	0	1	1	0	1	0	0	0	11	1	1170.64	173575	173575	27	37	yes	yes	2	0.0016007	131.17	By matching	By matching	By matching	By matching	By matching	By matching	By matching	By matching
DGLELVGYLTK	EDVRIQARDGLELVGY	ELVGYLTKADTEKKTP	R	D	G	T	K	A	0	0	0	1	0	0	1	2	0	0	3	1	0	0	0	0	1	0	1	1	0	11	0	1206.65	206669	206669	376	386	yes	yes	2	0.0022049	89.356	By matching	By matching	By matching	By matching	By matching	By matching	By matching	By matching
DGLGLIVSELMR	KTVLRLAKDGLGLIVS	LIVSELMRGREENTVD	K	D	G	M	R	G	0	1	0	1	0	0	1	2	0	1	3	0	1	0	0	1	0	0	0	1	0	12	0	1301.7	268915	268915	478	489	yes	yes	2	4.3437e-09	167.71	By MS/MS	By MS/MS	By MS/MS	By matching	By matching	By matching	By MS/MS	By matching
DGNKIDELQGADPNK	MPTFQFFKDGNKIDEL	LQGADPNKLKALVTKH	K	D	G	N	K	L	1	0	2	3	0	1	1	2	0	1	1	2	0	0	1	0	0	0	0	0	0	15	1	1612.77	212465	212465	82	96	yes	yes	2	0.0027317	117.48	By matching	By matching	By matching	By matching	By matching	By matching	By matching	By matching
DGNKIDELQGADPNKLK	MPTFQFFKDGNKIDEL	GADPNKLKALVTKHK_	K	D	G	L	K	A	1	0	2	3	0	1	1	2	0	1	2	3	0	0	1	0	0	0	0	0	0	17	2	1853.95	212465	212465	82	98	yes	yes	3	0.031549	77.24	By matching	By matching	By matching	By matching	By matching	By matching	By matching	By matching
DGNKVDELQGADPNKLK	MPTFQFFKDGNKVDEL	GADPNKLKALVTKHK_	K	D	G	L	K	A	1	0	2	3	0	1	1	2	0	0	2	3	0	0	1	0	0	0	0	1	0	17	2	1839.93	231810	231810	82	98	yes	yes	3	0.00020712	126.16	By matching	By matching	By matching	By matching	By matching	By matching	By matching	By matching
DGPNFEMVDGQPYNGDK	GDLEGFARDGPNFEMV	GQPYNGDKAYKDSKLC	R	D	G	D	K	A	0	0	2	3	0	1	1	3	0	0	0	1	1	1	2	0	0	0	1	1	0	17	0	1881.78	159664	159664	166	182	yes	yes	2	7.5026e-160	330.65	By matching	By MS/MS	By matching	By MS/MS	By MS/MS	By MS/MS	By MS/MS	By MS/MS
DGPTALIFSR	MVHSVTRKDGPTALIF	PTALIFSRQNIDQNGE	K	D	G	S	R	Q	1	1	0	1	0	0	0	1	0	1	1	0	0	1	1	1	1	0	0	0	0	10	0	1075.57	259678;279206	259678	560	569	yes	no	2	2.9751e-14	188.28	By MS/MS	By MS/MS	By MS/MS	By MS/MS	By MS/MS	By MS/MS	By MS/MS	By MS/MS
DGQNVLLQMLAFMAVATIVNR	FDYLLASKDGQNVLLQ	AVATIVNRDAEWLDNE	K	D	G	N	R	D	3	1	2	1	0	2	0	1	0	1	3	0	2	1	0	0	1	0	0	3	0	21	0	2303.21	175100;170761	175100	113	133	yes	no	3	6.3343e-05	86.748	By MS/MS	By MS/MS	By MS/MS	By matching	By MS/MS	By matching	By matching	By matching
DGQTMSVFDTLEDLNADTILDK	VSVKGETKDGQTMSVF	NADTILDKVTKISK__	K	D	G	D	K	V	1	0	1	5	0	1	1	1	0	1	3	1	1	1	0	1	3	0	0	1	0	22	0	2440.13	260637	260637	359	380	yes	yes	2	4.5497e-31	208.08	By matching	By matching	By matching	By matching	By matching	By matching	By matching	By matching
DGQYAYGVFK	NIVEKKGKDGQYAYGV	QYAYGVFKLYTATKAY	K	D	G	F	K	L	1	0	0	1	0	1	0	2	0	0	0	1	0	1	0	0	0	0	2	1	0	10	0	1146.53	273417;267308	273417	295	304	yes	no	2	5.1188e-05	148.91	By MS/MS	By MS/MS	By MS/MS	By matching	By MS/MS	By MS/MS	By matching	By matching
DGSGVPELLIR	DEDLLVIRDGSGVPEL	GVPELLIRKEKSFTRN	R	D	G	I	R	K	0	1	0	1	0	0	1	2	0	1	2	0	0	0	1	1	0	0	0	1	0	11	0	1154.63	184583	184583	221	231	yes	yes	2	0.0384	62.166	By matching	By matching	By matching	By matching	By matching	By matching	By matching	By matching
DGSIETIKEEFIPNK	KKYVIALKDGSIETIK	KEEFIPNKLALMIRRT	K	D	G	N	K	L	0	0	1	1	0	0	3	1	0	3	0	2	0	1	1	1	1	0	0	0	0	15	1	1718.87	170346;265755	170346	1155	1169	no	no	3	0.01533	66.784	By matching	By matching	By matching	By matching	By matching	By matching	By matching	By matching
DGSLWWLRPDGK	KKLTDVRKDGSLWWLR	WWLRPDGKTQVTIEYK	K	D	G	G	K	T	0	1	0	2	0	0	0	2	0	0	2	1	0	0	1	1	0	2	0	0	0	12	1	1428.71	271944	271944	178	189	yes	yes	2;3	3.617e-14	193.62	By MS/MS	By MS/MS	By MS/MS	By matching	By matching	By matching	By MS/MS	By MS/MS
DGTAAISGTEGKPGCPEDGSGEIWR	KRIVVVKKDGTAAISG	DGSGEIWRLTGEVLDN	K	D	G	W	R	L	2	1	0	2	1	0	3	6	0	2	0	1	0	0	2	2	2	1	0	0	0	25	1	2546.13	238168	238168	84	108	yes	yes	2;3	1.0132e-28	190.31	By MS/MS	By MS/MS	By MS/MS	By MS/MS	By MS/MS	By MS/MS	By MS/MS	By MS/MS
DGTIEAVIRPYTPISTNAQIGSFDMLIK	AKADLPDRDGTIEAVI	GSFDMLIKDYGENGRL	R	D	G	I	K	D	2	1	1	2	0	1	1	2	0	5	1	1	1	1	2	2	3	0	1	1	0	28	1	3049.58	271986	271986	115	142	yes	yes	3	5.4557e-10	97.542	By MS/MS	By MS/MS	By MS/MS	By matching	By matching	By matching	By matching	By matching
DGTPSPDQGPWCQGGR	TSCPNEVKDGTPSPDQ	GPWCQGGRVDDPDAKF	K	D	G	G	R	V	0	1	0	2	1	2	0	4	0	0	0	0	0	0	3	1	1	1	0	0	0	16	0	1713.72	271930	271930	13	28	yes	yes	2	5.9839e-05	132.65	By matching	By matching	By matching	By matching	By matching	By matching	By matching	By matching
DGTQAYLSVVGEK	TVVAGFEKDGTQAYLS	YLSVVGEKNLLVKHNI	K	D	G	E	K	N	1	0	0	1	0	1	1	2	0	0	1	1	0	0	0	1	1	0	1	2	0	13	0	1365.68	236026	236026	172	184	yes	yes	2	5.5179e-16	188.09	By MS/MS	By MS/MS	By MS/MS	By MS/MS	By MS/MS	By MS/MS	By matching	By MS/MS
DGTTPVDLPLELVLGK	KVVVRDSRDGTTPVDL	PLELVLGKMPQKTFTD	R	D	G	G	K	M	0	0	0	2	0	0	1	2	0	0	4	1	0	0	2	0	2	0	0	2	0	16	0	1665.92	275387	275387	511	526	yes	yes	2	1.8437e-10	169.3	By MS/MS	By MS/MS	By MS/MS	By matching	By matching	By matching	By MS/MS	By matching
DGTVPDPTSTDNAEFK	KAEDLFLKDGTVPDPT	STDNAEFKIVLTIIKR	K	D	G	F	K	I	1	0	1	3	0	0	1	1	0	0	0	1	0	1	2	1	3	0	0	1	0	16	0	1692.75	170146	170146	157	172	yes	yes	2	7.137e-68	258.96	By MS/MS	By MS/MS	By MS/MS	By MS/MS	By MS/MS	By MS/MS	By MS/MS	By MS/MS
DGVDATMLSAVAK	PKSDLMGKDGVDATML	TMLSAVAKKQAYFFDY	K	D	G	A	K	K	3	0	0	2	0	0	0	1	0	0	1	1	1	0	0	1	1	0	0	2	0	13	0	1276.63	267716	267716	161	173	yes	yes	2	3.8827e-11	177.81	By MS/MS	By MS/MS	By MS/MS	By MS/MS	By matching	By matching	By matching	By MS/MS
DGVLDVPEEPNPK	GALSEEFKDGVLDVPE	VPEEPNPKGVLITDGK	K	D	G	P	K	G	0	0	1	2	0	0	2	1	0	0	1	1	0	0	3	0	0	0	0	2	0	13	0	1407.69	255397;247656	255397	222	234	yes	no	2	0.018631	71.879	By matching	By matching	By matching	By matching	By matching	By matching	By matching	By matching
DGVVIATDKK	TSLGICAKDGVVIATD	VVIATDKKLTSELVDV	K	D	G	K	K	L	1	0	0	2	0	0	0	1	0	1	0	2	0	0	0	0	1	0	0	2	0	10	1	1044.58	263180	263180	42	51	yes	yes	2	0.0022857	118.23	By matching	By matching	By MS/MS	By matching	By matching	By matching	By matching	By matching
DGVVLGADTR	TIVGMVYKDGVVLGAD	VVLGADTRATSGSEVA	K	D	G	T	R	A	1	1	0	2	0	0	0	2	0	0	1	0	0	0	0	0	1	0	0	2	0	10	0	1001.51	268646;278357	268646	54	63	yes	no	2	0.049506	63.944	By matching	By matching	By matching	By matching	By matching	By matching	By matching	By matching
DHADKITAGYQAIIDEMTNEFQTLTDGI	DTKYVMPRDHADKITA	FQTLTDGI________	R	D	H	G	I	-	3	0	1	4	0	2	2	2	1	4	1	1	1	1	0	0	4	0	1	0	0	28	1	3109.45	272333;170746	272333	597	624	yes	no	3	2.0047e-28	182.13	By matching	By matching	By matching	By matching	By matching	By matching	By matching	By matching
DHDYGFQVSSK	LEQDNVFRDHDYGFQV	YGFQVSSKKKNDVNPV	R	D	H	S	K	K	0	0	0	2	0	1	0	1	1	0	0	1	0	1	0	2	0	0	1	1	0	11	0	1281.56	271129;267522	271129	39	49	yes	no	2	0.0038519	90.793	By matching	By matching	By matching	By matching	By matching	By matching	By matching	By matching
DHNDEFYIDPETGATR	AGTLLSGKDHNDEFYI	DPETGATRTKTNRSGG	K	D	H	T	R	T	1	1	1	3	0	0	2	1	1	1	0	0	0	1	1	0	2	0	1	0	0	16	0	1878.8	228674;202541	228674	269	284	yes	no	3	0.053503	36.345	By matching	By matching	By matching	By matching	By matching	By matching	By matching	By matching
DHNIVCVPGCQTPTELTMAYR	PDVIEWCKDHNIVCVP	TELTMAYRHGAPLQKL	K	D	H	Y	R	H	1	1	1	1	2	1	1	1	1	1	1	0	1	0	2	0	3	0	1	2	0	21	0	2461.12	273054;267632	273054	141	161	yes	no	3	1.6309e-08	144.75	By matching	By matching	By matching	By matching	By matching	By MS/MS	By matching	By matching
DHPGLEMGK	FTVALLERDHPGLEMG	HPGLEMGKRHMPLHAA	R	D	H	G	K	R	0	0	0	1	0	0	1	2	1	0	1	1	1	0	1	0	0	0	0	0	0	9	0	982.454	214967;212170	214967	267	275	yes	no	2	0.035306	68.846	By matching	By matching	By matching	By matching	By matching	By matching	By matching	By matching
DHSSVQINVANVDPVTGMATGDATPYCLVGYIR	TNRLVEAKDHSSVQIN	YCLVGYIRMVSEGDMA	K	D	H	I	R	M	3	1	2	3	1	1	0	3	1	2	1	0	1	0	2	2	3	0	2	5	0	33	0	3519.68	203556;191706	203556	28	60	yes	no	3	4.2469e-28	133.72	By matching	By matching	By matching	By MS/MS	By MS/MS	By MS/MS	By MS/MS	By matching
DIAEAYLGK	SMVLMKMKDIAEAYLG	IAEAYLGKEVRNAVVT	K	D	I	G	K	E	2	0	0	1	0	0	1	1	0	1	1	1	0	0	0	0	0	0	1	0	0	9	0	978.502	211930;273222	211930	133	141	yes	no	2	0.02578	74.376	By matching	By matching	By matching	By matching	By matching	By matching	By matching	By matching
DIAELMEAGK	LYTDLEGKDIAELMEA	AELMEAGKAQLAKFGG	K	D	I	G	K	A	2	0	0	1	0	0	2	1	0	1	1	1	1	0	0	0	0	0	0	0	0	10	0	1075.52	195758;193378	195758	50	59	yes	no	2	0.00018536	133.23	By MS/MS	By matching	By MS/MS	By MS/MS	By MS/MS	By MS/MS	By MS/MS	By MS/MS
DIAFWLPEDFVENDFFEMAR	SKYPPVFKDIAFWLPE	NDFFEMARGIAGDLVE	K	D	I	A	R	G	2	1	1	3	0	0	3	0	0	1	1	0	1	4	1	0	0	1	0	1	0	20	0	2490.12	227827;192847	227827	338	357	yes	no	2	0.012845	57.366	By matching	By matching	By matching	By matching	By matching	By matching	By matching	By matching
DIAQFLSWTAEPESEDR	ATISQQARDIAQFLSW	AEPESEDRKKNACKYL	R	D	I	D	R	K	2	1	0	2	0	1	3	0	0	1	1	0	0	1	1	2	1	1	0	0	0	17	0	1992.91	212206	212206	224	240	yes	yes	2	0.00028324	117.78	By matching	By matching	By matching	By matching	By matching	By matching	By matching	By matching
DIASLTADNFDATLK	ISMASIRKDIASLTAD	DNFDATLKKVEPFLLK	K	D	I	L	K	K	3	0	1	3	0	0	0	0	0	1	2	1	0	1	0	1	2	0	0	0	0	15	0	1593.79	267662	267662	52	66	yes	yes	2	8.05e-31	212.43	By MS/MS	By MS/MS	By MS/MS	By matching	By matching	By matching	By matching	By matching
DIDAMGDDAEATR	MSAADMIKDIDAMGDD	GDDAEATRVSGNKVIQ	K	D	I	T	R	V	3	1	0	4	0	0	1	1	0	1	0	0	1	0	0	0	1	0	0	0	0	13	0	1378.57	259678;279206	259678	390	402	yes	no	2	6.2355e-31	215.34	By MS/MS	By MS/MS	By MS/MS	By MS/MS	By matching	By matching	By MS/MS	By MS/MS
DIDCITVGK	LGQSLDGRDIDCITVG	IDCITVGKGKTVCWII	R	D	I	G	K	G	0	0	0	2	1	0	0	1	0	2	0	1	0	0	0	0	1	0	0	1	0	9	0	1019.5	160809	160809	37	45	yes	yes	2	0.053449	63.184	By matching	By matching	By matching	By matching	By matching	By matching	By matching	By matching
DIEGTGNEFAGDFR	FLELAVMKDIEGTGNE	NEFAGDFRNGALDFGW	K	D	I	F	R	N	1	1	1	2	0	0	2	3	0	1	0	0	0	2	0	0	1	0	0	0	0	14	0	1526.66	272619;268626	272619	134	147	yes	no	2	8.9165e-81	275.19	By MS/MS	By MS/MS	By MS/MS	By MS/MS	By MS/MS	By MS/MS	By MS/MS	By MS/MS
DIEHMTGK	ALDVIGNRDIEHMTGK	DIEHMTGKILTAITKP	R	D	I	G	K	I	0	0	0	1	0	0	1	1	1	1	0	1	1	0	0	0	1	0	0	0	0	8	0	929.428	174015	174015	135	142	yes	yes	2	0.010963	93.162	By matching	By matching	By matching	By matching	By matching	By matching	By matching	By matching
DIELAEVEMPGLMACR	SLADYGRKDIELAEVE	MPGLMACRTEFGEAKP	K	D	I	C	R	T	2	1	0	1	1	0	3	1	0	1	2	0	2	0	1	0	0	0	0	1	0	16	0	1832.85	170146	170146	20	35	yes	yes	2	1.1879e-22	196.95	By MS/MS	By MS/MS	By MS/MS	By matching	By MS/MS	By matching	By MS/MS	By MS/MS
DIELVMSQAGCAR	DETGVDAKDIELVMSQ	MSQAGCARSKAVKALK	K	D	I	A	R	S	2	1	0	1	1	1	1	1	0	1	1	0	1	0	0	1	0	0	0	1	0	13	0	1448.68	224395;163400	224395	153	165	yes	no	2	3.7384e-11	178.22	By matching	By MS/MS	By MS/MS	By MS/MS	By MS/MS	By MS/MS	By matching	By matching
DIENQYETQITQIEHEVSSSGQEVQSSAK	QLIAKNRKDIENQYET	QEVQSSAKEVTQLRHG	K	D	I	A	K	E	1	0	1	1	0	5	5	1	1	3	0	1	0	0	0	5	2	0	1	2	0	29	0	3263.51	CON__P35527	CON__P35527	340	368	yes	yes	3	5.8001e-07	77.939	By matching	By matching	By matching	By matching	By matching	By matching	By matching	By matching
DIFGQAK	GVGASRVRDIFGQAKK	RDIFGQAKKNAPCIIF	R	D	I	A	K	K	1	0	0	1	0	1	0	1	0	1	0	1	0	1	0	0	0	0	0	0	0	7	0	777.402	212897;206298	212897	231	237	no	no	1	0.010467	94.006	By matching	By matching	By matching	By matching	By matching	By matching	By matching	By matching
DIFTGSPSLQHLIDTYDPK	CGTIGFDRDIFTGSPS	LIDTYDPKLSEEEQSY	R	D	I	P	K	L	0	0	0	3	0	1	0	1	1	2	2	1	0	1	2	2	2	0	1	0	0	19	0	2146.06	214967;212170	214967	54	72	yes	no	3	0.013795	52.862	By matching	By matching	By matching	By matching	By matching	By matching	By matching	By matching
DIGYPLMIR	EQAVEAAKDIGYPLMI	IGYPLMIRSAFALGGL	K	D	I	I	R	S	0	1	0	1	0	0	0	1	0	2	1	0	1	0	1	0	0	0	1	0	0	9	0	1076.57	174742;169332	174742	582	590	yes	no	2	0.0025206	107.57	By MS/MS	By MS/MS	By MS/MS	By MS/MS	By MS/MS	By MS/MS	By matching	By matching
DIIVGDYGQSTAR	FNPPESFRDIIVGDYG	DYGQSTARAKEALIKR	R	D	I	A	R	A	1	1	0	2	0	1	0	2	0	2	0	0	0	0	0	1	1	0	1	1	0	13	0	1393.68	205363	205363	175	187	yes	yes	2	0.0014268	98.676	By matching	By matching	By matching	By matching	By matching	By matching	By matching	By matching
DIKEASAYQEYQLPK	IVDASSLRDIKEASAY	YQEYQLPKLYLKMFYC	R	D	I	P	K	L	2	0	0	1	0	2	2	0	0	1	1	2	0	0	1	1	0	0	2	0	0	15	1	1781.88	271516;270986	271516	52	66	yes	no	2;3	2.9975e-05	125.73	By matching	By matching	By MS/MS	By matching	By MS/MS	By matching	By matching	By matching
DILAAVGAMDDVEK	AKKTSAAKDILAAVGA	GAMDDVEKAGDSKKIR	K	D	I	E	K	A	3	0	0	3	0	0	1	1	0	1	1	1	1	0	0	0	0	0	0	2	0	14	0	1445.71	269355	269355	168	181	yes	yes	2	2.5489e-41	233.52	By MS/MS	By MS/MS	By MS/MS	By MS/MS	By MS/MS	By MS/MS	By MS/MS	By MS/MS
DILAYSSGEDVR	ALLDKAVKDILAYSSG	YSSGEDVRVNGADKSG	K	D	I	V	R	V	1	1	0	2	0	0	1	1	0	1	1	0	0	0	0	2	0	0	1	1	0	12	0	1323.63	267636;255785	267636	15	26	yes	no	2	6.1685e-30	213.63	By MS/MS	By MS/MS	By MS/MS	By MS/MS	By MS/MS	By MS/MS	By MS/MS	By MS/MS
DILEGDNVTR	VVIFGDDRDILEGDNV	LEGDNVTRTGAIVDVP	R	D	I	T	R	T	0	1	1	2	0	0	1	1	0	1	1	0	0	0	0	0	1	0	0	1	0	10	0	1130.56	210953	210953	85	94	yes	yes	2	0.0040261	93.667	By MS/MS	By matching	By matching	By matching	By matching	By MS/MS	By matching	By matching
DILLLDVTPLSLGIETLGGVMTK	GVLKGDVKDILLLDVT	TLGGVMTKLIPRNTTI	K	D	I	T	K	L	0	0	0	2	0	0	1	3	0	2	6	1	1	0	1	1	3	0	0	2	0	23	0	2397.34	197784	197784	354	376	yes	yes	2	4.3203e-25	192.11	By matching	By matching	By MS/MS	By matching	By matching	By matching	By MS/MS	By matching
DILLVHVTR	RDGDFTLRDILLVHVT	ILLVHVTREGVFDTND	R	D	I	T	R	E	0	1	0	1	0	0	0	0	1	1	2	0	0	0	0	0	1	0	0	2	0	9	0	1064.63	204484	204484	42	50	yes	yes	2	0.00042535	140.16	By MS/MS	By MS/MS	By MS/MS	By MS/MS	By MS/MS	By MS/MS	By matching	By matching
DIMEMVAPAGPMYQAGTLSGNPLAMTAGLETMK	VGAYGGRKDIMEMVAP	TAGLETMKKLRAEGTY	K	D	I	M	K	K	5	0	1	1	0	1	2	4	0	1	3	1	5	0	3	1	3	0	1	1	0	33	0	3395.59	187807;265063	187807	311	343	no	no	3	1.9098e-08	71.117	By matching	By matching	By matching	By matching	By matching	By matching	By MS/MS	By MS/MS
DINDPTVSTVTSLIK	VGVEHLLRDINDPTVS	STVTSLIKGKIAGLTT	R	D	I	I	K	G	0	0	1	2	0	0	0	0	0	2	1	1	0	0	1	2	3	0	0	2	0	15	0	1601.85	277162;176238	277162	174	188	yes	no	2	0.00022328	117.13	By matching	By matching	By matching	By matching	By matching	By matching	By matching	By matching
DINEVFAAGYEK	LTGDMEGKDINEVFAA	VFAAGYEKVKDVPMGG	K	D	I	E	K	V	2	0	1	1	0	0	2	1	0	1	0	1	0	1	0	0	0	0	1	1	0	12	0	1354.64	267157	267157	49	60	yes	yes	2	5.6013e-66	258.23	By MS/MS	By MS/MS	By MS/MS	By MS/MS	By MS/MS	By MS/MS	By MS/MS	By MS/MS
DINSAHTVK	GIIIEAPKDINSAHTV	INSAHTVKFKVDNPFA	K	D	I	V	K	F	1	0	1	1	0	0	0	0	1	1	0	1	0	0	0	1	1	0	0	1	0	9	0	983.504	259320	259320	1169	1177	yes	yes	2	0.00031724	133.23	By MS/MS	By MS/MS	By matching	By MS/MS	By MS/MS	By MS/MS	By matching	By MS/MS
DIQDIVEWGIPNK	NLPTLTEKDIQDIVEW	VEWGIPNKIDFIAASF	K	D	I	N	K	I	0	0	1	2	0	1	1	1	0	3	0	1	0	0	1	0	0	1	0	1	0	13	0	1525.78	274784;262507	274784	202	214	yes	yes	2	0.0024442	94.532	By MS/MS	By matching	By matching	By matching	By matching	By MS/MS	By matching	By matching
DIQQSIDDGEIEIPAE	TVNGESPRDIQQSIDD	GEIEIPAE________	R	D	I	A	E	-	1	0	0	3	0	2	3	1	0	4	0	0	0	0	1	1	0	0	0	0	0	16	0	1770.82	267257	267257	149	164	yes	yes	2	0.0031069	97.235	By matching	By MS/MS	By matching	By MS/MS	By matching	By MS/MS	By matching	By matching
DIQYAIEAGVIK	GGSGSSVKDIQYAIEA	AIEAGVIKMNIDTDTQ	K	D	I	I	K	M	2	0	0	1	0	1	1	1	0	3	0	1	0	0	0	0	0	0	1	1	0	12	0	1318.71	270038;206976	270038	316	327	yes	no	2	1.4209e-09	151.74	By MS/MS	By MS/MS	By MS/MS	By matching	By matching	By matching	By matching	By matching
DISFESLSSMKPFDAWDAVPDAGK	HFPGMLSKDISFESLS	DAVPDAGKQQIIGLIF	K	D	I	G	K	Q	3	0	0	4	0	0	1	1	0	1	1	2	1	2	2	4	0	1	0	1	0	24	1	2612.21	169285	169285	97	120	yes	yes	3	2.5509e-09	130.36	By MS/MS	By MS/MS	By MS/MS	By MS/MS	By MS/MS	By MS/MS	By MS/MS	By MS/MS
DISLEDYIACK	SFDDIEIRDISLEDYI	LEDYIACKGDHAVYLP	R	D	I	C	K	G	1	0	0	2	1	0	1	0	0	2	1	1	0	0	0	1	0	0	1	0	0	11	0	1325.62	272939;269858	272939	55	65	yes	no	2	2.7365e-29	215.87	By MS/MS	By MS/MS	By MS/MS	By MS/MS	By MS/MS	By MS/MS	By matching	By MS/MS
DITASDFQVLLDDIVNADASK	LCTVQDLKDITASDFQ	IVNADASKRIFS____	K	D	I	S	K	R	3	0	1	5	0	1	0	0	0	2	2	1	0	1	0	2	1	0	0	2	0	21	0	2249.11	190299;183340	190299	287	307	yes	no	2	6.0569e-94	274.75	By MS/MS	By MS/MS	By MS/MS	By MS/MS	By MS/MS	By MS/MS	By MS/MS	By MS/MS
DITASDFQVLLDDIVNADASKR	LCTVQDLKDITASDFQ	VNADASKRIFS_____	K	D	I	K	R	I	3	1	1	5	0	1	0	0	0	2	2	1	0	1	0	2	1	0	0	2	0	22	1	2405.21	190299;183340	190299	287	308	yes	no	3	0.0080758	49.592	By matching	By matching	By matching	By MS/MS	By MS/MS	By matching	By matching	By matching
DITVQAHAFTK	GKDDFTAKDITVQAHA	VQAHAFTKTARTAIED	K	D	I	T	K	T	2	0	0	1	0	1	0	0	1	1	0	1	0	1	0	0	2	0	0	1	0	11	0	1229.64	210425;207376	210425	196	206	yes	no	2	1.4414e-14	188.27	By matching	By matching	By matching	By matching	By matching	By matching	By matching	By matching
DIVCIPTSER	LLKSGELKDIVCIPTS	VCIPTSERTKEQALSL	K	D	I	E	R	T	0	1	0	1	1	0	1	0	0	2	0	0	0	0	1	1	1	0	0	1	0	10	0	1188.58	272607;207790	272607	93	102	yes	no	2	0.00020401	130.98	By MS/MS	By MS/MS	By MS/MS	By matching	By matching	By matching	By MS/MS	By MS/MS
DIVIDLVAQLEALNPTR	AFASKEERDIVIDLVA	LEALNPTRNPASHCEG	R	D	I	T	R	N	2	1	1	2	0	1	1	0	0	2	3	0	0	0	1	0	1	0	0	2	0	17	0	1879.04	225795	225795	87	103	yes	yes	2	0.027199	62.658	By matching	By matching	By matching	By matching	By matching	By matching	By matching	By matching
DIVNAPHNVLNSESLADTAK	ASGIHMTKDIVNAPHN	ESLADTAKRLAEESGG	K	D	I	A	K	R	3	0	3	2	0	0	1	0	1	1	2	1	0	0	1	2	1	0	0	2	0	20	0	2107.05	202552	202552	151	170	yes	yes	2;3	3.3678e-36	221.25	By matching	By matching	By matching	By MS/MS	By MS/MS	By MS/MS	By MS/MS	By MS/MS
DKDALAGPDGPTIR	DGAFVYTKDKDALAGP	GPDGPTIREGVNAALI	K	D	K	I	R	E	2	1	0	3	0	0	0	2	0	1	1	1	0	0	2	0	1	0	0	0	0	14	1	1424.73	271689	271689	217	230	yes	yes	2;3	0.012756	101.42	By matching	By MS/MS	By matching	By matching	By matching	By matching	By matching	By matching
DKDLNGVKR	FDPIGFCKDKDLNGVK	KDLNGVKRMREAEIMH	K	D	K	K	R	M	0	1	1	2	0	0	0	1	0	0	1	2	0	0	0	0	0	0	0	1	0	9	2	1043.57	272013;271659	272013	91	99	yes	no	2	7.5661e-07	182.39	By matching	By matching	By matching	By MS/MS	By matching	By matching	By matching	By matching
DKFVVFNPGTQSAENMDWNDVNLK	KFTGRSPKDKFVVFNP	DWNDVNLKTTPEVFDE	K	D	K	L	K	T	1	0	4	3	0	1	1	1	0	0	1	2	1	2	1	1	1	1	0	3	0	24	1	2767.29	201986;269498	201986	41	64	no	no	3	4.1783e-21	168.83	By matching	By matching	By matching	By matching	By matching	By matching	By matching	By matching
DKGGVVVGDIGDGAIHR	TISRQECKDKGGVVVG	IGDGAIHRSGYLCPTN	K	D	K	H	R	S	1	1	0	3	0	0	0	5	1	2	0	1	0	0	0	0	0	0	0	3	0	17	1	1663.86	269552;221279	269552	98	114	yes	no	3	0.00031642	111.11	By matching	By matching	By matching	By matching	By matching	By matching	By matching	By matching
DKGSLLAFAEGPASTFGIEGAQTR	IAVEIQARDKGSLLAF	GIEGAQTRGQMFVSVN	R	D	K	T	R	G	4	1	0	1	0	1	2	4	0	1	2	1	0	2	1	2	2	0	0	0	0	24	1	2422.21	245528;238630	245528	546	569	yes	no	3	1.0033e-06	88.04	By matching	By matching	By matching	By matching	By matching	By matching	By matching	By matching
DKIEEDCDRDFFMTPEEAVEYGIIDEVVK	AEYCDQPKDKIEEDCD	GIIDEVVKTKTSHITK	K	D	K	V	K	T	1	1	0	5	1	0	6	1	0	3	0	2	1	2	1	0	1	0	1	3	0	29	2	3490.58	170022;222205	170022	181	209	yes	yes	3;4	6.2208e-06	72.499	By matching	By matching	By matching	By matching	By matching	By matching	By matching	By matching
DKITSDSQLGPYSTQAEK	ESYIYGMRDKITSDSQ	PYSTQAEKDAFSKLNE	R	D	K	E	K	D	1	0	0	2	0	2	1	1	0	1	1	2	0	0	1	3	2	0	1	0	0	18	1	1966.95	276866;169274	276866	629	646	yes	no	3	0.0026318	90.422	By matching	By matching	By matching	By matching	By matching	By matching	By matching	By matching
DKLCSLIR	FHGMDMTRDKLCSLIR	DKLCSLIRKKQTIIEA	R	D	K	I	R	K	0	1	0	1	1	0	0	0	0	1	2	1	0	0	0	1	0	0	0	0	0	8	1	1003.55	276792;270877	276792	108	115	yes	no	2	0.06357	106.68	By matching	By matching	By matching	By matching	By matching	By matching	By matching	By matching
DKLDGVIVSVGGQIPNGLALPLADAGVK	RVLDIYNRDKLDGVIV	PLADAGVKLLGTSAKM	R	D	K	V	K	L	3	0	1	3	0	1	0	5	0	2	4	2	0	0	2	1	0	0	0	4	0	28	1	2715.52	174742;169332	174742	1049	1076	yes	no	3	2.2043e-12	104.77	By matching	By matching	By MS/MS	By matching	By matching	By matching	By matching	By matching
DKLDIILLMSVNPGFGGQAFIPATLDK	LDICEMVKDKLDIILL	FIPATLDKARAARKFI	K	D	K	D	K	A	2	0	1	3	0	1	0	3	0	3	4	2	1	2	2	1	1	0	0	1	0	27	1	2872.54	273154;259733	273154	116	142	yes	no	3	4.3785e-08	87.881	By MS/MS	By MS/MS	By MS/MS	By matching	By matching	By matching	By matching	By matching
DKLDMMETMMK	SDLFFVVKDKLDMMET	DMMETMMKEIEIREKK	K	D	K	M	K	E	0	0	0	2	0	0	1	0	0	0	1	2	4	0	0	0	1	0	0	0	0	11	1	1371.59	271638	271638	265	275	yes	yes	2	0.0022841	124.48	By matching	By matching	By matching	By MS/MS	By matching	By matching	By MS/MS	By matching
DKLELAGPMTFDVK	NARGLYIRDKLELAGP	GPMTFDVKVLPRFQHA	R	D	K	V	K	V	1	0	0	2	0	0	1	1	0	0	2	2	1	1	1	0	1	0	0	1	0	14	1	1562.8	262448;262819	262819	667	680	no	no	2	1.0648e-06	165.49	By matching	By matching	By matching	By matching	By matching	By matching	By matching	By matching
DKLQDEVMK	EIIDYFLKDKLQDEVM	KLQDEVMKIMPVQKQS	K	D	K	M	K	I	0	0	0	2	0	1	1	0	0	0	1	2	1	0	0	0	0	0	0	1	0	9	1	1104.55	211642;211493	211642	90	98	yes	no	2	0.010396	126.39	By matching	By matching	By matching	By matching	By matching	By matching	By matching	By matching
DKNFTPDGK	VAAQKKTRDKNFTPDG	KNFTPDGKKKLYVGNL	R	D	K	G	K	K	0	0	1	2	0	0	0	1	0	0	0	2	0	1	1	0	1	0	0	0	0	9	1	1020.49	219975	219975	38	46	yes	yes	2	0.008672	131.12	By matching	By matching	By matching	By matching	By matching	By matching	By matching	By matching
DKSVLVWQLYNGSTPSTANVEDHEYGFAR	NLLLSSSRDKSVLVWQ	DHEYGFARRALRGHSH	R	D	K	A	R	R	2	1	2	2	0	1	2	2	1	0	2	1	0	1	1	3	2	1	2	3	0	29	1	3282.56	189250	189250	33	61	yes	yes	3;4	5.22e-20	130.51	By matching	By MS/MS	By MS/MS	By MS/MS	By MS/MS	By MS/MS	By matching	By matching
DLAIESGASPDIEMIQMR	EKAWESLRDLAIESGA	DIEMIQMRRKDRTILF	R	D	L	M	R	R	2	1	0	2	0	1	2	1	0	3	1	0	2	0	1	2	0	0	0	0	0	18	0	1974.94	182008	182008	157	174	yes	yes	2	2.0664e-17	194.05	By matching	By matching	By matching	By matching	By matching	By matching	By matching	By matching
DLAPYNIRVNAISPALIGPGFMWDR	AMTVSTSKDLAPYNIR	GPGFMWDRQNELHAKS	K	D	L	D	R	Q	3	2	2	2	0	0	0	2	0	3	2	0	1	1	3	1	0	1	1	1	0	25	1	2785.44	277428	277428	188	212	yes	yes	3	0.057372	26.5	By matching	By matching	By MS/MS	By matching	By matching	By matching	By matching	By matching
DLDADKTTYPK	DLGKTAAKDLDADKTT	ADKTTYPKLLGLDGAR	K	D	L	P	K	L	1	0	0	3	0	0	0	0	0	0	1	2	0	0	1	0	2	0	1	0	0	11	1	1265.61	169888	169888	244	254	yes	yes	2	0.0023555	124.12	By matching	By matching	By matching	By matching	By matching	By matching	By matching	By matching
DLDELFITTR	TSCTFGGRDLDELFIT	DELFITTRGPDGGGLY	R	D	L	T	R	G	0	1	0	2	0	0	1	0	0	1	2	0	0	1	0	0	2	0	0	0	0	10	0	1221.62	151856;151816	151856	227	236	yes	no	2	0.00060949	111.86	By matching	By matching	By matching	By matching	By matching	By matching	By matching	By matching
DLDRDNFLSAYEAEEYGLVDR	QTTDTIIKDLDRDNFL	EEYGLVDRVLEYNKDT	K	D	L	D	R	V	2	2	1	4	0	0	3	1	0	0	3	0	0	1	0	1	0	0	2	1	0	21	1	2489.13	219627	219627	181	201	yes	yes	3	0.00010669	83.423	By MS/MS	By MS/MS	By MS/MS	By matching	By MS/MS	By MS/MS	By MS/MS	By matching
DLEENWGPAPGNLNSDGQNLVVYGK	YNLTPYAKDLEENWGP	QNLVVYGKKFGNVFIG	K	D	L	G	K	K	1	0	4	2	0	1	2	4	0	0	3	1	0	0	2	1	0	1	1	2	0	25	0	2685.27	266498;261055	266498	609	633	yes	no	3	0.0036044	42.941	By matching	By matching	By matching	By matching	By matching	By matching	By matching	By matching
DLEFDLLNNHK	DVDKILNRDLEFDLLN	FDLLNNHKSG______	R	D	L	H	K	S	0	0	2	2	0	0	1	0	1	0	3	1	0	1	0	0	0	0	0	0	0	11	0	1356.67	217881;213349	217881	104	114	yes	no	2	8.0966e-05	139.15	By matching	By matching	By matching	By matching	By matching	By matching	By matching	By matching
DLESAALAK	TSGVFYRRDLESAALA	LESAALAKWTKVYQGN	R	D	L	A	K	W	3	0	0	1	0	0	1	0	0	0	2	1	0	0	0	1	0	0	0	0	0	9	0	916.487	195398	195398	116	124	yes	yes	1	0.014325	82.241	By matching	By matching	By matching	By matching	By matching	By matching	By matching	By matching
DLESMSLADK	AEPVAEDRDLESMSLA	ESMSLADKAFYALKDA	R	D	L	D	K	A	1	0	0	2	0	0	1	0	0	0	2	1	1	0	0	2	0	0	0	0	0	10	0	1107.51	260903;214005	260903	559	568	yes	no	2	0.00011959	141.1	By matching	By matching	By matching	By matching	By matching	By matching	By matching	By matching
DLFDLLSK	EVVGPVKKDLFDLLSK	DLFDLLSKTGDTISDE	K	D	L	S	K	T	0	0	0	2	0	0	0	0	0	0	3	1	0	1	0	1	0	0	0	0	0	8	0	949.512	270256	270256	88	95	yes	yes	2	0.013829	89.698	By matching	By matching	By matching	By matching	By matching	By matching	By matching	By matching
DLFDMIKDIIR	PEERMALRDLFDMIKD	DMIKDIIRKQEVNRLT	R	D	L	I	R	K	0	1	0	3	0	0	0	0	0	3	1	1	1	1	0	0	0	0	0	0	0	11	1	1377.73	189006	189006	139	149	yes	yes	3	0.03102	56.404	By matching	By matching	By matching	By matching	By matching	By matching	By matching	By matching
DLFEQLTADLMER	KNILLDNRDLFEQLTA	LTADLMEREVVSAEEF	R	D	L	E	R	E	1	1	0	2	0	1	2	0	0	0	3	0	1	1	0	0	1	0	0	0	0	13	0	1579.76	212897	212897	570	582	yes	yes	2	4.0953e-41	232.53	By MS/MS	By MS/MS	By MS/MS	By MS/MS	By MS/MS	By MS/MS	By MS/MS	By MS/MS
DLFINQMNLMDR	VSCSGVFRDLFINQMN	NQMNLMDRGIKMAAEA	R	D	L	D	R	G	0	1	2	2	0	1	0	0	0	1	2	0	2	1	0	0	0	0	0	0	0	12	0	1508.71	266498;261055	266498	1123	1134	yes	no	2	0.00026914	118.24	By matching	By matching	By matching	By matching	By matching	By matching	By matching	By matching
DLFNLWNDALATLDPK	QISSKETRDLFNLWND	ALATLDPKQVAARYSK	R	D	L	P	K	Q	2	0	2	3	0	0	0	0	0	0	4	1	0	1	1	0	1	1	0	0	0	16	0	1844.93	226456	226456	62	77	yes	yes	2;3	1.121e-67	254.05	By MS/MS	By MS/MS	By MS/MS	By MS/MS	By MS/MS	By MS/MS	By MS/MS	By MS/MS
DLFPLLPK	ETIVKGGRDLFPLLPK	DLFPLLPKAFEGIKQV	R	D	L	P	K	A	0	0	0	1	0	0	0	0	0	0	3	1	0	1	2	0	0	0	0	0	0	8	0	941.559	166620	166620	67	74	yes	yes	2	0.0065698	100.19	By MS/MS	By MS/MS	By MS/MS	By MS/MS	By MS/MS	By MS/MS	By matching	By matching
DLFQDLVNK	________________	LFQDLVNKSTTSSAKA	M	D	L	N	K	S	0	0	1	2	0	1	0	0	0	0	2	1	0	1	0	0	0	0	0	1	0	9	0	1090.57	278782	278782	2	10	yes	yes	2	0.03464	74.165	By matching	By matching	By matching	By matching	By matching	By matching	By matching	By matching
DLGADAESYNVDTLAGK	RCFAQFLKDLGADAES	NVDTLAGKIIPLMNDD	K	D	L	G	K	I	3	0	1	3	0	0	1	2	0	0	2	1	0	0	0	1	1	0	1	1	0	17	0	1737.81	267911	267911	139	155	yes	yes	2	4.3838e-43	228.99	By matching	By matching	By matching	By matching	By matching	By matching	By matching	By matching
DLGAWCGLAK	VVMVESGKDLGAWCGL	GAWCGLAKLDDDGSIK	K	D	L	A	K	L	2	0	0	1	1	0	0	2	0	0	2	1	0	0	0	0	0	1	0	0	0	10	0	1089.53	272723;271288	272723	94	103	yes	no	2	1.5258e-07	134.25	By MS/MS	By MS/MS	By MS/MS	By MS/MS	By MS/MS	By MS/MS	By MS/MS	By MS/MS
DLGEALRR	VPFVCGCRDLGEALRR	DLGEALRRIAEGASML	R	D	L	R	R	I	1	2	0	1	0	0	1	1	0	0	2	0	0	0	0	0	0	0	0	0	0	8	1	928.509	268607	268607	141	148	yes	yes	2	0.021001	110.81	By matching	By matching	By matching	By MS/MS	By MS/MS	By matching	By matching	By matching
DLGITALHIK	QDVAEKCKDLGITALH	GITALHIKVRGTGGSK	K	D	L	I	K	V	1	0	0	1	0	0	0	1	1	2	2	1	0	0	0	0	1	0	0	0	0	10	0	1079.63	268264	268264	83	92	yes	yes	2	2.1968e-09	171.33	By MS/MS	By MS/MS	By MS/MS	By matching	By MS/MS	By MS/MS	By MS/MS	By MS/MS
DLGSCELYPQMLK	ERLPVVPRDLGSCELY	ELYPQMLKHNCNGRFV	R	D	L	L	K	H	0	0	0	1	1	1	1	1	0	0	3	1	1	0	1	1	0	0	1	0	0	13	0	1552.73	232709;231452	232709	350	362	yes	no	2	1.525e-05	142.12	By matching	By matching	By matching	By MS/MS	By MS/MS	By MS/MS	By matching	By matching
DLHNPVVVSPDAGGVYR	GLDYFGSKDLHNPVVV	PDAGGVYRAKKFKEGL	K	D	L	Y	R	A	1	1	1	2	0	0	0	2	1	0	1	0	0	0	2	1	0	0	1	4	0	17	0	1793.91	213451;185615	213451	179	195	yes	no	3	0.0021226	86.772	By matching	By matching	By matching	By matching	By MS/MS	By matching	By matching	By matching
DLHVLTILTDMSSYADALR	AEYLAYERDLHVLTIL	SSYADALREVSAAREE	R	D	L	L	R	E	2	1	0	3	0	0	0	0	1	1	4	0	1	0	0	2	2	0	1	1	0	19	0	2133.08	261296;203765	261296	271	289	yes	no	3	0.008201	59.606	By matching	By matching	By matching	By MS/MS	By matching	By matching	By matching	By matching
DLIAQAQSGTGK	IRPTISGRDLIAQAQS	QAQSGTGKTATFAIGC	R	D	L	G	K	T	2	0	0	1	0	2	0	2	0	1	1	1	0	0	0	1	1	0	0	0	0	12	0	1187.61	271459;267058	271459	82	93	yes	no	2	5.8057e-15	190.34	By MS/MS	By MS/MS	By MS/MS	By MS/MS	By MS/MS	By MS/MS	By MS/MS	By MS/MS
DLIFEGVSGK	DSEVSQLKDLIFEGVS	IFEGVSGKGAAVKGTI	K	D	L	G	K	G	0	0	0	1	0	0	1	2	0	1	1	1	0	1	0	1	0	0	0	1	0	10	0	1063.56	221968;218376	221968	111	120	yes	no	2	0.0075169	84.31	By matching	By matching	By matching	By matching	By matching	By matching	By matching	By matching
DLKDLQNLIVK	NDSDALVKDLKDLQNL	DLQNLIVKAAGLPLGI	K	D	L	V	K	A	0	0	1	2	0	1	0	0	0	1	3	2	0	0	0	0	0	0	0	1	0	11	1	1297.76	273310;269797	273310	128	138	yes	no	2	2.9614e-13	182.92	By MS/MS	By MS/MS	By MS/MS	By MS/MS	By matching	By matching	By matching	By matching
DLLAQPDIDGGLIGGASLKDDFFNVINGVPR	SMKGANAKDLLAQPDI	NVINGVPR________	K	D	L	P	R	-	2	1	2	5	0	1	0	5	0	3	4	1	0	2	2	1	0	0	0	2	0	31	1	3225.67	274452	274452	241	271	yes	yes	3	0.0008072	43.306	By matching	By matching	By matching	By matching	By matching	By matching	By matching	By matching
DLLDAGLFTASSVK	RIPVWTMKDLLDAGLF	LFTASSVKHGIKLLGQ	K	D	L	V	K	H	2	0	0	2	0	0	0	1	0	0	3	1	0	1	0	2	1	0	0	1	0	14	0	1435.76	143363	143363	115	128	yes	yes	2	0.00066951	106.42	By matching	By matching	By matching	By matching	By matching	By matching	By matching	By matching
DLLDFDSDRK	SAPLANIRDLLDFDSD	LDFDSDRKSISIDEVE	R	D	L	R	K	S	0	1	0	4	0	0	0	0	0	0	2	1	0	1	0	1	0	0	0	0	0	10	1	1222.58	225787;199438	225787	920	929	yes	no	2	1.4257e-13	188.91	By MS/MS	By MS/MS	By MS/MS	By MS/MS	By MS/MS	By MS/MS	By matching	By matching
DLLDFTLYLDISDDVK	PMHDDRVRDLLDFTLY	LDISDDVKLNWKVQRD	R	D	L	V	K	L	0	0	0	5	0	0	0	0	0	1	4	1	0	1	0	1	1	0	1	1	0	16	0	1883.94	193653	193653	147	162	yes	yes	2	1.602e-32	214.53	By MS/MS	By MS/MS	By MS/MS	By matching	By matching	By matching	By matching	By matching
DLLDSWDSSDR	TSDDILGKDLLDSWDS	DSWDSSDRLSVTHVLS	K	D	L	D	R	L	0	1	0	4	0	0	0	0	0	0	2	0	0	0	0	3	0	1	0	0	0	11	0	1307.56	271986	271986	228	238	yes	yes	2	1.2663e-06	160.72	By MS/MS	By MS/MS	By MS/MS	By matching	By matching	By matching	By matching	By matching
DLLISQPMLLELEAPIK	KMICLRSRDLLISQPM	LELEAPIKICGDVHGQ	R	D	L	I	K	I	1	0	0	1	0	1	2	0	0	2	5	1	1	0	2	1	0	0	0	0	0	17	0	1922.08	210547;276202	210547	60	76	yes	no	2	4.2254e-07	154.47	By MS/MS	By MS/MS	By MS/MS	By MS/MS	By matching	By MS/MS	By matching	By matching
DLLSVSNGGPIDESALAQYFGLALPTEDELQEDKDAAK	VKEIQKVRDLLSVSNG	QEDKDAAKLKKKMDEQ	R	D	L	A	K	L	5	0	1	5	0	2	4	3	0	1	6	2	0	1	2	3	1	0	1	1	0	38	1	4018.95	262448;262819	262819	1275	1312	no	no	3	7.9698e-10	72.639	By matching	By matching	By matching	By MS/MS	By MS/MS	By matching	By matching	By matching
DLLSYALYPGVFK	GEENIDEKDLLSYALY	ALYPGVFKDWKDYQVV	K	D	L	F	K	D	1	0	0	1	0	0	0	1	0	0	3	1	0	1	1	1	0	0	2	1	0	13	0	1484.79	186931	186931	989	1001	yes	yes	2	8.9992e-06	147.24	By matching	By matching	By matching	By matching	By matching	By matching	By matching	By matching
DLLTDDYSTSQTLK	ADIAKSPKDLLTDDYS	YSTSQTLKCKKSAGPV	K	D	L	L	K	C	0	0	0	3	0	1	0	0	0	0	3	1	0	0	0	2	3	0	1	0	0	14	0	1598.77	278901;262176	278901	14	27	yes	no	2	5.7666e-53	241.76	By MS/MS	By MS/MS	By MS/MS	By MS/MS	By MS/MS	By MS/MS	By matching	By matching
DLLTLIDPLCEK	TQRKANSRDLLTLIDP	LIDPLCEKTIKTTILD	R	D	L	E	K	T	0	0	0	2	1	0	1	0	0	1	4	1	0	0	1	0	1	0	0	0	0	12	0	1428.75	228863	228863	91	102	yes	yes	2	0.00017432	124.12	By matching	By matching	By matching	By matching	By matching	By matching	By matching	By matching
DLLTSIALTSLATK	GESMIDNRDLLTSIAL	ALTSLATKLDYDSSLS	R	D	L	T	K	L	2	0	0	1	0	0	0	0	0	1	4	1	0	0	0	2	3	0	0	0	0	14	0	1445.83	181767	181767	152	165	yes	yes	2	5.6989e-06	148.41	By matching	By MS/MS	By matching	By MS/MS	By MS/MS	By matching	By matching	By matching
DLLVDTNGAGDAFVGGFLSQLATGK	HAVVPLSKDLLVDTNG	LSQLATGKELDACVKA	K	D	L	G	K	E	3	0	1	3	0	1	0	5	0	0	4	1	0	2	0	1	2	0	0	2	0	25	0	2465.24	276698	276698	290	314	yes	yes	2;3	1.8242e-36	197.47	By matching	By MS/MS	By matching	By matching	By matching	By matching	By matching	By matching
DLLVQAEEDWPSLLAR	ITQLETVKDLLVQAEE	DWPSLLARLENMRSVI	K	D	L	A	R	L	2	1	0	2	0	1	2	0	0	0	4	0	0	0	1	1	0	1	0	1	0	16	0	1853.95	205796;278711	205796	743	758	yes	no	2	0.00022335	120.63	By matching	By matching	By matching	By matching	By matching	By matching	By matching	By matching
DLMACAQTGSGK	CPIGSAGRDLMACAQT	CAQTGSGKTAGFLFPI	R	D	L	G	K	T	2	0	0	1	1	1	0	2	0	0	1	1	1	0	0	1	1	0	0	0	0	12	0	1237.54	277796	277796	205	216	yes	yes	2	0.0030717	92.781	By MS/MS	By matching	By matching	By matching	By matching	By matching	By matching	By matching
DLNDVETTPELTWIYDAAR	GGRQQFFRDLNDVETT	TWIYDAARHKYAVLKE	R	D	L	A	R	H	2	1	1	3	0	0	2	0	0	1	2	0	0	0	1	0	3	1	1	1	0	19	0	2221.05	258392;232587	258392	276	294	yes	no	2	0.00011646	120.71	By matching	By matching	By matching	By matching	By matching	By matching	By matching	By matching
DLPKEEVVEIVK	RNRLDEKRDLPKEEVV	EEVVEIVKDAFLSCGE	R	D	L	V	K	D	0	0	0	1	0	0	3	0	0	1	1	2	0	0	1	0	0	0	0	3	0	12	1	1396.78	270583	270583	221	232	yes	yes	2	8.6302e-06	161.87	By matching	By matching	By MS/MS	By MS/MS	By MS/MS	By MS/MS	By matching	By matching
DLPKEEVVEIVKDAFLSCGER	RNRLDEKRDLPKEEVV	AFLSCGERDIYTGDQV	R	D	L	E	R	D	1	1	0	2	1	0	4	1	0	1	2	2	0	1	1	1	0	0	0	3	0	21	2	2432.23	270583	270583	221	241	yes	yes	3	0.0029472	72.883	By matching	By matching	By matching	By matching	By matching	By matching	By matching	By matching
DLQNLIVK	DALVKDLKDLQNLIVK	DLQNLIVKAAGLPLGI	K	D	L	V	K	A	0	0	1	1	0	1	0	0	0	1	2	1	0	0	0	0	0	0	0	1	0	8	0	941.555	273310;269797	273310	131	138	yes	no	2	0.0037881	111.95	By matching	By matching	By matching	By matching	By MS/MS	By matching	By matching	By matching
DLQVLGDTCTISCGK	DEFQRIVRDLQVLGDT	TCTISCGKEGVRFSVT	R	D	L	G	K	E	0	0	0	2	2	1	0	2	0	1	2	1	0	0	0	1	2	0	0	1	0	15	0	1665.77	203554;191550	203554	150	164	yes	no	2	3.5683e-41	225.6	By matching	By matching	By matching	By matching	By matching	By matching	By MS/MS	By MS/MS
DLSDQDPELLNLIEQEK	SSGAYLNRDLSDQDPE	LNLIEQEKARQRNSLV	R	D	L	E	K	A	0	0	1	3	0	2	3	0	0	1	4	1	0	0	1	1	0	0	0	0	0	17	0	1997.98	225910;198645	225910	15	31	yes	no	2	2.5655e-06	153.21	By matching	By matching	By matching	By matching	By matching	By matching	By matching	By matching
DLSLREPK	CRPGALARDLSLREPK	DLSLREPKYNKTAAYC	R	D	L	P	K	Y	0	1	0	1	0	0	1	0	0	0	2	1	0	0	1	1	0	0	0	0	0	8	1	956.529	271944	271944	410	417	yes	yes	2	0.0078883	150.36	By matching	By matching	By matching	By matching	By matching	By matching	By matching	By matching
DLTDDNNVVVVYHNPYDNVK	PPFVVDKRDLTDDNNV	HNPYDNVKELAHIFFG	R	D	L	V	K	E	0	0	4	4	0	0	0	0	1	0	1	1	0	0	1	0	1	0	2	5	0	20	0	2332.1	171507;168262	171507	160	179	yes	no	3	0.00053022	87.676	By matching	By matching	By matching	By MS/MS	By MS/MS	By matching	By matching	By matching
DLTDYLMK	VRMDLAGRDLTDYLMK	DLTDYLMKILTERGYS	R	D	L	M	K	I	0	0	0	2	0	0	0	0	0	0	2	1	1	0	0	0	1	0	1	0	0	8	0	997.479	269912;222567;209894;176600;171145	269912	186	193	yes	no	2	0.0052059	107.01	By MS/MS	By MS/MS	By matching	By matching	By MS/MS	By MS/MS	By MS/MS	By MS/MS
DLTLGENWVPAAGSELR	VIKGKSGRDLTLGENW	PAAGSELRLGTIRLYD	R	D	L	L	R	L	2	1	1	1	0	0	2	2	0	0	3	0	0	0	1	1	1	1	0	1	0	17	0	1826.92	262819	262819	181	197	yes	yes	2	0.02379	65.265	By matching	By matching	By matching	By matching	By matching	By matching	By matching	By matching
DLTLGESWVPAAGSELR	VIKGKSGRDLTLGESW	PAAGSELRLGTIRLYD	R	D	L	L	R	L	2	1	0	1	0	0	2	2	0	0	3	0	0	0	1	2	1	1	0	1	0	17	0	1799.91	262448	262448	108	124	yes	yes	2	3.1137e-16	188	By matching	By matching	By matching	By matching	By matching	By matching	By matching	By matching
DLTNRPVAILVLTAGRPDDADELDATLLK	AIQDAFNKDLTNRPVA	ELDATLLKAVTRLADT	K	D	L	L	K	A	4	2	1	5	0	0	1	1	0	1	6	1	0	0	2	0	3	0	0	2	0	29	2	3104.67	275866	275866	116	144	yes	yes	4	0.00057249	49.871	By matching	By matching	By matching	By matching	By matching	By matching	By matching	By matching
DLVADVCVASLTDPK	LNSGEISRDLVADVCV	VASLTDPKANNKVLEI	R	D	L	P	K	A	2	0	0	3	1	0	0	0	0	0	2	1	0	0	1	1	1	0	0	3	0	15	0	1601.8	212595	212595	290	304	yes	yes	2	4.3771e-05	126.77	By matching	By matching	By matching	By matching	By MS/MS	By MS/MS	By matching	By matching
DLVKPGYENDPNQIAK	QECQEKARDLVKPGYE	NDPNQIAKVEQALISC	R	D	L	A	K	V	1	0	2	2	0	1	1	1	0	1	1	2	0	0	2	0	0	0	1	1	0	16	1	1799.91	272591;260914	272591	102	117	no	no	2;3	0.00067219	119.96	By MS/MS	By MS/MS	By MS/MS	By matching	By MS/MS	By MS/MS	By matching	By matching
DLVNPDYTSK	AVLSQFYKDLVNPDYT	VNPDYTSKFIIYHRRF	K	D	L	S	K	F	0	0	1	2	0	0	0	0	0	0	1	1	0	0	1	1	1	0	1	1	0	10	0	1150.55	225787;199438	225787	227	236	yes	no	2	0.00032968	122.69	By MS/MS	By MS/MS	By MS/MS	By MS/MS	By MS/MS	By matching	By matching	By matching
DLVPDMGNFYEQYR	LPHMYVLKDLVPDMGN	GNFYEQYRSIEPWLQA	K	D	L	Y	R	S	0	1	1	2	0	1	1	1	0	0	1	0	1	1	1	0	0	0	2	1	0	14	0	1745.77	224388;287448;227880	224388	144	157	yes	no	2	0.00057422	107.82	By matching	By matching	By matching	By MS/MS	By MS/MS	By MS/MS	By matching	By matching
DLVQSIPWTAQK	LQPGITLRDLVQSIPW	SIPWTAQKMGLLTTEK	R	D	L	Q	K	M	1	0	0	1	0	2	0	0	0	1	1	1	0	0	1	1	1	1	0	1	0	12	0	1384.74	179393	179393	559	570	yes	yes	2	1.0622e-16	196.7	By MS/MS	By MS/MS	By MS/MS	By MS/MS	By MS/MS	By MS/MS	By MS/MS	By MS/MS
DLWEADKSK	GAEKTWDRDLWEADKS	LWEADKSKVKKIESTD	R	D	L	S	K	V	1	0	0	2	0	0	1	0	0	0	1	2	0	0	0	1	0	1	0	0	0	9	1	1090.53	211688	211688	211	219	yes	yes	2	0.014335	120.99	By matching	By matching	By matching	By matching	By matching	By matching	By matching	By matching
DLWEATSFK	ESKMTVLRDLWEATSF	LWEATSFKLEHRQRNP	R	D	L	F	K	L	1	0	0	1	0	0	1	0	0	0	1	1	0	1	0	1	1	1	0	0	0	9	0	1095.52	275387	275387	898	906	yes	yes	2	0.016836	80.231	By matching	By matching	By matching	By matching	By matching	By matching	By matching	By matching
DLYELANDQTGK	INGAKTVRDLYELAND	LANDQTGKYTTPILWC	R	D	L	G	K	Y	1	0	1	2	0	1	1	1	0	0	2	1	0	0	0	0	1	0	1	0	0	12	0	1365.64	268110	268110	130	141	yes	yes	2	0.00037526	111.88	By matching	By matching	By matching	By matching	By matching	By matching	By matching	By matching
DMAGLLTPR	GSHSLAIKDMAGLLTP	MAGLLTPRAATLLVSA	K	D	M	P	R	A	1	1	0	1	0	0	0	1	0	0	2	0	1	0	1	0	1	0	0	0	0	9	0	972.506	186931	186931	724	732	yes	yes	2	0.010476	86.898	By matching	By matching	By matching	By matching	By matching	By matching	By matching	By matching
DMALACDMAK	FPLKHAHKDMALACDM	ALACDMAKAANVEYSV	K	D	M	A	K	A	3	0	0	2	1	0	0	0	0	0	1	1	2	0	0	0	0	0	0	0	0	10	0	1124.47	180727	180727	253	262	yes	yes	2	0.010987	80.706	By matching	By matching	By matching	By matching	By matching	By matching	By matching	By matching
DMASGATDIEVNADNADADLSVK	GITAGADRDMASGATD	ADADLSVKVIASADGG	R	D	M	V	K	V	5	0	2	5	0	0	1	1	0	1	1	1	1	0	0	2	1	0	0	2	0	23	0	2321.03	268179	268179	96	118	yes	yes	2	1.9934e-198	341.1	By MS/MS	By MS/MS	By MS/MS	By MS/MS	By MS/MS	By MS/MS	By MS/MS	By MS/MS
DMDNNIIGAVMMAQDVTVAVKR	LVNITPQRDMDNNIIG	DVTVAVKRDRSVTGMA	R	D	M	K	R	D	3	1	2	3	0	1	0	1	0	2	0	1	3	0	0	0	1	0	0	4	0	22	1	2390.18	243977	243977	522	543	yes	yes	2	0.0064476	71.148	By matching	By matching	By matching	By matching	By matching	By matching	By matching	By MS/MS
DMFQENMYIAPEGDVHQPSDLIR	LTTPSGLRDMFQENMY	HQPSDLIRALPLCVEA	R	D	M	I	R	A	1	1	1	3	0	2	2	1	1	2	1	0	2	1	2	1	0	0	1	1	0	23	0	2704.23	214967;212170	214967	673	695	yes	no	3	7.2237e-08	97.776	By matching	By matching	By matching	By matching	By matching	By matching	By matching	By matching
DMGEDVFQTGK	QLSDRRGKDMGEDVFQ	EDVFQTGKSADGTLGL	K	D	M	G	K	S	0	0	0	2	0	1	1	2	0	0	0	1	1	1	0	0	1	0	0	1	0	11	0	1225.53	268915	268915	206	216	yes	yes	2	0.0042629	89.44	By matching	By matching	By matching	By matching	By matching	By matching	By matching	By matching
DMGVDKEPHAVQNLVDGK	VWATVDPKDMGVDKEP	VQNLVDGKWETGKSAV	K	D	M	G	K	W	1	0	1	3	0	1	1	2	1	0	1	2	1	0	1	0	0	0	0	3	0	18	1	1950.95	208511;215251	208511	40	57	yes	no	3	0.0035415	86.016	By matching	By matching	By matching	By matching	By matching	By matching	By matching	By matching
DMHPMTQLIIGLNACQTESQFAK	TLVNSLPKDMHPMTQL	QTESQFAKAYADGAPK	K	D	M	A	K	A	2	0	1	1	1	3	1	1	1	2	2	1	2	1	1	1	2	0	0	0	0	23	0	2632.24	224559	224559	145	167	yes	yes	3	6.7271e-08	99.407	By matching	By matching	By matching	By matching	By matching	By matching	By matching	By matching
DMLATENIQGGALK	RPRGRGYRDMLATENI	NIQGGALKTWSFPDPN	R	D	M	L	K	T	2	0	1	1	0	1	1	2	0	1	2	1	1	0	0	0	1	0	0	0	0	14	0	1459.73	260383	260383	101	114	yes	yes	2	5.7767e-31	217.91	By matching	By matching	By matching	By MS/MS	By MS/MS	By MS/MS	By matching	By matching
DMLESLGFGSLNGVAVNSGPHR	ITIDPDTRDMLESLGF	AVNSGPHRE_______	R	D	M	H	R	E	1	1	2	1	0	0	1	4	1	0	3	0	1	1	1	3	0	0	0	2	0	22	0	2256.1	228729	228729	103	124	yes	yes	3	0.0017963	57.366	By matching	By matching	By matching	By matching	By matching	By matching	By matching	By matching
DMLESLGFGSLNGVAVNSGPHRE	ITIDPDTRDMLESLGF	VNSGPHRE________	R	D	M	R	E	-	1	1	2	1	0	0	2	4	1	0	3	0	1	1	1	3	0	0	0	2	0	23	1	2385.14	228729	228729	103	125	yes	yes	2;3	2.505e-18	178.73	By MS/MS	By MS/MS	By MS/MS	By MS/MS	By MS/MS	By MS/MS	By MS/MS	By MS/MS
DMMIDQYSTLK	TVGAYVSKDMMIDQYS	IDQYSTLKAPIEDGEQ	K	D	M	L	K	A	0	0	0	2	0	1	0	0	0	1	1	1	2	0	0	1	1	0	1	0	0	11	0	1343.61	262448;262819	262819	507	517	no	no	2	5.7686e-21	199.12	By matching	By matching	By matching	By matching	By MS/MS	By matching	By matching	By matching
DMPDGIEINEIKK	LDTTKLLRDMPDGIEI	IEINEIKKAYELCFER	R	D	M	K	K	A	0	0	1	2	0	0	2	1	0	3	0	2	1	0	1	0	0	0	0	0	0	13	1	1500.75	199348;191088	199348	264	276	yes	no	2	0.0015456	115.34	By matching	By matching	By matching	By matching	By matching	By matching	By matching	By matching
DMPEGSIVLLHACAHNPTGMDPTLEQWK	VNMMKDIKDMPEGSIV	DPTLEQWKEMSETIKK	K	D	M	W	K	E	2	0	1	2	1	1	2	2	2	1	3	1	2	0	3	1	2	1	0	1	0	28	0	3146.46	266538;209612	266538	194	221	yes	no	3	0.065896	15.963	By matching	By matching	By matching	By matching	By matching	By matching	By matching	By matching
DMPPSYLFQQDNNELMEDIREPGLQGGENVPEFTQAFLK	LQLDLLKKDMPPSYLF	EFTQAFLKERDSKTEV	K	D	M	L	K	E	1	1	3	3	0	4	5	3	0	1	4	1	2	3	4	1	1	0	1	1	0	39	1	4496.09	241313	241313	127	165	yes	yes	3;4	4.7575e-15	86.81	By matching	By matching	By matching	By MS/MS	By MS/MS	By MS/MS	By MS/MS	By MS/MS
DMSGPSGFSTEDFIGK	FRYGQGTRDMSGPSGF	STEDFIGKVAWRLNRY	R	D	M	G	K	V	0	0	0	2	0	0	1	3	0	1	0	1	1	2	1	3	1	0	0	0	0	16	0	1673.72	171507;168262	171507	385	400	yes	no	2	7.3247e-33	224.67	By matching	By matching	By matching	By MS/MS	By MS/MS	By MS/MS	By matching	By MS/MS
DMSKDELLK	MVKAFELRDMSKDELL	MSKDELLKTLTELRKE	R	D	M	L	K	T	0	0	0	2	0	0	1	0	0	0	2	2	1	0	0	1	0	0	0	0	0	9	1	1077.54	267132	267132	9	17	yes	yes	2	1.9123e-10	160.75	By MS/MS	By MS/MS	By MS/MS	By MS/MS	By MS/MS	By MS/MS	By matching	By matching
DMTREEMLELNAK	DLSDIETRDMTREEML	EMLELNAKNEDIMNME	R	D	M	A	K	N	1	1	1	1	0	0	3	0	0	0	2	1	2	0	0	0	1	0	0	0	0	13	1	1578.74	267663	267663	71	83	yes	yes	2	0.00022051	140.31	By matching	By matching	By matching	By matching	By matching	By matching	By matching	By matching
DMVTTFLEANGR	DTNPNAFRDMVTTFLE	TFLEANGRGYWDTSEE	R	D	M	G	R	G	1	1	1	1	0	0	1	1	0	0	1	0	1	1	0	0	2	0	0	1	0	12	0	1352.64	266498;261055	266498	1371	1382	yes	no	2	7.2482e-06	152.47	By matching	By matching	By matching	By matching	By matching	By matching	By matching	By matching
DNEVCSQYAPITWQVDR	GSTTGTSRDNEVCSQY	PITWQVDRKCHMISAS	R	D	N	D	R	K	1	1	1	2	1	2	1	0	0	1	0	0	0	0	1	1	1	1	1	2	0	17	0	2079.93	228976	228976	206	222	yes	yes	2	4.9931e-84	270.94	By MS/MS	By MS/MS	By MS/MS	By MS/MS	By MS/MS	By MS/MS	By matching	By matching
DNEVCSQYAPITWQVDRK	GSTTGTSRDNEVCSQY	ITWQVDRKCHMISASS	R	D	N	R	K	C	1	1	1	2	1	2	1	0	0	1	0	1	0	0	1	1	1	1	1	2	0	18	1	2208.03	228976	228976	206	223	yes	yes	3	0.0056509	75.911	By matching	By matching	By matching	By MS/MS	By matching	By matching	By matching	By matching
DNFLSAYEAEEYGLVDR	TIIKDLDRDNFLSAYE	EEYGLVDRVLEYNKDT	R	D	N	D	R	V	2	1	1	2	0	0	3	1	0	0	2	0	0	1	0	1	0	0	2	1	0	17	0	1989.9	219627	219627	185	201	yes	yes	2	1.1342e-32	220.78	By MS/MS	By matching	By MS/MS	By matching	By matching	By MS/MS	By MS/MS	By matching
DNGPCFLFAPVK	GITKSMIRDNGPCFLF	CFLFAPVKQMKESKGP	R	D	N	V	K	Q	1	0	1	1	1	0	0	1	0	0	1	1	0	2	2	0	0	0	0	1	0	12	0	1363.66	263399	263399	652	663	yes	yes	2	5.5414e-21	167.18	By MS/MS	By MS/MS	By MS/MS	By MS/MS	By MS/MS	By MS/MS	By matching	By MS/MS
DNGYAIPAVNCISSSGINACLEAAK	MDLLQHAKDNGYAIPA	NACLEAAKANDAPIII	K	D	N	A	K	A	5	0	3	1	2	0	1	2	0	3	1	1	0	0	1	3	0	0	1	1	0	25	0	2594.21	272546;269285	272546	85	109	yes	no	2;3	1.4155e-46	212.04	By matching	By matching	By matching	By matching	By matching	By matching	By MS/MS	By matching
DNHLTGVNIGDSR	TLSMAIVRDNHLTGVN	GVNIGDSRVVLGREKN	R	D	N	S	R	V	0	1	2	2	0	0	0	2	1	1	1	0	0	0	0	1	1	0	0	1	0	13	0	1396.67	202516;195198	202516	107	119	yes	no	2	0.0023905	94.717	By matching	By matching	By matching	By matching	By matching	By matching	By matching	By matching
DNIQGITKPAIR	KRHRKVLRDNIQGITK	GITKPAIRRLARRGGV	R	D	N	I	R	R	1	1	1	1	0	1	0	1	0	3	0	1	0	0	1	0	1	0	0	0	0	12	1	1324.75	273403;270548;232356;222823;215981;202315;180577	273403	25	36	yes	no	2	4.1661e-51	239.48	By MS/MS	By MS/MS	By MS/MS	By MS/MS	By MS/MS	By MS/MS	By MS/MS	By MS/MS
DNIQNYIR	DQNWMAVKDNIQNYIR	DNIQNYIRSLNFKYRV	K	D	N	I	R	S	0	1	2	1	0	1	0	0	0	2	0	0	0	0	0	0	0	0	1	0	0	8	0	1034.51	208692;278509	208692	117	124	yes	no	2	0.0080619	96.668	By matching	By matching	By matching	By matching	By matching	By matching	By matching	By matching
DNLGFEDVEDVDPTTVIELTSDDLKENADNTLLK	RILLFVNRDNLGFEDV	NADNTLLKFVQYQRVN	R	D	N	L	K	F	1	0	3	7	0	0	4	1	0	1	5	2	0	1	1	1	4	0	0	3	0	34	1	3776.8	220435	220435	107	140	yes	yes	3	0.068841	19.694	By matching	By matching	By matching	By matching	By matching	By matching	By matching	By matching
DNLPILLLVIDNGR	ELLNAASKDNLPILLL	LLVIDNGRAINTFTPD	K	D	N	G	R	A	0	1	2	2	0	0	0	1	0	2	4	0	0	0	1	0	0	0	0	1	0	14	0	1563.9	263399	263399	285	298	yes	yes	2	5.1725e-41	227.63	By MS/MS	By MS/MS	By MS/MS	By MS/MS	By MS/MS	By MS/MS	By MS/MS	By MS/MS
DNLTLWTSDQADADGADKEEVVDN	TLIMQLLRDNLTLWTS	DKEEVVDN________	R	D	N	D	N	-	3	0	2	6	0	1	2	1	0	0	2	1	0	0	0	1	2	1	0	2	0	24	1	2620.14	272557;170079	272557	221	244	yes	no	2	2.2085e-35	205.25	By MS/MS	By matching	By matching	By MS/MS	By matching	By matching	By MS/MS	By MS/MS
DNSGDGEFIGDFR	LVLEFIMRDNSGDGEF	GEFIGDFRSGTIDFGW	R	D	N	F	R	S	0	1	1	3	0	0	1	3	0	1	0	0	0	2	0	1	0	0	0	0	0	13	0	1427.6	143190	143190	133	145	yes	yes	2	3.6015e-82	281.6	By MS/MS	By MS/MS	By MS/MS	By MS/MS	By MS/MS	By MS/MS	By MS/MS	By MS/MS
DNSGEAVVTVPIK	ADIEKIIKDNSGEAVV	AVVTVPIKNTDRSSGA	K	D	N	I	K	N	1	0	1	1	0	0	1	1	0	1	0	1	0	0	1	1	1	0	0	3	0	13	0	1327.7	225787;199438	225787	1355	1367	yes	no	2	0.0042623	98.582	By matching	By matching	By matching	By matching	By matching	By matching	By matching	By matching
DNTAMLWDLNEGK	SLAASGGKDNTAMLWD	LWDLNEGKRLYSLDAG	K	D	N	G	K	R	1	0	2	2	0	0	1	1	0	0	2	1	1	0	0	0	1	1	0	0	0	13	0	1505.68	189250;190745	189250	223	235	yes	no	2	9.1943e-153	334.53	By MS/MS	By MS/MS	By MS/MS	By matching	By MS/MS	By MS/MS	By MS/MS	By MS/MS
DNTAMLWDLNEGKR	SLAASGGKDNTAMLWD	WDLNEGKRLYSLDAGE	K	D	N	K	R	L	1	1	2	2	0	0	1	1	0	0	2	1	1	0	0	0	1	1	0	0	0	14	1	1661.78	189250;190745	189250	223	236	yes	no	2;3	1.857e-112	300.33	By MS/MS	By MS/MS	By MS/MS	By MS/MS	By MS/MS	By MS/MS	By MS/MS	By MS/MS
DNVLLPLPFQEHTDFLSK	YLSPELWKDNVLLPLP	EHTDFLSKKL______	K	D	N	S	K	K	0	0	1	2	0	1	1	0	1	0	4	1	0	2	2	1	1	0	0	1	0	18	0	2112.09	211642;211493	211642	248	265	yes	no	2;3	1.1543e-43	226.08	By MS/MS	By MS/MS	By MS/MS	By MS/MS	By MS/MS	By MS/MS	By MS/MS	By MS/MS
DPDAFIDADAR	SGGMADTRDPDAFIDA	AFIDADARKSISAAPS	R	D	P	A	R	K	3	1	0	4	0	0	0	0	0	1	0	0	0	1	1	0	0	0	0	0	0	11	0	1204.54	261222;265170	261222	48	58	yes	no	2	6.5607e-07	164.48	By MS/MS	By MS/MS	By MS/MS	By MS/MS	By MS/MS	By MS/MS	By matching	By MS/MS
DPDAFIDADARK	SGGMADTRDPDAFIDA	FIDADARKSISAAPSF	R	D	P	R	K	S	3	1	0	4	0	0	0	0	0	1	0	1	0	1	1	0	0	0	0	0	0	12	1	1332.63	261222;265170	261222	48	59	yes	no	2	7.8597e-21	202	By MS/MS	By MS/MS	By matching	By MS/MS	By MS/MS	By MS/MS	By MS/MS	By MS/MS
DPDGLIMTFGDMMR	FSEEIIKRDPDGLIMT	MTFGDMMRGQIVMPAE	R	D	P	M	R	G	0	1	0	3	0	0	0	2	0	1	1	0	3	1	1	0	1	0	0	0	0	14	0	1597.69	215404;169535	215404	313	326	yes	no	2	0.026446	67.326	By matching	By matching	By matching	By matching	By matching	By matching	By matching	By MS/MS
DPENNDRLPGQTQQFK	GMDIMITRDPENNDRL	PGQTQQFKVRLPFPGG	R	D	P	F	K	V	0	1	2	2	0	3	1	1	0	0	1	1	0	1	2	0	1	0	0	0	0	16	1	1885.89	269010	269010	293	308	yes	yes	3	0.0026961	94.023	By matching	By matching	By matching	By MS/MS	By MS/MS	By MS/MS	By matching	By matching
DPIFGFNVPVSLDGVKPEVLDIR	IENADFRRDPIFGFNV	KPEVLDIRSTWSSPEA	R	D	P	I	R	S	0	1	1	3	0	0	1	2	0	2	2	1	0	2	3	1	0	0	0	4	0	23	1	2525.35	269498	269498	451	473	yes	yes	3	5.94e-11	148.69	By MS/MS	By MS/MS	By MS/MS	By MS/MS	By MS/MS	By MS/MS	By MS/MS	By matching
DPNEGEIVAVGPGDR	FLPTDTTKDPNEGEIV	VAVGPGDRDVTGNLHP	K	D	P	D	R	D	1	1	1	2	0	0	2	3	0	1	0	0	0	0	2	0	0	0	0	2	0	15	0	1523.72	217127	217127	42	56	yes	yes	2	0.0037017	91.932	By matching	By matching	By matching	By matching	By matching	By matching	By matching	By matching
DPSAPPASYVK	IMIKLCSRDPSAPPAS	APPASYVKGGGGIFTD	R	D	P	V	K	G	2	0	0	1	0	0	0	0	0	0	0	1	0	0	3	2	0	0	1	1	0	11	0	1130.56	272241;207854	272241	145	155	yes	no	2	1.299e-05	123.11	By MS/MS	By MS/MS	By MS/MS	By matching	By MS/MS	By MS/MS	By MS/MS	By MS/MS
DPSTTMHAEDLQAGSSYDIPK	AIHEEMLRDPSTTMHA	GSSYDIPKLTQQTYGS	R	D	P	P	K	L	2	0	0	3	0	1	1	1	1	1	1	1	1	0	2	3	2	0	1	0	0	21	0	2262.01	263399	263399	509	529	yes	yes	2;3	1.0889e-08	151.58	By matching	By matching	By matching	By matching	By matching	By matching	By matching	By matching
DPTEIPWGEAGADIVCESTGIFTSIEK	KIKFFACRDPTEIPWG	GIFTSIEKASFHLKGG	R	D	P	E	K	A	2	0	0	2	1	0	4	3	0	4	0	1	0	1	2	2	3	1	0	1	0	27	0	2921.36	269867	269867	80	106	yes	yes	2;3	7.0066e-27	177.38	By MS/MS	By MS/MS	By MS/MS	By MS/MS	By MS/MS	By MS/MS	By MS/MS	By MS/MS
DPTPLLEDLNAK	LYAAAMAKDPTPLLED	LLEDLNAKLIELDGII	K	D	P	A	K	L	1	0	1	2	0	0	1	0	0	0	3	1	0	0	2	0	1	0	0	0	0	12	0	1324.69	182589	182589	226	237	yes	yes	2	5.8511e-05	138.2	By matching	By matching	By matching	By matching	By matching	By MS/MS	By matching	By matching
DQAETLTLTSR	PKIIGALKDQAETLTL	ETLTLTSRAFYNDTLG	K	D	Q	S	R	A	1	1	0	1	0	1	1	0	0	0	2	0	0	0	0	1	3	0	0	0	0	11	0	1233.62	273536;269005	269005	89	99	no	no	2	3.5515e-11	182.37	By MS/MS	By MS/MS	By MS/MS	By MS/MS	By MS/MS	By MS/MS	By MS/MS	By MS/MS
DQEFSGDMNSAAVK	KEGLTVFRDQEFSGDM	DMNSAAVKRIEGVQML	R	D	Q	V	K	R	2	0	1	2	0	1	1	1	0	0	0	1	1	1	0	2	0	0	0	1	0	14	0	1497.64	277665;174712	277665	355	368	yes	no	2	1.8445e-05	138.01	By matching	By matching	By matching	By matching	By matching	By matching	By matching	By matching
DQFGTAESPGDYR	FLEFFVMKDQFGTAES	AESPGDYRNGVGVTVW	K	D	Q	Y	R	N	1	1	0	2	0	1	1	2	0	0	0	0	0	1	1	1	1	0	1	0	0	13	0	1441.61	174589	174589	155	167	yes	yes	2	1.175e-52	241.76	By MS/MS	By MS/MS	By MS/MS	By MS/MS	By MS/MS	By MS/MS	By matching	By matching
DQGAALPYSK	DEAREVLKDQGAALPY	GAALPYSKGFHLICQL	K	D	Q	S	K	G	2	0	0	1	0	1	0	1	0	0	1	1	0	0	1	1	0	0	1	0	0	10	0	1048.52	272692	272692	42	51	yes	yes	2	0.0096537	81.92	By matching	By matching	By matching	By matching	By matching	By matching	By matching	By matching
DQGMNVSMMADSTSR	ITLAEYFRDQGMNVSM	MMADSTSRWAEALREI	R	D	Q	S	R	W	1	1	1	2	0	1	0	1	0	0	0	0	3	0	0	3	1	0	0	1	0	15	0	1628.66	272333;170746	272333	346	360	yes	no	2	2.1015e-41	231.21	By matching	By matching	By matching	By MS/MS	By MS/MS	By MS/MS	By matching	By matching
DQGTHGSIIK	AVMGAWAKDQGTHGSI	GTHGSIIKMFSDPTSE	K	D	Q	I	K	M	0	0	0	1	0	1	0	2	1	2	0	1	0	0	0	1	1	0	0	0	0	10	0	1054.54	199895;259160	199895	53	62	yes	no	2	0.00022453	128.51	By matching	By matching	By matching	By matching	By matching	By matching	By matching	By matching
DQLVEYVTTQYTAPR	QNIRSLTRDQLVEYVT	TTQYTAPRMVVSGAGA	R	D	Q	P	R	M	1	1	0	1	0	2	1	0	0	0	1	0	0	0	1	0	3	0	2	2	0	15	0	1782.88	170828	170828	227	241	yes	yes	2;3	0.0023765	95.854	By matching	By matching	By matching	By MS/MS	By MS/MS	By MS/MS	By matching	By matching
DQTAEVIESFVK	FKAVKHVKDQTAEVIE	EVIESFVKGQVSTSGI	K	D	Q	V	K	G	1	0	0	1	0	1	2	0	0	1	0	1	0	1	0	1	1	0	0	2	0	12	0	1364.68	274583	274583	614	625	yes	yes	2	4.1121e-30	217.46	By MS/MS	By MS/MS	By MS/MS	By MS/MS	By MS/MS	By MS/MS	By MS/MS	By MS/MS
DQTGEETFFK	EPITIRVRDQTGEETF	TGEETFFKIKKSTKMS	R	D	Q	F	K	I	0	0	0	1	0	1	2	1	0	0	0	1	0	2	0	0	2	0	0	0	0	10	0	1200.53	166432	166432	24	33	yes	yes	2	0.059883	56.936	By matching	By matching	By matching	By matching	By matching	By matching	By matching	By matching
DQWSPALTISK	GICLDILKDQWSPALT	SPALTISKVLLSICSL	K	D	Q	S	K	V	1	0	0	1	0	1	0	0	0	1	1	1	0	0	1	2	1	1	0	0	0	11	0	1244.64	210723;167665	210723	91	101	yes	no	2	0.0025179	95.183	By matching	By matching	By matching	By matching	By matching	By matching	By matching	By matching
DQYDLDFK	SEFKVDGKDQYDLDFK	DQYDLDFKSPGATDPS	K	D	Q	F	K	S	0	0	0	3	0	1	0	0	0	0	1	1	0	1	0	0	0	0	1	0	0	8	0	1042.46	210137;168155	210137	256	263	yes	no	2	0.0020717	130.75	By MS/MS	By MS/MS	By matching	By MS/MS	By MS/MS	By MS/MS	By matching	By matching
DRSDLDYMLEIGVDWIALSFVQKPEDILEIR	EISPLTPKDRSDLDYM	PEDILEIREIIDRKTP	K	D	R	I	R	E	1	2	0	5	0	1	3	1	0	4	4	1	1	1	1	2	0	1	1	2	0	31	2	3677.87	229842	229842	197	227	no	no	3;4	0.0012873	51.094	By matching	By matching	By matching	By matching	By matching	By matching	By matching	By matching
DSAAHCISR	DDENIIVRDSAAHCIS	SAAHCISRICLLHVQF	R	D	S	S	R	I	2	1	0	1	1	0	0	0	1	1	0	0	0	0	0	2	0	0	0	0	0	9	0	1015.45	207446;207438	207446	364	372	yes	no	2	0.067819	58.699	By matching	By matching	By matching	By matching	By matching	By matching	By matching	By matching
DSAQFTVPDISLLDSAIAK	DGKGGGKKDSAQFTVP	LLDSAIAKAEQW____	K	D	S	A	K	A	3	0	0	3	0	1	0	0	0	2	2	1	0	1	1	3	1	0	0	1	0	19	0	1990.03	171176	171176	950	968	yes	yes	2	0.0056945	80.142	By matching	By matching	By matching	By matching	By matching	By matching	By matching	By matching
DSDMIIEVLPTALDKDDK	AFIDPQKKDSDMIIEV	TALDKDDKKTLRVRCI	K	D	S	D	K	K	1	0	0	5	0	0	1	0	0	2	2	2	1	0	1	1	1	0	0	1	0	18	1	2016.99	193653	193653	202	219	yes	yes	3	8.3904e-05	122.63	By matching	By matching	By matching	By matching	By matching	By matching	By matching	By matching
DSDMIIEVLPTALDKDDKK	AFIDPQKKDSDMIIEV	ALDKDDKKTLRVRCIQ	K	D	S	K	K	T	1	0	0	5	0	0	1	0	0	2	2	3	1	0	1	1	1	0	0	1	0	19	2	2145.09	193653	193653	202	220	yes	yes	3;4	8.9196e-05	130.95	By MS/MS	By MS/MS	By MS/MS	By MS/MS	By MS/MS	By MS/MS	By MS/MS	By MS/MS
DSDMTVQQLLDK	LVSQPYVKDSDMTVQQ	TVQQLLDKNNAKMIGF	K	D	S	D	K	N	0	0	0	3	0	2	0	0	0	0	2	1	1	0	0	1	1	0	0	1	0	12	0	1391.66	211441;211186	211441	464	475	yes	no	2	2.5786e-30	220.31	By MS/MS	By matching	By MS/MS	By MS/MS	By MS/MS	By MS/MS	By MS/MS	By matching
DSDMTVQQLLDKNNAK	LVSQPYVKDSDMTVQQ	LLDKNNAKMIGFTRLV	K	D	S	A	K	M	1	0	2	3	0	2	0	0	0	0	2	2	1	0	0	1	1	0	0	1	0	16	1	1818.88	211441;211186	211441	464	479	yes	no	3	0.0039917	89.43	By matching	By matching	By matching	By MS/MS	By MS/MS	By matching	By matching	By matching
DSETQLIADVDCTAEGKPVCDSNGVK	DKLMDDFKDSETQLIA	VCDSNGVKGFPTLKFG	K	D	S	V	K	G	2	0	1	4	2	1	2	2	0	1	1	2	0	0	1	2	2	0	0	3	0	26	1	2807.26	168518	168518	62	87	yes	yes	3	1.0683e-43	201.85	By matching	By matching	By matching	By matching	By matching	By matching	By matching	By matching
DSGANILGTDATDIER	NNLAGPLRDSGANILG	TDATDIERAEDRHQFS	R	D	S	E	R	A	2	1	1	3	0	0	1	2	0	2	1	0	0	0	0	1	2	0	0	0	0	16	0	1646.77	264682	264682	1116	1131	yes	yes	2	3.6527e-07	147.53	By matching	By matching	By matching	By MS/MS	By MS/MS	By matching	By matching	By matching
DSGCEVTSPDPDTIGRPWCQYK	IITTDMFKDSGCEVTS	GRPWCQYKQPEFSFEF	K	D	S	Y	K	Q	0	1	0	3	2	1	1	2	0	1	0	1	0	0	3	2	2	1	1	1	0	22	1	2567.11	272814;271815	272814	209	230	yes	no	3	1.4613e-08	141.13	By MS/MS	By MS/MS	By MS/MS	By MS/MS	By MS/MS	By MS/MS	By matching	By matching
DSGEAHVVEAIR	ILLSVRAKDSGEAHVV	AHVVEAIRRGKFKFAG	K	D	S	I	R	R	2	1	0	1	0	0	2	1	1	1	0	0	0	0	0	1	0	0	0	2	0	12	0	1281.63	271117;267535	271117	142	153	yes	no	2	3.6761e-05	142.76	By matching	By MS/MS	By matching	By matching	By matching	By matching	By MS/MS	By matching
DSGEAHVVEAIRR	ILLSVRAKDSGEAHVV	HVVEAIRRGKFKFAGR	K	D	S	R	R	G	2	2	0	1	0	0	2	1	1	1	0	0	0	0	0	1	0	0	0	2	0	13	1	1437.73	271117;267535	271117	142	154	yes	no	3	0.01187	91.549	By matching	By MS/MS	By MS/MS	By matching	By MS/MS	By MS/MS	By matching	By MS/MS
DSGISLAGDNLAMQR	HLLKEFKKDSGISLAG	GDNLAMQRLREAAEKA	K	D	S	Q	R	L	2	1	1	2	0	1	0	2	0	1	2	0	1	0	0	2	0	0	0	0	0	15	0	1546.74	197784	197784	213	227	yes	yes	2	1.0364e-42	238.88	By MS/MS	By MS/MS	By MS/MS	By MS/MS	By MS/MS	By MS/MS	By MS/MS	By MS/MS
DSGKHAVIFYDDLSK	ATMGEYFRDSGKHAVI	IFYDDLSKQAVAYRQM	R	D	S	S	K	Q	1	0	0	3	0	0	0	1	1	1	1	2	0	1	0	2	0	0	1	1	0	15	1	1693.83	210953	210953	257	271	yes	yes	3	0.011697	69.878	By matching	By matching	By matching	By matching	By matching	By matching	By matching	By matching
DSGLSPTTLFEHYQDEK	DAVQAHDRDSGLSPTT	FEHYQDEKSGDAWTNP	R	D	S	E	K	S	0	0	0	2	0	1	2	1	1	0	2	1	0	1	1	2	2	0	1	0	0	17	0	1965.9	174742;169332	174742	1483	1499	yes	no	2;3	4.0733e-24	209.33	By matching	By matching	By matching	By matching	By MS/MS	By MS/MS	By matching	By matching
DSIAAVILEPVVGNSGFIKPDK	KAIFESNKDSIAAVIL	SGFIKPDKEFLQGIRE	K	D	S	D	K	E	2	0	1	2	0	0	1	2	0	3	1	2	0	1	2	2	0	0	0	3	0	22	1	2268.24	187807;265063	187807	226	247	no	no	3	0.017826	42.118	By matching	By matching	By matching	By matching	By matching	By matching	By matching	By matching
DSIAAVILEPVVGNSGFIKPDKEFLQGIR	KAIFESNKDSIAAVIL	KEFLQGIRELCDANGA	K	D	S	I	R	E	2	1	1	2	0	1	2	3	0	4	2	2	0	2	2	2	0	0	0	3	0	29	2	3111.7	187807;265063	187807	226	254	no	no	3	0.00028857	57.051	By MS/MS	By matching	By MS/MS	By matching	By matching	By matching	By matching	By matching
DSLATVINILDLK	RKNIVAARDSLATVIN	VINILDLKS_______	R	D	S	L	K	S	1	0	1	2	0	0	0	0	0	2	3	1	0	0	0	1	1	0	0	1	0	13	0	1413.81	257935	257935	239	251	yes	yes	2	0.0011185	102.52	By matching	By matching	By matching	By matching	By matching	By matching	By matching	By matching
DSLLSHVTAR	NIADGTIKDSLLSHVT	LLSHVTAREVNADGAI	K	D	S	A	R	E	1	1	0	1	0	0	0	0	1	0	2	0	0	0	0	2	1	0	0	1	0	10	0	1097.58	213103	213103	416	425	yes	yes	2	1.706e-06	161.51	By MS/MS	By MS/MS	By MS/MS	By MS/MS	By MS/MS	By MS/MS	By MS/MS	By MS/MS
DSLWDGLTDAYAQIPMGVTAENLAK	LGSGLHLRDSLWDGLT	VTAENLAKKYNITREE	R	D	S	A	K	K	4	0	1	3	0	1	1	2	0	1	3	1	1	0	1	1	2	1	1	1	0	25	0	2678.29	268162	268162	147	171	yes	yes	2;3	2.1109e-21	173.55	By MS/MS	By MS/MS	By MS/MS	By MS/MS	By MS/MS	By MS/MS	By MS/MS	By MS/MS
DSLYKPDAPEYK	SLYPEASKDSLYKPDA	KPDAPEYKAKKYEVLK	K	D	S	Y	K	A	1	0	0	2	0	0	1	0	0	0	1	2	0	0	2	1	0	0	2	0	0	12	1	1424.68	206783	206783	94	105	yes	yes	2;3	2.3655e-06	166.7	By MS/MS	By MS/MS	By MS/MS	By MS/MS	By MS/MS	By MS/MS	By MS/MS	By matching
DSMDPLWYSNK	CTDNDAQRDSMDPLWY	DPLWYSNKYGLMDTDV	R	D	S	N	K	Y	0	0	1	2	0	0	0	0	0	0	1	1	1	0	1	2	0	1	1	0	0	11	0	1354.59	253566;260314	253566	221	231	yes	no	2	2.4265e-05	150.09	By matching	By matching	By matching	By matching	By matching	By matching	By matching	By matching
DSMFSAIHDK	DLLERIAKDSMFSAIH	MFSAIHDKLDTLVDPS	K	D	S	D	K	L	1	0	0	2	0	0	0	0	1	1	0	1	1	1	0	2	0	0	0	0	0	10	0	1149.51	177290;167203	177290	405	414	yes	no	2	0.0013386	106.4	By matching	By matching	By matching	By matching	By matching	By matching	By matching	By matching
DSMFSAIHDKLDTLVDPSLFVGR	DLLERIAKDSMFSAIH	DPSLFVGRAPEQVDEF	K	D	S	G	R	A	1	1	0	4	0	0	0	1	1	1	3	1	1	2	1	3	1	0	0	2	0	23	1	2562.28	177290;167203	177290	405	427	yes	no	3	0.038345	34.72	By matching	By matching	By matching	By matching	By matching	By matching	By matching	By matching
DSNESPLYVTK	EGGLYDQKDSNESPLY	ESPLYVTKEQCINSDD	K	D	S	T	K	E	0	0	1	1	0	0	1	0	0	0	1	1	0	0	1	2	1	0	1	1	0	11	0	1251.6	267557;271894	267557	278	288	yes	no	2	0.00034556	113.95	By matching	By matching	By matching	By matching	By matching	By matching	By matching	By matching
DSNGIAQVK	SQIGVILRDSNGIAQV	SNGIAQVKMVTGQKIV	R	D	S	V	K	M	1	0	1	1	0	1	0	1	0	1	0	1	0	0	0	1	0	0	0	1	0	9	0	930.477	270068;268363	270068	56	64	yes	no	2	3.6115e-06	166.07	By MS/MS	By MS/MS	By matching	By matching	By matching	By matching	By matching	By matching
DSNVYVPEEVKEYLMGAK	KEAERVCRDSNVYVPE	KEYLMGAKLADPRPLI	R	D	S	A	K	L	1	0	1	1	0	0	3	1	0	0	1	2	1	0	1	1	0	0	2	3	0	18	1	2070	262284;278600	262284	757	774	yes	no	3	0.012331	63.681	By matching	By matching	By matching	By MS/MS	By MS/MS	By MS/MS	By matching	By matching
DSNYDHHISIFSPQGR	________________	SIFSPQGRLYQMEYCF	R	D	S	G	R	L	0	1	1	2	0	1	0	1	2	2	0	0	0	1	1	3	0	0	1	0	0	16	0	1871.86	267879	267879	4	19	yes	yes	3	0.00091245	102.15	By matching	By matching	By matching	By matching	By matching	By matching	By matching	By matching
DSQEVVVDHTMDNTNIK	NIQLTASKDSQEVVVD	TMDNTNIKLTASADNQ	K	D	S	I	K	L	0	0	2	3	0	1	1	0	1	1	0	1	1	0	0	1	2	0	0	3	0	17	0	1943.89	268179	268179	198	214	yes	yes	2;3	0	422.56	By MS/MS	By MS/MS	By MS/MS	By MS/MS	By MS/MS	By MS/MS	By MS/MS	By MS/MS
DSSLEILPSQR	ISGYQRLRDSSLEILP	LEILPSQRTNEREFAH	R	D	S	Q	R	T	0	1	0	1	0	1	1	0	0	1	2	0	0	0	1	3	0	0	0	0	0	11	0	1243.64	233435;250337	233435	529	539	yes	no	2	0.0096111	79.659	By matching	By matching	By matching	By matching	By matching	By matching	By matching	By MS/MS
DSSSSCGPIFNPFGK	VCTYGDARDSSSSCGP	PIFNPFGKTHGSPSDD	R	D	S	G	K	T	0	0	1	1	1	0	0	2	0	1	0	1	0	2	2	4	0	0	0	0	0	15	0	1598.7	273091;269494	273091	58	72	yes	no	2	4.2995e-32	224.43	By MS/MS	By MS/MS	By MS/MS	By MS/MS	By MS/MS	By MS/MS	By matching	By matching
DSSTEGENEFFMGDAPK	DAYFARSKDSSTEGEN	FFMGDAPKPAVVNDQR	K	D	S	P	K	P	1	0	1	2	0	0	3	2	0	0	0	1	1	2	1	2	1	0	0	0	0	17	0	1859.75	270076;268373	270076	112	128	yes	no	2	2.2314e-11	179.9	By matching	By matching	By matching	By matching	By matching	By matching	By matching	By matching
DSSTEGENEFFMGDAPKPAVVNDQR	DAYFARSKDSSTEGEN	PAVVNDQRKADQKKVD	K	D	S	Q	R	K	2	1	2	3	0	1	3	2	0	0	0	1	1	2	2	2	1	0	0	2	0	25	1	2739.21	270076;268373	270076	112	136	yes	no	3	3.2886e-29	194.7	By MS/MS	By MS/MS	By MS/MS	By MS/MS	By MS/MS	By MS/MS	By MS/MS	By MS/MS
DSTLIMQLLR	TLNEESYKDSTLIMQL	TLIMQLLRDNLTLWTS	K	D	S	L	R	D	0	1	0	1	0	1	0	0	0	1	3	0	1	0	0	1	1	0	0	0	0	10	0	1188.65	272557;170079	272557	211	220	yes	no	2	2.6819e-09	168.83	By MS/MS	By MS/MS	By MS/MS	By MS/MS	By MS/MS	By matching	By matching	By MS/MS
DSVTYTEHAR	VFLENVIRDSVTYTEH	VTYTEHARRKTVTAMD	R	D	S	A	R	R	1	1	0	1	0	0	1	0	1	0	0	0	0	0	0	1	2	0	1	1	0	10	0	1177.54	273403;270548;232356;222823;215981;202315;180577	273403	69	78	yes	no	2	5.8981e-37	222.28	By MS/MS	By MS/MS	By MS/MS	By MS/MS	By MS/MS	By MS/MS	By MS/MS	By MS/MS
DSYSITLLPGDGIGPEITAATK	ALNAVSKKDSYSITLL	PEITAATKVALTALCE	K	D	S	T	K	V	2	0	0	2	0	0	1	3	0	3	2	1	0	0	2	2	3	0	1	0	0	22	0	2218.14	275954	275954	50	71	yes	yes	2	2.7655e-05	94.707	By matching	By matching	By matching	By matching	By matching	By matching	By matching	By matching
DSYVLDLGSGHGGISHEIAAR	DWTFPVTKDSYVLDLG	ISHEIAARFGCKVMGA	K	D	S	A	R	F	2	1	0	2	0	0	1	4	2	2	2	0	0	0	0	3	0	0	1	1	0	21	0	2153.05	230117;239252	230117	87	107	yes	no	3	0.015275	68.123	By matching	By matching	By matching	By matching	By matching	By matching	By matching	By matching
DTDEIINYGFPCFSHSTTAR	LVTDGSVRDTDEIINY	FSHSTTARQGPAAMQP	R	D	T	A	R	Q	1	1	1	2	1	0	1	1	1	2	0	0	0	2	1	2	3	0	1	0	0	20	0	2330.03	222425;216468	222425	128	147	yes	no	3	3.5527e-06	135.23	By MS/MS	By matching	By matching	By MS/MS	By matching	By matching	By matching	By matching
DTETPTGTCAALIK	GVYVHYMKDTETPTGT	GTCAALIKDGERSLVT	K	D	T	I	K	D	2	0	0	1	1	0	1	1	0	1	1	1	0	0	1	0	4	0	0	0	0	14	0	1476.71	276698	276698	117	130	yes	yes	2	3.0796e-16	194.86	By MS/MS	By MS/MS	By MS/MS	By matching	By matching	By matching	By matching	By matching
DTGGDYGHHMSR	EWRATQNKDTGGDYGH	DYGHHMSRAACNIGGA	K	D	T	S	R	A	0	1	0	2	0	0	0	3	2	0	0	0	1	0	0	1	1	0	1	0	0	12	0	1331.53	267392	267392	241	252	yes	yes	2	0.0018076	96.745	By matching	By matching	By matching	By matching	By matching	By matching	By matching	By matching
DTGLFGVYAVMPDNK	NTFNTHYKDTGLFGVY	YAVMPDNKVDDCSWYI	K	D	T	N	K	V	1	0	1	2	0	0	0	2	0	0	1	1	1	1	1	0	1	0	1	2	0	15	0	1625.78	170828	170828	362	376	yes	yes	2	0.0068503	83.292	By matching	By matching	By matching	By matching	By matching	By matching	By matching	By matching
DTGSPEFQVAGMTER	SENRRHDKDTGSPEFQ	QVAGMTERISYLTKHL	K	D	T	E	R	I	1	1	0	1	0	1	2	2	0	0	0	0	1	1	1	1	2	0	0	1	0	15	0	1623.72	269207	269207	109	123	yes	yes	2	2.6001e-17	194.77	By MS/MS	By MS/MS	By MS/MS	By matching	By matching	By matching	By matching	By MS/MS
DTGVQTGQQFAGR	GATTIESKDTGVQTGQ	TGQQFAGRAQPKFVPA	K	D	T	G	R	A	1	1	0	1	0	3	0	3	0	0	0	0	0	1	0	0	2	0	0	1	0	13	0	1363.65	265908	265908	114	126	yes	yes	2	2.2884e-22	193	By MS/MS	By MS/MS	By MS/MS	By MS/MS	By MS/MS	By MS/MS	By matching	By MS/MS
DTIPIPEDGSVK	YPSIGDAKDTIPIPED	IPEDGSVKFVDFKFEG	K	D	T	V	K	F	0	0	0	2	0	0	1	1	0	2	0	1	0	0	2	1	1	0	0	1	0	12	0	1269.65	211688	211688	148	159	yes	yes	2	0.00099252	104.24	By MS/MS	By matching	By matching	By matching	By matching	By matching	By matching	By matching
DTISAMADWPLDDPQGR	LAFLNMERDTISAMAD	PLDDPQGRW_______	R	D	T	G	R	W	2	1	0	4	0	1	0	1	0	1	1	0	1	0	2	1	1	1	0	0	0	17	0	1886.85	242770;237037	242770	1204	1220	yes	no	2	8.9599e-05	125.98	By matching	By matching	By matching	By matching	By matching	By matching	By matching	By matching
DTISVTGNVLR	MERATAGKDTISVTGN	SVTGNVLRDYLTDLFP	K	D	T	L	R	D	0	1	1	1	0	0	0	1	0	1	1	0	0	0	0	1	2	0	0	2	0	11	0	1173.64	277597	277597	573	583	yes	yes	2	0.0016922	98.156	By matching	By matching	By matching	By MS/MS	By matching	By matching	By matching	By matching
DTLDDGFGYFEDR	GASVRIGRDTLDDGFG	GFGYFEDRRPSSNADP	R	D	T	D	R	R	0	1	0	4	0	0	1	2	0	0	1	0	0	2	0	0	1	0	1	0	0	13	0	1548.64	158325;203412	158325	363	375	yes	no	2	4.0319e-66	256.95	By MS/MS	By MS/MS	By MS/MS	By MS/MS	By MS/MS	By MS/MS	By MS/MS	By MS/MS
DTLLDSSTDLVQISK	VDRVAELKDTLLDSST	TDLVQISKSSTLSAGV	K	D	T	S	K	S	0	0	0	3	0	1	0	0	0	1	3	1	0	0	0	3	2	0	0	1	0	15	0	1633.84	274583	274583	972	986	yes	yes	2	2.6197e-41	229.23	By MS/MS	By MS/MS	By MS/MS	By MS/MS	By MS/MS	By MS/MS	By matching	By matching
DTLVGSGYTVGEK	TPLKVAYKDTLVGSGY	SGYTVGEKEKQVLTIK	K	D	T	E	K	E	0	0	0	1	0	0	1	3	0	0	1	1	0	0	0	1	2	0	1	2	0	13	0	1324.65	270390	270390	69	81	yes	yes	2	1.5151e-23	169.58	By MS/MS	By matching	By matching	By matching	By matching	By matching	By matching	By matching
DTNIGNVAATTTVTHTLDATATSR	AKATSIAKDTNIGNVA	LDATATSRASVRAKDF	K	D	T	S	R	A	4	1	2	2	0	0	0	1	1	1	1	0	0	0	0	1	8	0	0	2	0	24	0	2430.2	256755	256755	393	416	yes	yes	3	4.1829e-06	82.189	By matching	By matching	By matching	By matching	By matching	By matching	By matching	By matching
DTNTFASASLDR	MQVKFNPKDTNTFASA	FASASLDRSIKVWGLG	K	D	T	D	R	S	2	1	1	2	0	0	0	0	0	0	1	0	0	1	0	2	2	0	0	0	0	12	0	1296.59	232709;231452	232709	154	165	yes	no	2	0.00095601	104.7	By matching	By matching	By matching	By matching	By matching	By matching	By matching	By matching
DTNTPTFAAIR	DDPTITNKDTNTPTFA	TPTFAAIRLKINNPRW	K	D	T	I	R	L	2	1	1	1	0	0	0	0	0	1	0	0	0	1	1	0	3	0	0	0	0	11	0	1205.6	207660	207660	314	324	yes	yes	2	0.016253	72.289	By matching	By matching	By MS/MS	By MS/MS	By matching	By matching	By matching	By matching
DTQMLELLSDK	ETVGLVEKDTQMLELL	MLELLSDKIQPLEGM_	K	D	T	D	K	I	0	0	0	2	0	1	1	0	0	0	3	1	1	0	0	1	1	0	0	0	0	11	0	1291.63	259880	259880	503	513	yes	yes	2	0.0054493	85.536	By matching	By matching	By matching	By matching	By matching	By matching	By matching	By matching
DTSCIAQLGWADMR	IHSMIETKDTSCIAQL	QLGWADMRLPLVYSVS	K	D	T	M	R	L	2	1	0	2	1	1	0	1	0	1	1	0	1	0	0	1	1	1	0	0	0	14	0	1622.72	179077	179077	324	337	yes	yes	2	0.005171	83.54	By matching	By matching	By matching	By matching	By matching	By matching	By matching	By matching
DTSGPALNIVMK	DTVGDPFKDTSGPALN	PALNIVMKLMAVLSLV	K	D	T	M	K	L	1	0	1	1	0	0	0	1	0	1	1	1	1	0	1	1	1	0	0	1	0	12	0	1244.64	207890	207890	711	722	yes	yes	2	5.5731e-05	138.99	By matching	By matching	By matching	By matching	By matching	By matching	By matching	By matching
DTSLDYSGNFCR	YFDGIVTKDTSLDYSG	DYSGNFCRMLGYDDPS	K	D	T	C	R	M	0	1	1	2	1	0	0	1	0	0	1	0	0	1	0	2	1	0	1	0	0	12	0	1433.59	224559	224559	213	224	yes	yes	2	6.9184e-53	250.48	By MS/MS	By MS/MS	By matching	By MS/MS	By MS/MS	By MS/MS	By MS/MS	By MS/MS
DTTDFMDFSLPSYGDSTAK	TSLQIAAKDTTDFMDF	SYGDSTAKKDNPYKLG	K	D	T	A	K	K	1	0	0	4	0	0	0	1	0	0	1	1	1	2	1	3	3	0	1	0	0	19	0	2096.89	270586	270586	127	145	yes	yes	2	0.005299	81.157	By matching	By matching	By matching	By matching	By matching	By matching	By matching	By matching
DVDDVVNFGIR	NLPTFTEKDVDDVVNF	DVVNFGIRHGVDFIAA	K	D	V	I	R	H	0	1	1	3	0	0	0	1	0	1	0	0	0	1	0	0	0	0	0	3	0	11	0	1247.61	206063	206063	197	207	yes	yes	2	7.5203e-09	128.08	By matching	By matching	By matching	By matching	By matching	By matching	By matching	By matching
DVDGAHYIGQIEK	YNEIPFDRDVDGAHYI	HYIGQIEKAGASSDAA	R	D	V	E	K	A	1	0	0	2	0	1	1	2	1	2	0	1	0	0	0	0	0	0	1	1	0	13	0	1443.7	200912;141323	200912	200	212	yes	no	3	0.065312	28.053	By matching	By matching	By matching	By matching	By matching	By matching	By matching	By matching
DVGTPDEWLPR	LQKYPDHRDVGTPDEW	TPDEWLPRDGRLVRLT	R	D	V	P	R	D	0	1	0	2	0	0	1	1	0	0	1	0	0	0	2	0	1	1	0	1	0	11	0	1283.61	206583	206583	43	53	yes	yes	2	0.0040775	90.05	By MS/MS	By matching	By matching	By matching	By matching	By matching	By matching	By matching
DVHAIWIPELK	YPSNATSRDVHAIWIP	AIWIPELKLDLAAEGA	R	D	V	L	K	L	1	0	0	1	0	0	1	0	1	2	1	1	0	0	1	0	0	1	0	1	0	11	0	1319.72	270566	270566	166	176	yes	yes	2	0.00099485	105.46	By matching	By matching	By matching	By matching	By matching	By matching	By matching	By matching
DVILAPGSIPFVPPGVTVDEK	VKDEATGKDVILAPGS	PGVTVDEKTVYTSDGA	K	D	V	E	K	T	1	0	0	2	0	0	1	2	0	2	1	1	0	1	4	1	1	0	0	4	0	21	0	2149.17	186500	186500	178	198	yes	yes	2	2.0473e-06	132.67	By MS/MS	By MS/MS	By MS/MS	By MS/MS	By MS/MS	By MS/MS	By MS/MS	By MS/MS
DVIQEMASHVDRPIIFPLSNPTSK	AVGGLFTKDVIQEMAS	PLSNPTSKAECTAIEA	K	D	V	S	K	A	1	1	1	2	0	1	1	0	1	3	1	1	1	1	3	3	1	0	0	2	0	24	1	2693.38	173311;278863	173311	387	410	no	no	3	1.7189e-08	107.09	By matching	By matching	By matching	By matching	By matching	By matching	By matching	By matching
DVLDQAETLAFPDSVVNFLR	VQQNLEGKDVLDQAET	DSVVNFLRGDIGIPPG	K	D	V	L	R	G	2	1	1	3	0	1	1	0	0	0	3	0	0	2	1	1	1	0	0	3	0	20	0	2248.14	186931	186931	910	929	yes	yes	2	1.5139e-05	130.36	By matching	By matching	By matching	By MS/MS	By matching	By MS/MS	By MS/MS	By MS/MS
DVLMVTAPK	YTILRDTKDVLMVTAP	VLMVTAPKSGAEVIPF	K	D	V	P	K	S	1	0	0	1	0	0	0	0	0	0	1	1	1	0	1	0	1	0	0	2	0	9	0	972.531	171929;171358	171929	55	63	yes	no	2	0.029407	72.928	By matching	By matching	By matching	By matching	By matching	By matching	By matching	By matching
DVLSVAFSVDNR	RRFVGHEKDVLSVAFS	VAFSVDNRQIVSGSRD	K	D	V	N	R	Q	1	1	1	2	0	0	0	0	0	0	1	0	0	1	0	2	0	0	0	3	0	12	0	1320.67	189250;190745	189250	112	123	yes	no	2	6.1342e-22	207.34	By MS/MS	By MS/MS	By MS/MS	By MS/MS	By MS/MS	By MS/MS	By matching	By matching
DVMPEVNTVLQR	TPIIVDGKDVMPEVNT	EVNTVLQRIKGFTDKV	K	D	V	Q	R	I	0	1	1	1	0	1	1	0	0	0	1	0	1	0	1	0	1	0	0	3	0	12	0	1399.71	274454	274454	115	126	yes	yes	2	0.023982	67.519	By matching	By matching	By matching	By matching	By matching	By matching	By matching	By matching
DVNAAVATIK	YRGDVVPKDVNAAVAT	NAAVATIKTKRTIQFV	K	D	V	I	K	T	3	0	1	1	0	0	0	0	0	1	0	1	0	0	0	0	1	0	0	2	0	10	0	1000.56	272136;169390	272136	328	337	yes	no	2	8.1263e-15	194.48	By MS/MS	By MS/MS	By MS/MS	By MS/MS	By matching	By matching	By MS/MS	By MS/MS
DVNGTGDFPGDFR	TLELVVMKDVNGTGDF	GDFPGDFRNGLLDFGW	K	D	V	F	R	N	0	1	1	3	0	0	0	3	0	0	0	0	0	2	1	0	1	0	0	1	0	13	0	1395.61	268624	268624	138	150	yes	yes	2	6.8717e-16	185.95	By MS/MS	By MS/MS	By MS/MS	By MS/MS	By MS/MS	By MS/MS	By MS/MS	By matching
DVPAPAFIAAYAEHLK	EARGICVRDVPAPAFI	AAYAEHLKNSDKFELP	R	D	V	L	K	N	5	0	0	1	0	0	1	0	1	1	1	1	0	1	2	0	0	0	1	1	0	16	0	1711.89	270354	270354	12	27	yes	yes	2;3	1.3778e-07	165.45	By MS/MS	By MS/MS	By MS/MS	By MS/MS	By MS/MS	By MS/MS	By MS/MS	By MS/MS
DVPFELVMSTDALECK	RQVLEQVKDVPFELVM	STDALECKVYSEMAKA	K	D	V	C	K	V	1	0	0	2	1	0	2	0	0	0	2	1	1	1	1	1	1	0	0	2	0	16	0	1852.86	262448;262819	262819	1090	1105	no	no	2	2.0563e-05	146.27	By matching	By matching	By matching	By matching	By matching	By MS/MS	By matching	By matching
DVPGTGNEFVGDFR	FLEVAFMKDVPGTGNE	NEFVGDFRNGYIDFGW	K	D	V	F	R	N	0	1	1	2	0	0	1	3	0	0	0	0	0	2	1	0	1	0	0	2	0	14	0	1508.69	272047;269543;273255;267576	273255	138	151	no	no	2	1.1209e-30	211.13	By MS/MS	By MS/MS	By MS/MS	By MS/MS	By MS/MS	By MS/MS	By MS/MS	By MS/MS
DVPTWLPEGTVLPCNLPR	DICVHSMKDVPTWLPE	VLPCNLPREDTNDAFI	K	D	V	P	R	E	0	1	1	1	1	0	1	1	0	0	3	0	0	0	4	0	2	1	0	2	0	18	0	2063.05	273393;267185	267185	129	146	no	no	2;3	1.1487e-17	195.28	By matching	By MS/MS	By matching	By matching	By matching	By matching	By MS/MS	By MS/MS
DVQAVYDQFTK	PIIMGGKRDVQAVYDQ	AVYDQFTKQGFDVPEL	R	D	V	T	K	Q	1	0	0	2	0	2	0	0	0	0	0	1	0	1	0	0	1	0	1	2	0	11	0	1312.63	170890	170890	323	333	yes	yes	2	0.013008	75.89	By matching	By matching	By matching	By matching	By matching	By matching	By matching	By matching
DVSDPAVVVSFPIVDDDDFK	SEASQNYKDVSDPAVV	IVDDDDFKGVSFIAWT	K	D	V	F	K	G	1	0	0	6	0	0	0	0	0	1	0	1	0	2	2	2	0	0	0	5	0	20	0	2178.04	167622	167622	201	220	yes	yes	2	0.00017645	107.72	By matching	By matching	By matching	By matching	By matching	By matching	By matching	By matching
DVSEQVVSVIASEVDPLVR	VWITKSCRDVSEQVVS	SEVDPLVRANRVRDVM	R	D	V	V	R	A	1	1	0	2	0	1	2	0	0	1	1	0	0	0	1	3	0	0	0	6	0	19	0	2040.07	239623	239623	138	156	yes	yes	3	0.0020124	82.865	By matching	By matching	By matching	By matching	By matching	By matching	By matching	By matching
DVSLTGAVSQLYDEMAGR	HNMYREFRDVSLTGAV	LYDEMAGRHRARPRSI	R	D	V	G	R	H	2	1	0	2	0	1	1	2	0	0	2	0	1	0	0	2	1	0	1	2	0	18	0	1910.9	273885	273885	99	116	yes	yes	2	1.0051e-183	340.55	By MS/MS	By MS/MS	By MS/MS	By MS/MS	By MS/MS	By MS/MS	By MS/MS	By MS/MS
DVTGDAEFAGDFR	LLELAVMKDVTGDAEF	AEFAGDFRNGALDYGW	K	D	V	F	R	N	2	1	0	3	0	0	1	2	0	0	0	0	0	2	0	0	1	0	0	1	0	13	0	1398.61	267837;213866	267837	137	149	yes	no	2	8.2681e-11	172.33	By MS/MS	By MS/MS	By MS/MS	By MS/MS	By MS/MS	By MS/MS	By matching	By matching
DVTGNLHPTTLSVGDK	VAVGPGDRDVTGNLHP	TTLSVGDKVLLPEYGG	R	D	V	D	K	V	0	0	1	2	0	0	0	2	1	0	2	1	0	0	1	1	3	0	0	2	0	16	0	1652.84	217127	217127	57	72	yes	yes	2;3	2.9472e-42	234.36	By MS/MS	By MS/MS	By MS/MS	By matching	By MS/MS	By MS/MS	By matching	By matching
DVTGQGEFVGDFR	ILELSIMKDVTGQGEF	GEFVGDFRNGFLDFGW	K	D	V	F	R	N	0	1	0	2	0	1	1	3	0	0	0	0	0	2	0	0	1	0	0	2	0	13	0	1425.65	271931	271931	138	150	yes	yes	2	4.1493e-06	151.22	By matching	By matching	By matching	By matching	By matching	By matching	By matching	By matching
DVTQTVEYVEER	GRVGAASKDVTQTVEY	TVEYVEERDKLDAVMK	K	D	V	E	R	D	0	1	0	1	0	1	3	0	0	0	0	0	0	0	0	0	2	0	1	3	0	12	0	1466.69	277796	277796	393	404	yes	yes	2	0.05466	55.98	By matching	By matching	By matching	By matching	By matching	By matching	By matching	By matching
DVVSGPGVTGR	QSVGLPHKDVVSGPGV	SGPGVTGRQPILKPGE	K	D	V	G	R	Q	0	1	0	1	0	0	0	3	0	0	0	0	0	0	1	1	1	0	0	3	0	11	0	1042.54	164870;164868	164870	47	57	yes	no	2	0.00084535	107.03	By matching	By MS/MS	By matching	By matching	By matching	By matching	By MS/MS	By matching
DVVSHFSPNAVLMNFAR	GTHGIIGKDVVSHFSP	AVLMNFARGELVDSDA	K	D	V	A	R	G	2	1	2	1	0	0	0	0	1	0	1	0	1	2	1	2	0	0	0	3	0	17	0	1902.94	181253;204281	181253	246	262	yes	no	3	0.010846	67.648	By matching	By matching	By matching	By MS/MS	By MS/MS	By matching	By matching	By matching
DVWESLSPIK	GGEMALTKDVWESLSP	WESLSPIKVQGGSLRT	K	D	V	I	K	V	0	0	0	1	0	0	1	0	0	1	1	1	0	0	1	2	0	1	0	1	0	10	0	1172.61	271529;270994	271529	65	74	yes	no	1;2	1.1379e-20	201.84	By MS/MS	By MS/MS	By MS/MS	By MS/MS	By MS/MS	By MS/MS	By MS/MS	By MS/MS
DVYIASQLVGPTGK	DLGSGSGRDVYIASQL	QLVGPTGKVVGVDMTD	R	D	V	G	K	V	1	0	0	1	0	1	0	2	0	1	1	1	0	0	1	1	1	0	1	2	0	14	0	1446.77	178178	178178	121	134	yes	yes	2	0.0042941	86.497	By matching	By MS/MS	By matching	By matching	By matching	By matching	By matching	By matching
DWKDYQVVYGDTDILPTELFLNPMK	ALYPGVFKDWKDYQVV	ELFLNPMKVGQEVDLE	K	D	W	M	K	V	0	0	1	4	0	1	1	1	0	1	3	2	1	1	2	0	2	1	2	2	0	25	1	2999.46	186931	186931	1002	1026	yes	yes	3;4	6.3211e-07	84.689	By matching	By matching	By matching	By MS/MS	By matching	By matching	By matching	By matching
DWLDEFPQAK	DFHHMAMKDWLDEFPQ	LDEFPQAKIIMSGIKF	K	D	W	A	K	I	1	0	0	2	0	1	1	0	0	0	1	1	0	1	1	0	0	1	0	0	0	10	0	1247.58	260453;227065	260453	100	109	yes	no	2	0.0020765	100.88	By matching	By matching	By matching	By matching	By matching	By matching	By matching	By matching
DWNLGIDAPGNVIVVSCPSK	PAQWTVVKDWNLGIDA	IVVSCPSKLDPSLAPP	K	D	W	S	K	L	1	0	2	2	1	0	0	2	0	2	1	1	0	0	2	2	0	1	0	3	0	20	0	2140.06	225509;245524	225509	403	422	yes	no	2	2.5409e-09	160.52	By matching	By matching	By matching	By matching	By matching	By matching	By matching	By matching
DWSTEEWAAEVGGGDK	TTLDELLRDWSTEEWA	AEVGGGDKVSTKLGTK	R	D	W	D	K	V	2	0	0	2	0	0	3	3	0	0	0	1	0	0	0	1	1	2	0	1	0	16	0	1735.73	254897	254897	164	179	no	no	2	0.028641	98.408	By matching	By matching	By matching	By matching	By matching	By matching	By matching	By MS/MS
DWVSTNVSPEIAEAVR	QETHKNIRDWVSTNVS	PEIAEAVRIQYGGSMK	R	D	W	V	R	I	2	1	1	1	0	0	2	0	0	1	0	0	0	0	1	2	1	1	0	3	0	16	0	1771.87	274452	274452	212	227	yes	yes	2	4.1511e-06	152.94	By matching	By matching	By matching	By matching	By matching	By matching	By matching	By matching
DWVVEIGK	MSDEAQSKDWVVEIGK	DWVVEIGKAKIEREGS	K	D	W	G	K	A	0	0	0	1	0	0	1	1	0	1	0	1	0	0	0	0	0	1	0	2	0	8	0	944.497	225175	225175	188	195	yes	yes	2	0.030215	77.732	By matching	By matching	By matching	By matching	By matching	By matching	By matching	By matching
DYANEFIEEVR	AKPDWVMKDYANEFIE	NEFIEEVRKKVGDGHV	K	D	Y	V	R	K	1	1	1	1	0	0	3	0	0	1	0	0	0	1	0	0	0	0	1	1	0	11	0	1383.63	279117;275358	279117	225	235	yes	no	2	0.00031469	115.92	By matching	By matching	By matching	By matching	By matching	By matching	By matching	By matching
DYCDISVAVASPK	ATNEIVYRDYCDISVA	SVAVASPKGLVTPILR	R	D	Y	P	K	G	2	0	0	2	1	0	0	0	0	1	0	1	0	0	1	2	0	0	1	2	0	13	0	1423.67	269253	269253	33	45	yes	yes	2	1.616e-05	141.37	By MS/MS	By matching	By matching	By matching	By matching	By matching	By matching	By matching
DYCGPCVGGYASSK	DALRFYPKDYCGPCVG	VGGYASSKM_______	K	D	Y	S	K	M	1	0	0	1	2	0	0	3	0	0	0	1	0	0	1	2	0	0	2	1	0	14	0	1519.61	251158	251158	1732	1745	yes	yes	2	0.043143	60.901	By matching	By matching	By matching	By MS/MS	By matching	By matching	By matching	By matching
DYDALAAMGAEPK	KFKLLGAKDYDALAAM	AAMGAEPKNSSEDNLG	K	D	Y	P	K	N	4	0	0	2	0	0	1	1	0	0	1	1	1	0	1	0	0	0	1	0	0	13	0	1350.61	231541;228764	231541	123	135	yes	no	2	0.013107	76.868	By matching	By matching	By matching	By matching	By matching	By matching	By matching	By matching
DYDALDVANR	KSYVRLSKDYDALDVA	DALDVANRVGVI____	K	D	Y	N	R	V	2	1	1	3	0	0	0	0	0	0	1	0	0	0	0	0	0	0	1	1	0	10	0	1150.53	250843;250539	250843	128	137	yes	no	2	2.7533e-14	188.91	By MS/MS	By MS/MS	By MS/MS	By MS/MS	By MS/MS	By MS/MS	By MS/MS	By MS/MS
DYEAIGYLGGGNIVDLNNANVR	APAANAIRDYEAIGYL	DLNNANVRVYLKMPGL	R	D	Y	V	R	V	2	1	4	2	0	0	1	4	0	2	2	0	0	0	0	0	0	0	2	2	0	22	0	2336.14	268077	268077	62	83	yes	yes	2	2.8261e-150	316.6	By MS/MS	By MS/MS	By MS/MS	By MS/MS	By MS/MS	By MS/MS	By matching	By matching
DYECLDFHDK	FVDCGMCKDYECLDFH	ECLDFHDKSSNGYYDE	K	D	Y	D	K	S	0	0	0	3	1	0	1	0	1	0	1	1	0	1	0	0	0	0	1	0	0	10	0	1340.53	262009	262009	244	253	yes	yes	2	0.00035683	121.61	By matching	By matching	By matching	By matching	By matching	By matching	By matching	By matching
DYEEFASPYQK	WAGHLSPRDYEEFASP	EFASPYQKMILDKVKK	R	D	Y	Q	K	M	1	0	0	1	0	1	2	0	0	0	0	1	0	1	1	1	0	0	2	0	0	11	0	1375.59	270185;268500	270185	266	276	yes	no	2	0.00066613	108.9	By MS/MS	By MS/MS	By MS/MS	By matching	By matching	By matching	By matching	By matching
DYESMSIFAK	AENYEGGRDYESMSIF	ESMSIFAKEYVTKPVC	R	D	Y	A	K	E	1	0	0	1	0	0	1	0	0	1	0	1	1	1	0	2	0	0	1	0	0	10	0	1189.53	273589;268563	273589	115	124	yes	no	2	0.042223	63.694	By matching	By matching	By matching	By matching	By matching	By matching	By matching	By matching
DYFNNFLK	RNDYESIKDYFNNFLK	DYFNNFLKSKPQGTIL	K	D	Y	L	K	S	0	0	2	1	0	0	0	0	0	0	1	1	0	2	0	0	0	0	1	0	0	8	0	1059.5	272051	272051	102	109	yes	yes	2	0.0062353	101.6	By matching	By matching	By matching	By matching	By matching	By matching	By matching	By matching
DYGSLNFLDTR	EEFMTYKRDYGSLNFL	SLNFLDTRTFLTGMKV	R	D	Y	T	R	T	0	1	1	2	0	0	0	1	0	0	2	0	0	1	0	1	1	0	1	0	0	11	0	1299.61	189824;182998	189824	1032	1042	yes	no	2	1.1455e-09	173.04	By matching	By matching	By matching	By MS/MS	By MS/MS	By MS/MS	By matching	By matching
DYIPSAAAAAVSTGIDAPAPAQAVMATASPIAGAGFTDYPISDSHR	RIIAADVRDYIPSAAA	YPISDSHREVSARLAQ	R	D	Y	H	R	E	13	1	0	4	0	1	0	3	1	4	0	0	1	1	5	5	3	0	2	2	0	46	0	4472.16	177421;170993	177421	157	202	yes	no	3;4	3.9859e-06	46.549	By matching	By matching	By matching	By matching	By matching	By matching	By matching	By matching
DYLHYISK	KRTVIVRRDYLHYISK	DYLHYISKYRRFEKRH	R	D	Y	S	K	Y	0	0	0	1	0	0	0	0	1	1	1	1	0	0	0	1	0	0	2	0	0	8	0	1037.52	273204;271322	273204	97	104	yes	no	2	1.0298e-10	158.07	By MS/MS	By MS/MS	By MS/MS	By MS/MS	By matching	By matching	By MS/MS	By MS/MS
DYLSNYPGLTEK	AEFSMYVKDYLSNYPG	NYPGLTEKDYPKFEDF	K	D	Y	E	K	D	0	0	1	1	0	0	1	1	0	0	2	1	0	0	1	1	1	0	2	0	0	12	0	1398.67	270030;260404	270030	192	203	yes	no	2	0.0047527	86.288	By matching	By matching	By matching	By matching	By matching	By matching	By matching	By matching
DYLTDLFPILELGTSAK	SVTGNVLRDYLTDLFP	LELGTSAKMLSIVPLL	R	D	Y	A	K	M	1	0	0	2	0	0	1	1	0	1	4	1	0	1	1	1	2	0	1	0	0	17	0	1894.99	277597	277597	584	600	yes	yes	2;3	5.936e-56	248.06	By MS/MS	By MS/MS	By MS/MS	By MS/MS	By MS/MS	By MS/MS	By MS/MS	By MS/MS
DYMMSGPVVCMVWEGK	KPFFPKMRDYMMSGPV	VCMVWEGKEAVSTGRK	R	D	Y	G	K	E	0	0	0	1	1	0	1	2	0	0	0	1	3	0	1	1	0	1	1	3	0	16	0	1887.8	267891	267891	89	104	yes	yes	2	5.6184e-07	156	By matching	By matching	By matching	By matching	By matching	By matching	By matching	By matching
DYNAFSIEPTYFSQGPGNYR	RIHGDLERDYNAFSIE	SQGPGNYRDIAQNRRN	R	D	Y	Y	R	D	1	1	2	1	0	1	1	2	0	1	0	0	0	2	2	2	1	0	3	0	0	20	0	2325.03	170346	170346	462	481	yes	yes	2	7.4851e-74	258.9	By matching	By matching	By matching	By matching	By matching	By matching	By matching	By matching
DYNETIPTVLEIPSK	SDIRHILKDYNETIPT	TVLEIPSKEHPYDPEQ	K	D	Y	S	K	E	0	0	1	1	0	0	2	0	0	2	1	1	0	0	2	1	2	0	1	1	0	15	0	1717.88	228005	228005	78	92	yes	yes	2	4.2389e-07	156.57	By MS/MS	By matching	By matching	By matching	By matching	By matching	By matching	By matching
DYNPNVGSTK	IKRLFDNKDYNPNVGS	NPNVGSTKSLSGHALG	K	D	Y	T	K	S	0	0	2	1	0	0	0	1	0	0	0	1	0	0	1	1	1	0	1	1	0	10	0	1093.5	276386;260660	276386	359	368	yes	no	2	2.1682e-12	153.54	By MS/MS	By MS/MS	By matching	By MS/MS	By MS/MS	By MS/MS	By MS/MS	By matching
DYPDQYAPSR	KRRGASARDYPDQYAP	PDQYAPSRGYGGGIV_	R	D	Y	S	R	G	1	1	0	2	0	1	0	0	0	0	0	0	0	0	2	1	0	0	2	0	0	10	0	1210.53	274468	274468	415	424	yes	yes	2	0.0037281	94.465	By matching	By matching	By matching	By MS/MS	By MS/MS	By MS/MS	By matching	By matching
DYPLLEFNAANK	ATFGVESKDYPLLEFN	LEFNAANKAYQVTPYI	K	D	Y	N	K	A	2	0	2	1	0	0	1	0	0	0	2	1	0	1	1	0	0	0	1	0	0	12	0	1393.69	170346;265755	170346	97	108	no	no	2	4.5533e-06	115.92	By matching	By matching	By matching	By matching	By matching	By matching	By matching	By matching
DYQVVYGDTDILPTELFLNPMK	PGVFKDWKDYQVVYGD	ELFLNPMKVGQEVDLE	K	D	Y	M	K	V	0	0	1	3	0	1	1	1	0	1	3	1	1	1	2	0	2	0	2	2	0	22	0	2570.26	186931	186931	1005	1026	yes	yes	2	7.4536e-13	167.45	By MS/MS	By MS/MS	By MS/MS	By MS/MS	By MS/MS	By matching	By MS/MS	By MS/MS
DYTGNADMPFDFFLSR	NTAKIYKKDYTGNADM	PFDFFLSRYNEAYVTE	K	D	Y	S	R	Y	1	1	1	3	0	0	0	1	0	0	1	0	1	3	1	1	1	0	1	0	0	16	0	1894.82	272241;207854	272241	260	275	yes	no	2	3.1295e-115	296.27	By MS/MS	By MS/MS	By MS/MS	By MS/MS	By MS/MS	By MS/MS	By MS/MS	By MS/MS
DYTIHLSK	PKPDLVTRDYTIHLSK	DYTIHLSKRVHRFQHK	R	D	Y	S	K	R	0	0	0	1	0	0	0	0	1	1	1	1	0	0	0	1	1	0	1	0	0	8	0	975.503	259866	259866	14	21	yes	yes	2	1.0491e-16	158.07	By MS/MS	By MS/MS	By MS/MS	By MS/MS	By matching	By MS/MS	By MS/MS	By MS/MS
DYTIMGVLANSVGWK	TMRLKPGRDYTIMGVL	LANSVGWKHKELLARL	R	D	Y	W	K	H	1	0	1	1	0	0	0	2	0	1	1	1	1	0	0	1	1	1	1	2	0	15	0	1652.82	272891	272891	134	148	yes	yes	2	1.7508e-97	291.2	By MS/MS	By MS/MS	By MS/MS	By MS/MS	By MS/MS	By MS/MS	By MS/MS	By matching
DYTPGNELPFGPSAPF	ISSEGVDRDYTPGNEL	PFGPSAPF________	R	D	Y	P	F	-	1	0	1	1	0	0	1	2	0	0	1	0	0	2	4	1	1	0	1	0	0	16	0	1707.78	273024;217157	273024	210	225	yes	no	2	0.0016307	104.94	By matching	By matching	By MS/MS	By matching	By matching	By matching	By matching	By matching
DYTVMGVLANSVGWK	TMRLKPGRDYTVMGVL	LANSVGWKHKELLSRL	R	D	Y	W	K	H	1	0	1	1	0	0	0	2	0	0	1	1	1	0	0	1	1	1	1	3	0	15	0	1638.81	170235	170235	134	148	yes	yes	2	3.1127e-31	220.21	By matching	By matching	By MS/MS	By matching	By matching	By matching	By matching	By matching
DYVEGMWR	KRDWGHARDYVEGMWR	DYVEGMWRMMQQDEPD	R	D	Y	W	R	M	0	1	0	1	0	0	1	1	0	0	0	0	1	0	0	0	0	1	1	1	0	8	0	1054.45	206067	206067	239	246	yes	yes	2	0.0066102	100.02	By matching	By matching	By matching	By MS/MS	By matching	By matching	By matching	By matching
DYVLVALDEDPESLATK	LDNVFPVRDYVLVALD	DPESLATKSGVVIASQ	R	D	Y	T	K	S	2	0	0	3	0	0	2	0	0	0	3	1	0	0	1	1	1	0	1	2	0	17	0	1876.93	270199;268516	270199	169	185	yes	no	2	5.3732e-43	226.67	By matching	By matching	By matching	By matching	By matching	By matching	By matching	By matching
DYVVEDSAPAPAAAAAAPTETPPAAAAPPAPVPAAAAVPSPAGGR	EADAAAFKDYVVEDSA	VPSPAGGRVVASPLAH	K	D	Y	G	R	V	18	1	0	2	0	0	2	2	0	0	0	0	0	0	11	2	2	0	1	4	0	45	0	4058.04	177421	177421	76	120	yes	yes	3	0.063331	6.1602	By matching	By matching	By matching	By matching	By matching	By matching	By matching	By matching
EAAPSIIFMDEIDSIGSSR	RELFIMAREAAPSIIF	IDSIGSSRGGGGGDSE	R	E	A	S	R	G	2	1	0	2	0	0	2	1	0	4	0	0	1	1	1	4	0	0	0	0	0	19	0	2036.97	272982;271195	272982	232	250	yes	no	2	0.00020624	112.82	By matching	By matching	By matching	By matching	By matching	By matching	By matching	By matching
EAAWAISNATSGGNAQQIK	NAEFDIRKEAAWAISN	GGNAQQIKFLVQQGCI	K	E	A	I	K	F	5	0	2	0	0	2	1	2	0	2	0	1	0	0	0	2	1	1	0	0	0	19	0	1915.94	259093	259093	416	434	yes	yes	2	3.3121e-143	316.33	By MS/MS	By MS/MS	By matching	By MS/MS	By MS/MS	By MS/MS	By matching	By matching
EACEAVTPMLNELYSQIK	TSLCEITKEACEAVTP	NELYSQIKIGTGTSDT	K	E	A	I	K	I	2	0	1	0	1	1	3	0	0	1	2	1	1	0	1	1	1	0	1	1	0	18	0	2095	255397;247656	255397	50	67	yes	no	2	1.0151e-16	183.88	By matching	By matching	By matching	By matching	By matching	By matching	By MS/MS	By matching
EACMDTYDQPIHF	PTLSEAFKEACMDTYD	TYDQPIHF________	K	E	A	H	F	-	1	0	0	2	1	1	1	0	1	1	0	0	1	1	1	0	1	0	1	0	0	13	0	1625.65	271375;223069	271375	487	499	yes	no	2	5.0782e-11	176.32	By MS/MS	By MS/MS	By MS/MS	By MS/MS	By MS/MS	By MS/MS	By matching	By matching
EACTIEDCNDDPVHAWDEGVAFYTGSLEGSDGSGSGK	EDALDDCKEACTIEDC	SDGSGSGKLAYALADK	K	E	A	G	K	L	3	0	1	5	2	0	4	6	1	1	1	1	0	1	1	4	2	1	1	2	0	37	0	3931.61	272749	272749	274	310	yes	yes	3	7.3908e-15	86.81	By matching	By matching	By matching	By matching	By matching	By matching	By matching	By matching
EADPAWFDALLK	VDDVRAKKEADPAWFD	AWFDALLKQYCDIVSK	K	E	A	L	K	Q	3	0	0	2	0	0	1	0	0	0	2	1	0	1	1	0	0	1	0	0	0	12	0	1374.68	188664	188664	252	263	yes	yes	2	0.00012349	128.85	By matching	By matching	By matching	By matching	By matching	By matching	By matching	By matching
EADTDGNGTIDFMEFIEMMPR	EEVEDMIREADTDGNG	EFIEMMPRQERDDNAE	R	E	A	P	R	Q	1	1	1	3	0	0	3	2	0	2	0	0	3	2	1	0	2	0	0	0	0	21	0	2418.02	166325	166325	55	75	yes	yes	2	2.2857e-05	100.59	By matching	By matching	By matching	By matching	By matching	By matching	By matching	By matching
EAEDYAEEDK	EEIERMVKEAEDYAEE	EDYAEEDKAIKERIDS	K	E	A	D	K	A	2	0	0	2	0	0	4	0	0	0	0	1	0	0	0	0	0	0	1	0	0	10	0	1197.47	205828;279173	205828	533	542	yes	no	2	0.022292	70.412	By matching	By matching	By matching	By matching	By matching	By matching	By matching	By matching
EAEELALSTLK	YSDSMTLKEAEELALS	ELALSTLKQVMEEKIS	K	E	A	L	K	Q	2	0	0	0	0	0	3	0	0	0	3	1	0	0	0	1	1	0	0	0	0	11	0	1202.64	275128;265669	275128	196	206	yes	no	2	1.1016e-05	152.67	By matching	By matching	By matching	By MS/MS	By MS/MS	By MS/MS	By matching	By matching
EAEGCDMLQGFQATHSMGGGTGSGMGTLLVSK	SIMECVRKEAEGCDML	MGTLLVSKIKEEYPDR	K	E	A	S	K	I	2	0	0	1	1	2	2	8	1	0	3	1	3	1	0	3	3	0	0	1	0	32	0	3213.42	275160	275160	123	154	yes	yes	3	1.7172e-07	72.822	By matching	By matching	By matching	By matching	By matching	By matching	By MS/MS	By MS/MS
EAEIIDYFLK	FLFSIPVKEAEIIDYF	EIIDYFLKDKLQDEVM	K	E	A	L	K	D	1	0	0	1	0	0	2	0	0	2	1	1	0	1	0	0	0	0	1	0	0	10	0	1239.64	211642;211493	211642	80	89	yes	no	2	1.3532e-50	246.59	By MS/MS	By MS/MS	By MS/MS	By matching	By MS/MS	By MS/MS	By MS/MS	By MS/MS
EAEIIDYFLKDK	FLFSIPVKEAEIIDYF	IDYFLKDKLQDEVMKI	K	E	A	D	K	L	1	0	0	2	0	0	2	0	0	2	1	2	0	1	0	0	0	0	1	0	0	12	1	1482.76	211642;211493	211642	80	91	yes	no	2	5.9632e-09	176.32	By matching	By matching	By matching	By matching	By matching	By matching	By matching	By matching
EAEIMHGR	LNGVKRMREAEIMHGR	EAEIMHGRVSMMAVVG	R	E	A	G	R	V	1	1	0	0	0	0	2	1	1	1	0	0	1	0	0	0	0	0	0	0	0	8	0	941.439	272013;271659;209887	272013	102	109	yes	no	2	0.017583	85.161	By matching	By matching	By matching	By matching	By matching	By matching	By matching	By matching
EAEPEKVVDNTISYSDYVASK	SKPTDSPKEAEPEKVV	YSDYVASKGKKEEVAQ	K	E	A	S	K	G	2	0	1	2	0	0	3	0	0	1	0	2	0	0	1	3	1	0	2	3	0	21	1	2343.11	267303	267303	126	146	yes	yes	3	0.0003218	79.676	By matching	By matching	By matching	By MS/MS	By MS/MS	By MS/MS	By matching	By matching
EAEVIAAASAAADKEAK	QQKVLAAREAEVIAAA	AAADKEAKEIAKVRNI	R	E	A	A	K	E	8	0	0	1	0	0	3	0	0	1	0	2	0	0	0	1	0	0	0	1	0	17	1	1643.84	259855	259855	472	488	yes	yes	2	7.4499e-19	154.51	By matching	By matching	By matching	By matching	By matching	By matching	By matching	By matching
EAFVELCDSK	FYSNNGAREAFVELCD	FVELCDSKYVQQVTFD	R	E	A	S	K	Y	1	0	0	1	1	0	2	0	0	0	1	1	0	1	0	1	0	0	0	1	0	10	0	1196.54	179770	179770	360	369	yes	yes	2	1.9485e-05	152.54	By MS/MS	By MS/MS	By MS/MS	By MS/MS	By MS/MS	By MS/MS	By matching	By matching
EAGADEIEVGVPIMITVEEEADAAAFK	GVIARILKEAGADEIE	EADAAAFKDYVVEDSA	K	E	A	F	K	D	6	0	0	2	0	0	6	2	0	3	0	1	1	1	1	0	1	0	0	3	0	27	0	2803.35	177421;170993	177421	49	75	yes	no	3	0.00089429	49.266	By matching	By matching	By matching	By matching	By matching	By matching	By matching	By matching
EAGDFSLDPLQFLK	VSKGELEREAGDFSLD	LDPLQFLKGKDKAETD	R	E	A	L	K	G	1	0	0	2	0	1	1	1	0	0	3	1	0	2	1	1	0	0	0	0	0	14	0	1578.79	270606	270606	191	204	yes	yes	2	6.5855e-53	240.11	By MS/MS	By MS/MS	By MS/MS	By MS/MS	By MS/MS	By MS/MS	By MS/MS	By MS/MS
EAGIAYNVGNFPFAANSR	GKTEEELKEAGIAYNV	FPFAANSRARANGSAD	K	E	A	S	R	A	4	1	3	0	0	0	1	2	0	1	0	0	0	2	1	1	0	0	1	1	0	18	0	1896.91	271375;223069	271375	402	419	yes	no	2	3.7138e-44	235.02	By MS/MS	By MS/MS	By MS/MS	By MS/MS	By MS/MS	By MS/MS	By matching	By matching
EAGLETLQSLYSGDFDDNESVATFYEEDTDKVNDK	AIDASISREAGLETLQ	DTDKVNDKIGEMKIES	R	E	A	D	K	I	2	0	2	6	0	1	5	2	0	0	3	2	0	2	0	3	3	0	2	2	0	35	1	3943.73	274583	274583	1987	2021	yes	yes	3	1.5148e-25	124.82	By matching	By MS/MS	By matching	By MS/MS	By MS/MS	By MS/MS	By matching	By matching
EAGTTNDYVFPQIAAYAEQFDK	CGEPLENREAGTTNDY	AYAEQFDKADWAKVVI	R	E	A	D	K	A	4	0	1	2	0	2	2	1	0	1	0	1	0	2	1	0	2	0	2	1	0	22	0	2477.14	275634	275634	156	177	yes	yes	2;3	3.5335e-40	213.13	By MS/MS	By MS/MS	By MS/MS	By MS/MS	By MS/MS	By MS/MS	By MS/MS	By MS/MS
EAGTTNDYVFPQIAAYAEQFDKADWAK	CGEPLENREAGTTNDY	FDKADWAKVVIAYEPI	R	E	A	A	K	V	6	0	1	3	0	2	2	1	0	1	0	2	0	2	1	0	2	1	2	1	0	27	1	3048.41	275634	275634	156	182	yes	yes	3	9.5381e-05	61.903	By matching	By matching	By matching	By MS/MS	By MS/MS	By MS/MS	By matching	By matching
EAHMDLEGICMDR	TPGGTLLREAHMDLEG	LEGICMDREVKRITEG	R	E	A	D	R	E	1	1	0	2	1	0	2	1	1	1	1	0	2	0	0	0	0	0	0	0	0	13	0	1575.65	207847;213508	213508	294	306	no	no	2;3	1.8233e-07	160.18	By matching	By matching	By matching	By matching	By matching	By matching	By MS/MS	By matching
EAICEGLDEEMERDEAVYIIGEEVAQYQGAYK	________________	AQYQGAYKVTKGLYQK	R	E	A	Y	K	V	4	1	0	2	1	2	8	3	0	3	1	1	1	0	0	0	0	0	3	2	0	32	1	3706.67	225175;161930	225175	5	36	yes	no	3	5.8464e-06	65.801	By matching	By matching	By matching	By matching	By matching	By matching	By matching	By matching
EAILPQAGQVLYPDSSYK	DPADPNSREAILPQAG	LYPDSSYKVAQAINDF	R	E	A	Y	K	V	2	0	0	1	0	2	1	1	0	1	2	1	0	0	2	2	0	0	2	1	0	18	0	1978	274583	274583	1755	1772	yes	yes	2	4.6306e-33	216.53	By MS/MS	By MS/MS	By MS/MS	By MS/MS	By MS/MS	By MS/MS	By MS/MS	By MS/MS
EAINAADELSLQEGLR	SISLRACKEAINAADE	LSLQEGLRLERRLFHS	K	E	A	L	R	L	3	1	1	1	0	1	3	1	0	1	3	0	0	0	0	1	0	0	0	0	0	16	0	1727.87	202663	202663	228	243	yes	yes	2	0.00028391	118.31	By matching	By matching	By matching	By matching	By matching	By matching	By matching	By matching
EAIQHMMIR	SMHMAGPREAIQHMMI	AIQHMMIRKNFGCTHF	R	E	A	I	R	K	1	1	0	0	0	1	1	0	1	2	0	0	2	0	0	0	0	0	0	0	0	9	0	1127.56	270978;269539	270978	250	258	yes	no	2	0.0014487	115.71	By matching	By matching	By matching	By matching	By matching	By matching	By matching	By matching
EALAHFGHR	LLRGPKSREALAHFGH	ALAHFGHRVTVNNPHT	R	E	A	H	R	V	2	1	0	0	0	0	1	1	2	0	1	0	0	1	0	0	0	0	0	0	0	9	0	1036.52	269793	269793	147	155	yes	yes	2	0.00023607	146.81	By MS/MS	By matching	By MS/MS	By MS/MS	By matching	By matching	By matching	By matching
EALDQYLSGGR	MPEKTLEKEALDQYLS	DQYLSGGRSEKSVMTQ	K	E	A	G	R	S	1	1	0	1	0	1	1	2	0	0	2	0	0	0	0	1	0	0	1	0	0	11	0	1207.58	271949	271949	77	87	yes	yes	2	8.0225e-51	225.55	By MS/MS	By MS/MS	By MS/MS	By MS/MS	By MS/MS	By MS/MS	By MS/MS	By MS/MS
EALIEAALDAAEGADMLMVKPGMPYLDVVR	QQDPANGREALIEAAL	MPYLDVVRRLKDNSPL	R	E	A	V	R	R	6	1	0	3	0	0	3	2	0	1	4	1	3	0	2	0	0	0	1	3	0	30	1	3187.6	204524;187290	204524	260	289	yes	no	3;4	1.2638e-42	192.63	By MS/MS	By MS/MS	By MS/MS	By MS/MS	By MS/MS	By MS/MS	By MS/MS	By MS/MS
EALINAGAVDVITPIMAEGDLQGLK	LAQWPQSREALINAGA	EGDLQGLKATMACAFL	R	E	A	L	K	A	4	0	1	2	0	1	2	3	0	3	3	1	1	0	1	0	1	0	0	2	0	25	0	2537.34	273417;267308	273417	231	255	yes	no	2;3	1.8097e-21	174.85	By MS/MS	By MS/MS	By MS/MS	By MS/MS	By MS/MS	By MS/MS	By matching	By matching
EALSQSSMK	LDLINTKKEALSQSSM	ALSQSSMKIGQAMYSQ	K	E	A	M	K	I	1	0	0	0	0	1	1	0	0	0	1	1	1	0	0	3	0	0	0	0	0	9	0	979.464	197784	197784	555	563	yes	yes	2	0.04056	67.207	By matching	By matching	By matching	By matching	By matching	By matching	By matching	By matching
EANEEVVDIAK	TINGEFLKEANEEVVD	EEVVDIAKMTVAELKE	K	E	A	A	K	M	2	0	1	1	0	0	3	0	0	1	0	1	0	0	0	0	0	0	0	2	0	11	0	1215.6	262931	262931	812	822	no	no	2	0.043772	60.161	By matching	By matching	By matching	By matching	By matching	By matching	By matching	By matching
EANILHPAHPGSVYHATK	DVTLPGGREANILHPA	GSVYHATKCMDAILWQ	R	E	A	T	K	C	3	0	1	0	0	0	1	1	3	1	1	1	0	0	2	1	1	0	1	1	0	18	0	1940.99	268690;215561	268690	219	236	yes	no	3	0.041233	39.531	By matching	By matching	By matching	By matching	By matching	By matching	By matching	By matching
EAPQAVIELESFGMPFSR	DAIHYMCKEAPQAVIE	SFGMPFSRTENGEIYQ	K	E	A	S	R	T	2	1	0	0	0	1	3	1	0	1	1	0	1	2	2	2	0	0	0	1	0	18	0	2006.98	173934;204348	173934	95	112	yes	no	2	7.6637e-17	186.56	By matching	By matching	By matching	By MS/MS	By MS/MS	By MS/MS	By matching	By matching
EAPYTDDDGFVYSR	GARLHEKREAPYTDDD	DDGFVYSRWGSPTNEA	R	E	A	S	R	W	1	1	0	3	0	0	1	1	0	0	0	0	0	1	1	1	1	0	2	1	0	14	0	1633.69	259901	259901	108	121	yes	yes	2	0.0017848	95.822	By matching	By matching	By matching	By matching	By matching	By matching	By matching	By matching
EAQCAISAAK	RHKYAVLKEAQCAISA	QCAISAAKIEDGKANI	K	E	A	A	K	I	4	0	0	0	1	1	1	0	0	1	0	1	0	0	0	1	0	0	0	0	0	10	0	1047.5	258392;232587	258392	302	311	yes	no	2	0.014316	77.674	By matching	By matching	By matching	By matching	By MS/MS	By matching	By matching	By matching
EASAYQEYQLPK	ASSLRDIKEASAYQEY	YQEYQLPKLYLKMFYC	K	E	A	P	K	L	2	0	0	0	0	2	2	0	0	0	1	1	0	0	1	1	0	0	2	0	0	12	0	1425.68	271516;270986	271516	55	66	yes	no	2	1.2347e-52	248.19	By MS/MS	By MS/MS	By MS/MS	By MS/MS	By MS/MS	By MS/MS	By MS/MS	By MS/MS
EASDGGGWGSQQQTPPSNDKR	EEQKYQGREASDGGGW	TPPSNDKRKDDEPKEP	R	E	A	K	R	K	1	1	1	2	0	3	1	4	0	0	0	1	0	0	2	3	1	1	0	0	0	21	1	2200.97	200282;168711	200282	239	259	yes	no	3	0.021042	43.208	By matching	By matching	By matching	By matching	By matching	By MS/MS	By matching	By matching
EASDNFPGPLGTVASTVMK	KECQDALKEASDNFPG	TVASTVMKIGCFPLGS	K	E	A	M	K	I	2	0	1	1	0	0	1	2	0	0	1	1	1	1	2	2	2	0	0	2	0	19	0	1919.93	214967;212170	214967	619	637	yes	no	2	4.935e-09	163.45	By matching	By matching	By matching	By matching	By matching	By matching	By matching	By matching
EASKELLETHYSDLVEKPFFPK	KLSAMKTKEASKELLE	VEKPFFPKMRDYMMSG	K	E	A	P	K	M	1	0	0	1	0	0	4	0	1	0	3	3	0	2	2	2	1	0	1	1	0	22	2	2606.33	267891	267891	65	86	yes	yes	4	0.035194	37.884	By matching	By matching	By matching	By matching	By matching	By matching	By matching	By matching
EASLGLSAATENIASGLGGK	________________	IASGLGGKVVKKKKGQ	K	E	A	G	K	V	4	0	1	0	0	0	2	4	0	1	3	1	0	0	0	3	1	0	0	0	0	20	0	1844.95	207280	207280	3	22	yes	yes	2	3.0763e-105	287.31	By matching	By matching	By MS/MS	By MS/MS	By MS/MS	By MS/MS	By matching	By matching
EATSSAPSVSSPSSEK	LLRETVEKEATSSAPS	VSSPSSEKFFFKNIMA	K	E	A	E	K	F	2	0	0	0	0	0	2	0	0	0	0	1	0	0	2	7	1	0	0	1	0	16	0	1549.71	202035	202035	51	66	yes	yes	2	5.0286e-05	135.61	By MS/MS	By MS/MS	By MS/MS	By MS/MS	By MS/MS	By MS/MS	By MS/MS	By MS/MS
EAYPDSLVCTDVALDPYSDQGHDGIVVDGK	PRAVRMIKEAYPDSLV	DGIVVDGKIINDETIN	K	E	A	G	K	I	2	0	0	6	1	1	1	3	1	1	2	1	0	0	2	2	1	0	2	4	0	30	0	3234.47	204524;187290	204524	139	168	yes	no	3	2.5585e-10	94.087	By matching	By matching	By matching	By matching	By matching	By matching	By matching	By MS/MS
EAYPGDVFYLHSR	LLRRPPGREAYPGDVF	DVFYLHSRLLERAAKM	R	E	A	S	R	L	1	1	0	1	0	0	1	1	1	0	1	0	0	1	1	1	0	0	2	1	0	13	0	1552.73	210953	210953	290	302	yes	yes	2;3	1.0097e-52	243.4	By MS/MS	By MS/MS	By MS/MS	By MS/MS	By MS/MS	By MS/MS	By MS/MS	By MS/MS
ECAELWPR	AVSGPVAKECAELWPR	ECAELWPRIASNAGSI	K	E	C	P	R	I	1	1	0	0	1	0	2	0	0	0	1	0	0	0	1	0	0	1	0	0	0	8	0	1059.48	269874	269874	127	134	yes	yes	2	0.0019188	136.27	By MS/MS	By MS/MS	By MS/MS	By MS/MS	By matching	By MS/MS	By matching	By matching
ECGPGPVPR	NNLGYDVKECGPGPVP	CGPGPVPRGDTYNRFK	K	E	C	P	R	G	0	1	0	0	1	0	1	2	0	0	0	0	0	0	3	0	0	0	0	1	0	9	0	967.455	245746;270657	270657	179	187	no	no	2	0.02495	74.92	By matching	By matching	By matching	By matching	By matching	By matching	By matching	By matching
ECLPITIILR	STGPHKLRECLPITII	LPITIILRERLKYALT	R	E	C	L	R	E	0	1	0	0	1	0	1	0	0	3	2	0	0	0	1	0	1	0	0	0	0	10	0	1226.71	276274;207043	276274	40	49	yes	no	2	5.5453e-10	179.81	By MS/MS	By MS/MS	By MS/MS	By MS/MS	By MS/MS	By MS/MS	By MS/MS	By matching
ECNVKEENIFETSIPGAYELPLSAR	DGCRKALKECNVKEEN	YELPLSARFLALSGTV	K	E	C	A	R	F	2	1	2	0	1	0	5	1	0	2	2	1	0	1	2	2	1	0	1	1	0	25	1	2865.39	165914	165914	34	58	yes	yes	3	0.0019983	50.752	By matching	By matching	By matching	By matching	By matching	By matching	By matching	By matching
ECQQICMER	LKYALTGKECQQICME	CQQICMERCVMVDGKV	K	E	C	E	R	C	0	1	0	0	2	2	2	0	0	1	0	0	1	0	0	0	0	0	0	0	0	9	0	1252.5	276274;207043	276274	60	68	yes	no	2	0.00051786	136.96	By MS/MS	By MS/MS	By MS/MS	By matching	By matching	By matching	By MS/MS	By MS/MS
ECSLQLLEPNGAPYMYYGVATGK	AGYDPDTKECSLQLLE	YYGVATGKGKQAAKTE	K	E	C	G	K	G	2	0	1	0	1	1	2	3	0	0	3	1	1	0	2	1	1	0	3	1	0	23	0	2560.2	269490	269490	149	171	yes	yes	2;3	4.0565e-06	85.013	By matching	By matching	By matching	By matching	By matching	By matching	By matching	By matching
ECYGTSELEHPGTLMVATER	PNKVKETRECYGTSEL	TLMVATERGKYYMGGK	R	E	C	E	R	G	1	1	0	0	1	0	4	2	1	0	2	0	1	0	1	1	3	0	1	1	0	20	0	2279.02	270978;269539	270978	111	130	yes	no	2;3	6.079e-19	187.5	By MS/MS	By MS/MS	By MS/MS	By MS/MS	By MS/MS	By MS/MS	By MS/MS	By matching
EDASTYLEPSKIEELLQR	TKLILQLKEDASTYLE	KIEELLQRYSEFIEFP	K	E	D	Q	R	Y	1	1	0	1	0	1	4	0	0	1	3	1	0	0	1	2	1	0	1	0	0	18	1	2120.06	264526;215026	215026	168	185	no	no	3	0.011135	65.511	By matching	By matching	By matching	By MS/MS	By matching	By MS/MS	By matching	By matching
EDFLAQNAFTDFDYTCPLVK	MEVAKLIREDFLAQNA	DYTCPLVKTVGMLKVI	R	E	D	V	K	T	2	0	1	3	1	1	1	0	0	0	2	1	0	3	1	0	2	0	1	1	0	20	0	2393.09	272333;170746	272333	524	543	yes	no	2	3.4893e-105	286.16	By MS/MS	By MS/MS	By MS/MS	By MS/MS	By MS/MS	By MS/MS	By MS/MS	By matching
EDGNVIHFVNPK	IEEVNLFKEDGNVIHF	VIHFVNPKVQAAIAAN	K	E	D	P	K	V	0	0	2	1	0	0	1	1	1	1	0	1	0	1	1	0	0	0	0	2	0	12	0	1367.68	170110	170110	73	84	yes	yes	2	0.00040603	111.5	By matching	By matching	By matching	By matching	By matching	By matching	By matching	By matching
EDGSVLAEFK	PFDGVVLREDGSVLAE	GSVLAEFKLKTNVILD	R	E	D	F	K	L	1	0	0	1	0	0	2	1	0	0	1	1	0	1	0	1	0	0	0	1	0	10	0	1093.53	179393	179393	325	334	yes	yes	2	0.063176	55.806	By matching	By matching	By matching	By MS/MS	By matching	By matching	By matching	By matching
EDIDGFLVGGASLKPEFADIVNCQGTLNSLKPVNIGINGFGR	TAPGLSAKEDIDGFLV	IGINGFGRIGRLVMRA	K	E	D	G	R	I	2	1	4	3	1	1	2	7	0	4	4	2	0	3	2	2	1	0	0	3	0	42	2	4431.25	275634	275634	247	288	yes	yes	4	4.8962e-12	77.69	By matching	By matching	By matching	By matching	By matching	By matching	By matching	By matching
EDMSEYLEEK	TRIILHMKEDMSEYLE	MSEYLEEKRVKDLVKK	K	E	D	E	K	R	0	0	0	1	0	0	4	0	0	0	1	1	1	0	0	1	0	0	1	0	0	10	0	1271.52	274417	274417	198	207	yes	yes	2	0.01474	77.288	By matching	By matching	By matching	By matching	By matching	By matching	By matching	By matching
EDPDFTWEKPK	AAYGHFGREDPDFTWE	DFTWEKPKKLEL____	R	E	D	P	K	K	0	0	0	2	0	0	2	0	0	0	0	2	0	1	2	0	1	1	0	0	0	11	1	1390.64	206912	206912	371	381	yes	yes	2	0.0069992	110.08	By matching	By matching	By matching	By matching	By matching	By matching	By matching	By matching
EDQQMATYLNR	LFAPVTSKEDQQMATY	QMATYLNRKDVRQALH	K	E	D	N	R	K	1	1	1	1	0	2	1	0	0	0	1	0	1	0	0	0	1	0	1	0	0	11	0	1367.61	253566;260314	253566	410	420	yes	no	2	7.4241e-10	176.42	By matching	By matching	By matching	By MS/MS	By MS/MS	By matching	By matching	By matching
EEAFLQSSESITGNIVK	YQRQGMSKEEAFLQSS	SITGNIVKIISTQGIK	K	E	E	V	K	I	1	0	1	0	0	1	3	1	0	2	1	1	0	1	0	3	1	0	0	1	0	17	0	1850.93	166620	166620	300	316	yes	yes	2	4.3241e-24	209.23	By matching	By matching	By matching	By matching	By matching	By matching	By matching	By matching
EEGGDEDGGILYTQNLVK	CSSLIQVREEGGDEDG	LYTQNLVKFVICAGNT	R	E	E	V	K	F	0	0	1	2	0	1	3	4	0	1	2	1	0	0	0	0	1	0	1	1	0	18	0	1935.91	268706;221866	268706	84	101	yes	no	2	0.00012207	123.92	By matching	By matching	By matching	By matching	By matching	By matching	By matching	By matching
EEGQVAMIDLR	SDQFIVCREEGQVAMI	QVAMIDLRQGASVDRK	R	E	E	L	R	Q	1	1	0	1	0	1	2	1	0	1	1	0	1	0	0	0	0	0	0	1	0	11	0	1259.62	262284;278600	262284	42	52	yes	no	2	0.0034274	92.19	By matching	By matching	By matching	By MS/MS	By matching	By MS/MS	By matching	By matching
EELGNLAGAGGR	GTAVEAPKEELGNLAG	NLAGAGGRL_______	K	E	E	G	R	L	2	1	1	0	0	0	2	4	0	0	2	0	0	0	0	0	0	0	0	0	0	12	0	1142.57	276792;270877	276792	255	266	yes	no	2	0.00012532	117.95	By MS/MS	By MS/MS	By MS/MS	By matching	By matching	By matching	By MS/MS	By matching
EELIASLSCLVAK	AELSACQKEELIASLS	SLSCLVAKGGEITSET	K	E	E	A	K	G	2	0	0	0	1	0	2	0	0	1	3	1	0	0	0	2	0	0	0	1	0	13	0	1431.76	219009;268314	219009	15	27	yes	no	2	7.9449e-23	204.85	By MS/MS	By MS/MS	By matching	By MS/MS	By MS/MS	By MS/MS	By matching	By matching
EELNPAVLEFLK	SGGRILPKEELNPAVL	PAVLEFLKKCEKFKLI	K	E	E	L	K	K	1	0	1	0	0	0	3	0	0	0	3	1	0	1	1	0	0	0	0	1	0	12	0	1400.76	262066;265395	262066	633	644	yes	no	2	0.0018044	96.756	By matching	By matching	By matching	By matching	By matching	By matching	By matching	By matching
EEMTGTNFYFSR	KAGFQVAREEMTGTNF	GTNFYFSRLLEAKRI_	R	E	E	S	R	L	0	1	1	0	0	0	2	1	0	0	0	0	1	2	0	1	2	0	1	0	0	12	0	1480.63	268444;210312	268444	250	261	yes	no	2	0.003571	91.093	By matching	By matching	By matching	By matching	By matching	By matching	By matching	By matching
EENIFETSIPGAYELPLSAR	ALKECNVKEENIFETS	YELPLSARFLALSGTV	K	E	E	A	R	F	2	1	1	0	0	0	4	1	0	2	2	0	0	1	2	2	1	0	1	0	0	20	0	2235.11	165914	165914	39	58	yes	yes	2	7.149e-11	168.3	By MS/MS	By MS/MS	By MS/MS	By matching	By matching	By MS/MS	By matching	By matching
EENNPIAQDMK	AKMEVATKEENNPIAQ	NPIAQDMKKGKLRDYH	K	E	E	M	K	K	1	0	2	1	0	1	2	0	0	1	0	1	1	0	1	0	0	0	0	0	0	11	0	1287.58	219585	219585	96	106	yes	yes	2	0.00036277	112.84	By matching	By matching	By matching	By matching	By matching	By matching	By matching	By matching
EENPEATFGDIAR	VHIRPTVKEENPEATF	ATFGDIARIISAKYKA	K	E	E	A	R	I	2	1	1	1	0	0	3	1	0	1	0	0	0	1	1	0	1	0	0	0	0	13	0	1447.66	142923;269113	142923	146	158	yes	no	2	5.593e-23	206.66	By MS/MS	By MS/MS	By MS/MS	By MS/MS	By MS/MS	By MS/MS	By matching	By MS/MS
EEQEEAEIGNTELPTELLELK	ALLEILAREEQEEAEI	PTELLELKTTIEESWK	R	E	E	L	K	T	1	0	1	0	0	1	8	1	0	1	4	1	0	0	1	0	2	0	0	0	0	21	0	2413.17	243930;253048	243930	89	109	yes	no	2	2.8591e-22	185.16	By matching	By matching	By matching	By matching	By matching	By matching	By matching	By matching
EESPDMYASIDAASK	KGLNIHCKEESPDMYA	ASIDAASKDIARKLQK	K	E	E	S	K	D	3	0	0	2	0	0	2	0	0	1	0	1	1	0	1	3	0	0	1	0	0	15	0	1612.69	219847;217820	219847	81	95	yes	no	2	0.013039	77.746	By matching	By matching	By matching	By matching	By matching	By matching	By matching	By matching
EEWGPQFDNLSR	MERLEVAKEEWGPQFD	PQFDNLSREYTNIQER	K	E	E	S	R	E	0	1	1	1	0	1	2	1	0	0	1	0	0	1	1	1	0	1	0	0	0	12	0	1476.66	222496;219337	222496	66	77	yes	no	2	2.4522e-05	146.79	By matching	By matching	By matching	By matching	By matching	By matching	By matching	By matching
EEYDESGPSIVHR	FQSMWISKEEYDESGP	SGPSIVHRKCF_____	K	E	E	H	R	K	0	1	0	1	0	0	3	1	1	1	0	0	0	0	1	2	0	0	1	1	0	13	0	1516.68	269912;222567;209894;176600;171145	269912	362	374	yes	no	2;3	4.5095e-05	135.1	By matching	By MS/MS	By matching	By matching	By matching	By matching	By matching	By matching
EFADELGIPFIETSAK	VVTEVQAKEFADELGI	PFIETSAKSSKNVEEA	K	E	F	A	K	S	2	0	0	1	0	0	3	1	0	2	1	1	0	2	1	1	1	0	0	0	0	16	0	1765.88	215736;212234	215736	145	160	yes	no	2	0.0064788	90.348	By matching	By matching	By matching	By matching	By matching	By matching	By matching	By matching
EFAETVPGSHVTFVSNNAYENTPESLGECFER	CKYVRKTREFAETVPG	SLGECFERNAEGMLKN	R	E	F	E	R	N	2	1	3	0	1	0	6	2	1	0	1	0	0	3	2	3	3	0	1	3	0	32	0	3616.61	268182	268182	29	60	yes	yes	3	2.7313e-29	167.11	By MS/MS	By MS/MS	By MS/MS	By MS/MS	By MS/MS	By MS/MS	By MS/MS	By MS/MS
EFCPELDAQFASGR	FKGRQVDREFCPELDA	DAQFASGRVLAKVSSR	R	E	F	G	R	V	2	1	0	1	1	1	2	1	0	0	1	0	0	2	1	1	0	0	0	0	0	14	0	1625.71	212907	212907	158	171	yes	yes	2	2.4298e-23	210.07	By MS/MS	By MS/MS	By MS/MS	By matching	By matching	By matching	By matching	By matching
EFDGYQVNTDLMGK	DEYEKRVKEFDGYQVN	VNTDLMGKANDGAVFL	K	E	F	G	K	A	0	0	1	2	0	1	1	2	0	0	1	1	1	1	0	0	1	0	1	1	0	14	0	1615.72	270168	270168	168	181	yes	yes	2	2.0296e-15	183.96	By matching	By matching	By matching	By matching	By matching	By MS/MS	By matching	By matching
EFDNDQVIR	EKRVKEMKEFDNDQVI	FDNDQVIRTAITCLGH	K	E	F	I	R	T	0	1	1	2	0	1	1	0	0	1	0	0	0	1	0	0	0	0	0	1	0	9	0	1134.53	267879	267879	185	193	yes	yes	2	0.041344	66.962	By matching	By matching	By matching	By matching	By matching	By matching	By matching	By matching
EFDTIMGLLQDEPK	NEQIVVGKEFDTIMGL	GLLQDEPKSLNLVFFS	K	E	F	P	K	S	0	0	0	2	0	1	2	1	0	1	2	1	1	1	1	0	1	0	0	0	0	14	0	1634.79	237653	237653	72	85	yes	yes	2	1.171e-10	175.15	By matching	By matching	By matching	By matching	By matching	By matching	By matching	By matching
EFFSNEDGGSWTDLK	SGDSSIAKEFFSNEDG	GGSWTDLKAAGYLLSN	K	E	F	L	K	A	0	0	1	2	0	0	2	2	0	0	1	1	0	2	0	2	1	1	0	0	0	15	0	1730.74	272920;269834	272920	130	144	yes	no	2	3.3525e-22	197.73	By MS/MS	By matching	By MS/MS	By MS/MS	By matching	By MS/MS	By matching	By matching
EFLPLEWSLSR	DGIEVYHREFLPLEWS	PLEWSLSRHDSNAFAK	R	E	F	S	R	H	0	1	0	0	0	0	2	0	0	0	3	0	0	1	1	2	0	1	0	0	0	11	0	1375.71	208692;278509	208692	409	419	yes	no	2	0.0010194	105.2	By matching	By matching	By matching	By matching	By matching	By matching	By matching	By matching
EFLTVFGDDYPTPDGTGVR	AQVAAGRREFLTVFGD	TPDGTGVRDYLHVMDL	R	E	F	V	R	D	0	1	0	3	0	0	1	3	0	0	1	0	0	2	2	0	3	0	1	2	0	19	0	2084.97	170931	170931	240	258	yes	yes	2	0.00012681	119.8	By matching	By matching	By matching	By matching	By matching	By matching	By matching	By matching
EFLVVPASAVGK	LPLGEAKREFLVVPAS	VPASAVGKIIGRGGEM	R	E	F	G	K	I	2	0	0	0	0	0	1	1	0	0	1	1	0	1	1	1	0	0	0	3	0	12	0	1215.69	243628;236431	243628	207	218	yes	no	2	0.0043495	87.719	By matching	By matching	By matching	By matching	By matching	By matching	By matching	By matching
EFLYDADAMDMFSHTK	PMLTDESKEFLYDADA	MDMFSHTKKLENVTSV	K	E	F	T	K	K	2	0	0	3	0	0	1	0	1	0	1	1	2	2	0	1	1	0	1	0	0	16	0	1919.81	269315	269315	71	86	yes	yes	2;3	9.6731e-98	283.66	By matching	By matching	By matching	By matching	By matching	By matching	By matching	By matching
EFMSPNYLENFVQAAYESIK	SGLRKKTKEFMSPNYL	QAAYESIKESGTNLSE	K	E	F	I	K	E	2	0	2	0	0	1	3	0	0	1	1	1	1	2	1	2	0	0	2	1	0	20	0	2379.11	213392	213392	487	506	yes	yes	2	7.8129e-06	135.49	By matching	By matching	By matching	By matching	By matching	By matching	By MS/MS	By MS/MS
EFNAALDTFLNEANDSDALVK	REQLAVKKEFNAALDT	NDSDALVKDLKDLQNL	K	E	F	V	K	D	4	0	3	3	0	0	2	0	0	0	3	1	0	2	0	1	1	0	0	1	0	21	0	2296.09	273310;269797	273310	107	127	yes	no	2	9.215e-279	383.2	By MS/MS	By MS/MS	By MS/MS	By MS/MS	By MS/MS	By MS/MS	By matching	By matching
EFNVEANVGAPQVSYR	IIVDRMKREFNVEANV	GAPQVSYREAITQTAE	R	E	F	Y	R	E	2	1	2	0	0	1	2	1	0	0	0	0	0	1	1	1	0	0	1	3	0	16	0	1778.86	195043	195043	492	507	yes	yes	2	0.00019474	121.72	By matching	By matching	By matching	By matching	By matching	By matching	By matching	By matching
EFNVSPVSK	SGEAAFGKEFNVSPVS	FNVSPVSKEGQEDAKA	K	E	F	S	K	E	0	0	1	0	0	0	1	0	0	0	0	1	0	1	1	2	0	0	0	2	0	9	0	1005.51	242894;159664	159664	367	375	no	no	2	0.068043	58.63	By matching	By matching	By matching	By matching	By matching	By matching	By matching	By matching
EFRDVSLTGAVSQLYDEMAGR	SGTHNMYREFRDVSLT	LYDEMAGRHRARPRSI	R	E	F	G	R	H	2	2	0	2	0	1	2	2	0	0	2	0	1	1	0	2	1	0	1	2	0	21	1	2343.12	273885	273885	96	116	yes	yes	3	4.5026e-05	92.39	By matching	By matching	By matching	By MS/MS	By matching	By matching	By matching	By matching
EFSDEEGAMDFEFVSAIK	IKLVFEPKEFSDEEGA	FEFVSAIKGGSVPKEY	K	E	F	I	K	G	2	0	0	2	0	0	4	1	0	1	0	1	1	3	0	2	0	0	0	1	0	18	0	2049.89	195043	195043	541	558	yes	yes	2	6.8638e-05	129.43	By matching	By matching	By matching	By matching	By matching	By matching	By matching	By matching
EFSSLQTLK	IASVTADKEFSSLQTL	FSSLQTLKGPSGTDFT	K	E	F	L	K	G	0	0	0	0	0	1	1	0	0	0	2	1	0	1	0	2	1	0	0	0	0	9	0	1051.56	268182	268182	96	104	yes	yes	2	0.026103	74.165	By matching	By matching	By matching	By matching	By matching	By matching	By matching	By matching
EFTCSPSEGALK	AFTDDSPKEFTCSPSE	SPSEGALKQREATDFT	K	E	F	L	K	Q	1	0	0	0	1	0	2	1	0	0	1	1	0	1	1	2	1	0	0	0	0	12	0	1324.6	186756	186756	217	228	yes	yes	2	0.00019721	122.7	By matching	By matching	By matching	By matching	By matching	By matching	By MS/MS	By MS/MS
EFTSYLGPVLK	SFGRSETKEFTSYLGP	SYLGPVLKASIKPGKA	K	E	F	L	K	A	0	0	0	0	0	0	1	1	0	0	2	1	0	1	1	1	1	0	1	1	0	11	0	1252.67	253113;243857	253113	177	187	yes	no	2	0.0015574	99.568	By MS/MS	By matching	By MS/MS	By matching	By matching	By MS/MS	By matching	By matching
EFVDPAGLFSLR	APEPLEMKEFVDPAGL	PAGLFSLRVPKGFFTL	K	E	F	L	R	V	1	1	0	1	0	0	1	1	0	0	2	0	0	2	1	1	0	0	0	1	0	12	0	1349.7	217556;221949	217556	71	82	yes	no	2	8.4304e-05	134.49	By MS/MS	By MS/MS	By MS/MS	By MS/MS	By MS/MS	By MS/MS	By matching	By matching
EFVEDANGDIALGSR	PASLWSAKEFVEDANG	GDIALGSRMIGTNKIG	K	E	F	S	R	M	2	1	1	2	0	0	2	2	0	1	1	0	0	1	0	1	0	0	0	1	0	15	0	1591.75	274583	274583	1395	1409	yes	yes	2	1.7724e-06	153.41	By matching	By matching	By matching	By matching	By matching	By matching	By matching	By matching
EFVENTIDTAWLDGLIQEK	LVQLLETKEFVENTID	LDGLIQEKSVGIEMPD	K	E	F	E	K	S	1	0	1	2	0	1	3	1	0	2	2	1	0	1	0	0	2	1	0	1	0	19	0	2220.09	274583	274583	570	588	yes	yes	2	3.2175e-123	304.09	By MS/MS	By MS/MS	By MS/MS	By MS/MS	By MS/MS	By MS/MS	By MS/MS	By MS/MS
EGASEEDPIVR	VKKSSVVREGASEEDP	SEEDPIVRDVDEGGDG	R	E	G	V	R	D	1	1	0	1	0	0	3	1	0	1	0	0	0	0	1	1	0	0	0	1	0	11	0	1200.56	271743;277414;196655;195411	271743	127	137	yes	no	2	0.0012	103.31	By MS/MS	By MS/MS	By MS/MS	By matching	By matching	By matching	By matching	By matching
EGATTLNIPDTTGWNMPWEFGGLIK	RILSAVIKEGATTLNI	WEFGGLIKTLRENVEG	K	E	G	I	K	T	1	0	2	1	0	0	2	4	0	2	2	1	1	1	2	0	4	2	0	0	0	25	0	2747.33	277320	277320	215	239	yes	yes	2;3	4.0804e-06	82.761	By matching	By matching	By matching	By matching	By matching	By matching	By matching	By matching
EGCELIMEAIK	FAPPCDNREGCELIME	ELIMEAIKKAGYEGKC	R	E	G	I	K	K	1	0	0	0	1	0	3	1	0	2	1	1	1	0	0	0	0	0	0	0	0	11	0	1291.62	261136	261136	255	265	yes	yes	2	1.6227e-08	144.7	By MS/MS	By MS/MS	By MS/MS	By matching	By matching	By MS/MS	By MS/MS	By MS/MS
EGCELIMEAIKK	FAPPCDNREGCELIME	LIMEAIKKAGYEGKCT	R	E	G	K	K	A	1	0	0	0	1	0	3	1	0	2	1	2	1	0	0	0	0	0	0	0	0	12	1	1419.71	261136	261136	255	266	yes	yes	2;3	6.6449e-06	156.01	By matching	By matching	By matching	By matching	By matching	By matching	By matching	By matching
EGCVLAVEK	TAVGIQTKEGCVLAVE	GCVLAVEKRLTSPLLD	K	E	G	E	K	R	1	0	0	0	1	0	2	1	0	0	1	1	0	0	0	0	0	0	0	2	0	9	0	1003.5	275128;265669	275128	44	52	yes	no	2	0.013498	82.417	By matching	By matching	By matching	By matching	By matching	By matching	By matching	By matching
EGCVLAVEKR	TAVGIQTKEGCVLAVE	CVLAVEKRLTSPLLDP	K	E	G	K	R	L	1	1	0	0	1	0	2	1	0	0	1	1	0	0	0	0	0	0	0	2	0	10	1	1159.6	275128;265669	275128	44	53	yes	no	2	0.038542	84.507	By matching	By matching	By matching	By matching	By matching	By matching	By matching	By matching
EGDKFPVPITVSNMSELVK	VTIQLISKEGDKFPVP	SNMSELVKSMMDDKDD	K	E	G	V	K	S	0	0	1	1	0	0	2	1	0	1	1	2	1	1	2	2	1	0	0	3	0	19	1	2089.08	212068	212068	29	47	yes	yes	3	0.0047301	73.688	By matching	By matching	By matching	By matching	By matching	By matching	By matching	By matching
EGDTVIGLAR	ECVFQALKEGDTVIGL	DTVIGLARTPSNLKIP	K	E	G	A	R	T	1	1	0	1	0	0	1	2	0	1	1	0	0	0	0	0	1	0	0	1	0	10	0	1029.55	270132;207169;217656	270132	68	77	yes	no	2	1.683e-05	116.52	By matching	By matching	By matching	By MS/MS	By MS/MS	By MS/MS	By matching	By MS/MS
EGDVIMLENTR	AAIINRGREGDVIMLE	VIMLENTRYYKEETKN	R	E	G	T	R	Y	0	1	1	1	0	0	2	1	0	1	1	0	1	0	0	0	1	0	0	1	0	11	0	1275.61	209933;208673;278505;171765	171765	143	153	no	no	2	4.703e-14	158.06	By matching	By matching	By MS/MS	By MS/MS	By matching	By MS/MS	By matching	By MS/MS
EGEDFWLSSVAK	DGKEYELKEGEDFWLS	FWLSSVAKARSTKRIG	K	E	G	A	K	A	1	0	0	1	0	0	2	1	0	0	1	1	0	1	0	2	0	1	0	1	0	12	0	1366.64	211278	211278	1153	1164	yes	yes	2	0.017165	71.176	By matching	By matching	By matching	By matching	By matching	By matching	By matching	By matching
EGEGSLIQAVFDAR	TSPGEYYKEGEGSLIQ	IQAVFDARATKRSEEQ	K	E	G	A	R	A	2	1	0	1	0	1	2	2	0	1	1	0	0	1	0	1	0	0	0	1	0	14	0	1490.74	229199;228833	229199	390	403	yes	no	2	0.00017388	96.247	By MS/MS	By MS/MS	By matching	By MS/MS	By MS/MS	By MS/MS	By matching	By matching
EGEIGNPTELSILR	TLGKDGGREGEIGNPT	PTELSILRASYWAGID	R	E	G	L	R	A	0	1	1	0	0	0	3	2	0	2	2	0	0	0	1	1	1	0	0	0	0	14	0	1526.79	273871;215640	273871	426	439	yes	no	2	2.5552e-05	135.14	By matching	By matching	By matching	By matching	By matching	By matching	By MS/MS	By matching
EGFGMAGETVGLCAEK	IVGHSERREGFGMAGE	TVGLCAEKCKVALDNG	R	E	G	E	K	C	2	0	0	0	1	0	3	4	0	0	1	1	1	1	0	0	1	0	0	1	0	16	0	1654.73	274452	274452	117	132	yes	yes	2	0.00016247	122.96	By matching	By matching	By matching	By matching	By matching	By matching	By matching	By matching
EGGAAPTDEVVHR	SSAYPPKKEGGAAPTD	PTDEVVHRIRITLTSR	K	E	G	H	R	I	2	1	0	1	0	0	2	2	1	0	0	0	0	0	1	0	1	0	0	2	0	13	0	1336.64	169294	169294	10	22	yes	yes	2	2.8156e-09	138.42	By MS/MS	By matching	By MS/MS	By matching	By MS/MS	By MS/MS	By matching	By MS/MS
EGGEANEYSTSEIVQQVDDSLMQLGTEK	WIKGEIEKEGGEANEY	LMQLGTEKA_______	K	E	G	E	K	A	1	0	1	2	0	3	5	3	0	1	2	1	1	0	0	3	2	0	1	2	0	28	0	3056.38	270043;268332	270043	331	358	yes	no	3	2.943e-14	126.1	By matching	By matching	By matching	By matching	By matching	By matching	By matching	By matching
EGGEANEYSTSEIVQQVDDSLMQLGTEKA	WIKGEIEKEGGEANEY	MQLGTEKA________	K	E	G	K	A	-	2	0	1	2	0	3	5	3	0	1	2	1	1	0	0	3	2	0	1	2	0	29	1	3127.41	270043;268332	270043	331	359	yes	no	3	0.025066	29.843	By matching	By matching	By matching	By matching	By matching	By matching	By matching	By matching
EGGISGTTDVGINQGK	LKFLSIQREGGISGTT	DVGINQGKTSFLKSLH	R	E	G	G	K	T	0	0	1	1	0	1	1	5	0	2	0	1	0	0	0	1	2	0	0	1	0	16	0	1531.75	208407	208407	371	386	yes	yes	2	0.0001732	102.15	By matching	By matching	By matching	By matching	By matching	By matching	By matching	By matching
EGGLATMLTQLGWR	DSGPRLLREGGLATML	MLTQLGWRVEDIADLD	R	E	G	W	R	V	1	1	0	0	0	1	1	3	0	0	3	0	1	0	0	0	2	1	0	0	0	14	0	1531.78	182884	182884	34	47	yes	yes	2	2.1028e-10	169.17	By MS/MS	By MS/MS	By MS/MS	By MS/MS	By MS/MS	By MS/MS	By matching	By matching
EGGPNDAPSINAQSGEFTNR	TRVTISPKEGGPNDAP	QSGEFTNRKFSGSGSD	K	E	G	N	R	K	2	1	3	1	0	1	2	3	0	1	0	0	0	1	2	2	1	0	0	0	0	20	0	2059.92	277320	277320	541	560	yes	yes	2	1.1023e-35	212.47	By MS/MS	By MS/MS	By MS/MS	By MS/MS	By MS/MS	By MS/MS	By matching	By matching
EGIDYAACTVQLPGGER	GAIVFSEKEGIDYAAC	VQLPGGERVPFLFTVK	K	E	G	E	R	V	2	1	0	1	1	1	2	3	0	1	1	0	0	0	1	0	1	0	1	1	0	17	0	1834.85	167955	167955	160	176	yes	yes	2;3	1.6226e-139	323.77	By MS/MS	By MS/MS	By MS/MS	By MS/MS	By MS/MS	By MS/MS	By MS/MS	By MS/MS
EGIPVEQQR	VKAKIAEKEGIPVEQQ	GIPVEQQRLIFGGQQL	K	E	G	Q	R	L	0	1	0	0	0	2	2	1	0	1	0	0	0	0	1	0	0	0	0	1	0	9	0	1054.54	270635;230908	270635	89	97	yes	no	2	0.023147	76.1	By matching	By matching	By matching	By matching	By matching	By matching	By matching	By matching
EGIPVQALCELIAAAPR	TIRADFAKEGIPVQAL	ELIAAAPREKIVRVAL	K	E	G	P	R	E	4	1	0	0	1	1	2	1	0	2	2	0	0	0	2	0	0	0	0	1	0	17	0	1806.97	272683;269467	272683	299	315	yes	no	2;3	0.0002652	118.55	By MS/MS	By MS/MS	By matching	By MS/MS	By MS/MS	By MS/MS	By matching	By matching
EGITEEQVMQVVDGLTCSGDR	IKVPVNLKEGITEEQV	GLTCSGDRVKAGAQIR	K	E	G	D	R	V	0	1	0	2	1	2	3	3	0	1	1	0	1	0	0	1	2	0	0	3	0	21	0	2322.05	226444	226444	189	209	yes	yes	2;3	5.1128e-40	216.61	By MS/MS	By MS/MS	By MS/MS	By MS/MS	By matching	By MS/MS	By MS/MS	By MS/MS
EGITLNEVK	FDPVGFSREGITLNEV	GITLNEVKRYREAEVQ	R	E	G	V	K	R	0	0	1	0	0	0	2	1	0	1	1	1	0	0	0	0	1	0	0	1	0	9	0	1001.54	190506;188478	190506	57	65	yes	no	2	0.011032	84.817	By matching	By matching	By matching	By matching	By matching	By matching	By matching	By matching
EGITLNEVKR	FDPVGFSREGITLNEV	ITLNEVKRYREAEVQH	R	E	G	K	R	Y	0	1	1	0	0	0	2	1	0	1	1	1	0	0	0	0	1	0	0	1	0	10	1	1157.64	190506;188478	190506	57	66	yes	no	2	0.0022857	118.23	By matching	By matching	By matching	By matching	By MS/MS	By MS/MS	By matching	By matching
EGLDLADDDDEKAAFEEAK	KKLLSATKEGLDLADD	KAAFEEAKEKTEPLCK	K	E	G	A	K	E	4	0	0	5	0	0	4	1	0	0	2	2	0	1	0	0	0	0	0	0	0	19	1	2079.91	274417	274417	546	564	yes	yes	3	0.0047512	73.593	By matching	By matching	By matching	By matching	By matching	By matching	By matching	By matching
EGLFPLILGGDHSVAIGSLTGILR	DVVETKIKEGLFPLIL	GSLTGILRARPNTGII	K	E	G	L	R	A	1	1	0	1	0	0	1	5	1	3	5	0	0	1	1	2	1	0	0	1	0	24	0	2434.36	182884	182884	93	116	yes	yes	3	0.011925	44.863	By matching	By matching	By matching	By matching	By matching	By matching	By matching	By matching
EGLLLVPAGTNVVR	ELVAAAMKEGLLLVPA	PAGTNVVRFVPPLIIT	K	E	G	V	R	F	1	1	1	0	0	0	1	2	0	0	3	0	0	0	1	0	1	0	0	3	0	14	0	1436.84	215033;277974	215033	436	449	yes	yes	2	0.015879	73.927	By matching	By matching	By MS/MS	By matching	By matching	By matching	By MS/MS	By matching
EGLMTTIHAVTATQQTVDGPSK	INDEFGLKEGLMTTIH	QTVDGPSKKDWRGGRA	K	E	G	S	K	K	2	0	0	1	0	2	1	2	1	1	1	1	1	0	1	1	5	0	0	2	0	22	0	2284.14	275634	275634	448	469	yes	yes	3	2.0395e-07	136.81	By MS/MS	By MS/MS	By MS/MS	By MS/MS	By matching	By MS/MS	By matching	By matching
EGLMTTIHAVTATQQTVDGPSKK	INDEFGLKEGLMTTIH	TVDGPSKKDWRGGRAG	K	E	G	K	K	D	2	0	0	1	0	2	1	2	1	1	1	2	1	0	1	1	5	0	0	2	0	23	1	2412.23	275634	275634	448	470	yes	yes	3	2.7052e-14	159.01	By matching	By matching	By matching	By matching	By MS/MS	By matching	By matching	By matching
EGLMTTVHAVTATQQTVDGPSK	INDEFGLKEGLMTTVH	QTVDGPSKKDWRGGRA	K	E	G	S	K	K	2	0	0	1	0	2	1	2	1	0	1	1	1	0	1	1	5	0	0	3	0	22	0	2270.12	275635	275635	174	195	yes	yes	3	1.2657e-09	152.86	By MS/MS	By MS/MS	By MS/MS	By MS/MS	By matching	By matching	By matching	By matching
EGLMTTVHAVTATQQTVDGPSKK	INDEFGLKEGLMTTVH	TVDGPSKKDWRGGRAG	K	E	G	K	K	D	2	0	0	1	0	2	1	2	1	0	1	2	1	0	1	1	5	0	0	3	0	23	1	2398.22	275635	275635	174	196	yes	yes	3	4.2753e-08	111.63	By matching	By matching	By matching	By MS/MS	By matching	By MS/MS	By matching	By matching
EGLPIMIFANWR	QAINDFKKEGLPIMIF	IMIFANWRGFSGGSRD	K	E	G	W	R	G	1	1	1	0	0	0	1	1	0	2	1	0	1	1	1	0	0	1	0	0	0	12	0	1445.75	274583	274583	1783	1794	yes	yes	2	7.2377e-30	211.64	By matching	By matching	By matching	By MS/MS	By MS/MS	By MS/MS	By MS/MS	By MS/MS
EGLSAAQITEVVK	VETYGTEKEGLSAAQI	AQITEVVKINFDCRPG	K	E	G	V	K	I	2	0	0	0	0	1	2	1	0	1	1	1	0	0	0	1	1	0	0	2	0	13	0	1343.73	271944	271944	385	397	yes	yes	2	3.0552e-31	220.32	By MS/MS	By MS/MS	By MS/MS	By MS/MS	By MS/MS	By MS/MS	By MS/MS	By MS/MS
EGMTDADLMTIVEK	VDTHGTAKEGMTDADL	DLMTIVEKNFDLRPGC	K	E	G	E	K	N	1	0	0	2	0	0	2	1	0	1	1	1	2	0	0	0	2	0	0	1	0	14	0	1551.72	206912	206912	326	339	yes	yes	2	1.0776e-15	189.99	By matching	By matching	By matching	By matching	By matching	By matching	By matching	By MS/MS
EGNDLYHEMIEGGVIK	AGVGERTREGNDLYHE	MIEGGVIKIDEASGST	R	E	G	I	K	I	0	0	1	1	0	0	3	3	1	2	1	1	1	0	0	0	0	0	1	1	0	16	0	1802.85	267742	267742	214	229	yes	yes	2;3	4.0561e-44	239.19	By matching	By MS/MS	By MS/MS	By MS/MS	By MS/MS	By MS/MS	By matching	By matching
EGNDLYHEMIEGGVIKIDEASGSTEGSK	AGVGERTREGNDLYHE	SGSTEGSKAALVYGQM	R	E	G	S	K	A	1	0	1	2	0	0	5	5	1	3	1	2	1	0	0	3	1	0	1	1	0	28	1	2964.37	267742	267742	214	241	yes	yes	3	3.6676e-06	75.43	By matching	By matching	By matching	By matching	By matching	By matching	By matching	By matching
EGNLPDGEADPDTGNYGGTSGTASTEDKTPGGHLR	DSPDGCQKEGNLPDGE	KTPGGHLRKVFYRMGM	K	E	G	L	R	K	2	1	2	4	0	0	3	8	1	0	2	1	0	0	3	2	5	0	1	0	0	35	1	3472.53	222358;173923	222358	104	138	yes	no	4	2.9735e-13	94.841	By matching	By matching	By matching	By matching	By matching	By matching	By matching	By matching
EGNQAIIDALTTEGALLK	FKGLDVLKEGNQAIID	TTEGALLKVEDYNHKY	K	E	G	L	K	V	3	0	1	1	0	1	2	2	0	2	3	1	0	0	0	0	2	0	0	0	0	18	0	1855.99	276205;276458	276205	353	370	yes	no	2	1.7133e-44	237.3	By matching	By matching	By matching	By matching	By matching	By matching	By matching	By matching
EGPDRLPGDLGLGQGPNER	RRVILISREGPDRLPG	LGQGPNERINPFNLDY	R	E	G	E	R	I	0	2	1	2	0	1	2	5	0	0	3	0	0	0	3	0	0	0	0	0	0	19	1	1975.97	273003;271559	273003	167	185	no	no	2;3	1.2968e-35	216.71	By MS/MS	By MS/MS	By MS/MS	By MS/MS	By MS/MS	By MS/MS	By MS/MS	By MS/MS
EGPEIYSEESISYLDAILGNSIK	KEDSNFRREGPEIYSE	AILGNSIKTPVVDGEV	R	E	G	I	K	T	1	0	1	1	0	0	4	2	0	4	2	1	0	0	1	4	0	0	2	0	0	23	0	2526.24	207791;265687	207791	289	311	yes	no	2	6.918e-05	74.308	By matching	By matching	By matching	By MS/MS	By matching	By matching	By matching	By matching
EGPLDEHFDFLAEK	LIDNKSVREGPLDEHF	HFDFLAEKTIKDPDAK	R	E	G	E	K	T	1	0	0	2	0	0	3	1	1	0	2	1	0	2	1	0	0	0	0	0	0	14	0	1645.76	171081	171081	200	213	yes	yes	2;3	1.1047e-05	142.39	By matching	By matching	By matching	By matching	By matching	By MS/MS	By matching	By matching
EGQPISGGDVVGTVYENEIIDTHK	TFSPGNFKEGQPISGG	NEIIDTHKILCPPNVF	K	E	G	H	K	I	0	0	1	2	0	1	3	4	1	3	0	1	0	0	1	1	2	0	1	3	0	24	0	2556.23	272333;170746	272333	137	160	yes	no	3	5.8242e-09	119.16	By MS/MS	By MS/MS	By MS/MS	By MS/MS	By MS/MS	By MS/MS	By MS/MS	By MS/MS
EGQPLDQFISEK	LWTQYRKREGQPLDQF	LDQFISEKGVEVDESG	R	E	G	E	K	G	0	0	0	1	0	2	2	1	0	1	1	1	0	1	1	1	0	0	0	0	0	12	0	1389.68	273417;267308	273417	459	470	yes	no	2	3.1686e-06	153.81	By MS/MS	By MS/MS	By MS/MS	By MS/MS	By MS/MS	By MS/MS	By matching	By matching
EGQYGGSMGWGMK	WPVPEVVKEGQYGGSM	GSMGWGMKKKGPAIDG	K	E	G	M	K	K	0	0	0	0	0	1	1	5	0	0	0	1	2	0	0	1	0	1	1	0	0	13	0	1386.57	272278	272278	234	246	yes	yes	2	0.0092635	79.744	By matching	By matching	By matching	By matching	By MS/MS	By matching	By matching	By matching
EGSDVTIITFSK	IGKAKIEREGSDVTII	VTIITFSKEVGKALEA	R	E	G	S	K	E	0	0	0	1	0	0	1	1	0	2	0	1	0	1	0	2	2	0	0	1	0	12	0	1295.66	225175	225175	201	212	yes	yes	2	0.00010373	131.69	By MS/MS	By MS/MS	By MS/MS	By MS/MS	By MS/MS	By MS/MS	By matching	By matching
EGTGGIPTSGQTVK	________________	PTSGQTVKAHYTGWLD	K	E	G	V	K	A	0	0	0	0	0	1	1	4	0	1	0	1	0	0	1	1	3	0	0	1	0	14	0	1330.67	234017;232008	234017	8	21	yes	no	2	1.1711e-05	141.65	By MS/MS	By MS/MS	By MS/MS	By MS/MS	By MS/MS	By MS/MS	By matching	By MS/MS
EGTPLTVNAISGYSGGGK	LVDAGMLKEGTPLTVN	SGYSGGGKAMMELFED	K	E	G	G	K	A	1	0	1	0	0	0	1	5	0	1	1	1	0	0	1	2	2	0	1	1	0	18	0	1706.85	275170;213518	275170	142	159	yes	no	2	4.2399e-24	202.79	By MS/MS	By MS/MS	By MS/MS	By MS/MS	By MS/MS	By MS/MS	By matching	By matching
EGTSWLEDVLIR	CGQCTPCREGTSWLED	WLEDVLIRMEHGTADK	R	E	G	I	R	M	0	1	0	1	0	0	2	1	0	1	2	0	0	0	0	1	1	1	0	1	0	12	0	1416.72	278067	278067	413	424	yes	yes	2	0.00023187	120.55	By matching	By matching	By matching	By matching	By MS/MS	By MS/MS	By matching	By matching
EGTYNMVVEIPK	DIPLEGSKEGTYNMVV	NMVVEIPKMTKAKMEV	K	E	G	P	K	M	0	0	1	0	0	0	2	1	0	1	0	1	1	0	1	0	1	0	1	2	0	12	0	1378.68	219585	219585	73	84	yes	yes	2	8.5191e-07	160.22	By MS/MS	By MS/MS	By MS/MS	By MS/MS	By MS/MS	By MS/MS	By matching	By MS/MS
EGVITVQDGK	DAMERVGKEGVITVQD	VITVQDGKTVDNELEV	K	E	G	G	K	T	0	0	0	1	0	1	1	2	0	1	0	1	0	0	0	0	1	0	0	2	0	10	0	1044.55	185425;265209	185425	171	180	yes	no	2	0.0016499	104.07	By matching	By matching	By matching	By matching	By matching	By matching	By matching	By matching
EGVLMVEGAADFLPEAIMVK	QLIVAGTKEGVLMVEG	LPEAIMVKAVKFGHDA	K	E	G	V	K	A	3	0	0	1	0	0	3	2	0	1	2	1	2	1	1	0	0	0	0	3	0	20	0	2118.07	229766;185873	229766	236	255	yes	no	2	0.0019758	81.606	By matching	By matching	By matching	By matching	By matching	By matching	By matching	By matching
EGVPIEQGFDAQNGIYTDMFAAGIIDPTK	VVCGELTKEGVPIEQG	AGIIDPTKVTRTGIVD	K	E	G	T	K	V	3	0	1	3	0	2	2	4	0	4	0	1	1	2	2	0	2	0	1	1	0	29	0	3096.47	185425	185425	474	502	yes	yes	2;3	1.903e-14	109.25	By MS/MS	By MS/MS	By matching	By matching	By MS/MS	By MS/MS	By MS/MS	By MS/MS
EGVQDQLDKLDQELVGLRPVK	TVEEFMFKEGVQDQLD	LVGLRPVKKRVKEIAA	K	E	G	V	K	K	0	1	0	3	0	3	2	2	0	0	4	2	0	0	1	0	0	0	0	3	0	21	2	2378.28	190299;183340	190299	20	40	yes	no	3	7.1797e-07	139.29	By matching	By matching	By matching	By matching	By matching	By matching	By MS/MS	By matching
EGVSDFSPCYLFDSGSTIEWSPAADK	LRVRCIQKEGVSDFSP	EWSPAADKLSSPAPGM	K	E	G	D	K	L	2	0	0	3	1	0	2	2	0	1	1	1	0	2	2	5	1	1	1	1	0	26	0	2864.25	193653	193653	230	255	yes	yes	2;3	1.074e-13	133.15	By MS/MS	By MS/MS	By MS/MS	By matching	By matching	By MS/MS	By matching	By matching
EGVSDFSPCYLFDSGSTIEWSPAADKLSSPAPGMK	LRVRCIQKEGVSDFSP	SSPAPGMKLKYGTEDY	K	E	G	M	K	L	3	0	0	3	1	0	2	3	0	1	2	2	1	2	4	7	1	1	1	1	0	35	1	3732.7	193653	193653	230	264	yes	yes	3	1.5796e-12	88.481	By matching	By MS/MS	By MS/MS	By MS/MS	By MS/MS	By MS/MS	By MS/MS	By matching
EGVVGSDCVGFR	LELSEYVKEGVVGSDC	GSDCVGFRFNTVGVSD	K	E	G	F	R	F	0	1	0	1	1	0	1	3	0	0	0	0	0	1	0	1	0	0	0	3	0	12	0	1280.58	203031;178586	203031	83	94	yes	no	2	0.0001014	132.03	By matching	By matching	By matching	By matching	By MS/MS	By MS/MS	By matching	By matching
EGVVMSLGMTLGK	NPPIDPLREGVVMSLG	SLGMTLGKKESIYKVS	R	E	G	G	K	K	0	0	0	0	0	0	1	3	0	0	2	1	2	0	0	1	1	0	0	2	0	13	0	1320.68	225787;199438	225787	573	585	yes	no	2	0.0040283	88.101	By matching	By MS/MS	By matching	By matching	By matching	By matching	By matching	By matching
EGWSTNPDAPPR	ARGNNKSREGWSTNPD	TNPDAPPRMESLLVAN	R	E	G	P	R	M	1	1	1	1	0	0	1	1	0	0	0	0	0	0	3	1	1	1	0	0	0	12	0	1325.6	270092;268393	270092	249	260	yes	no	2	0.011452	77.279	By matching	By matching	By matching	By MS/MS	By matching	By MS/MS	By matching	By matching
EGWTLGK	QAIEMAEKEGWTLGKS	KEGWTLGKSQGSFRAN	K	E	G	G	K	S	0	0	0	0	0	0	1	2	0	0	1	1	0	0	0	0	1	1	0	0	0	7	0	789.402	186500	186500	430	436	yes	yes	1	0.021603	83.377	By matching	By matching	By matching	By matching	By matching	By matching	By matching	By matching
EGYFPGDVDFDPLR	LGSGRVFKEGYFPGDV	DVDFDPLRLAPADPDE	K	E	G	L	R	L	0	1	0	3	0	0	1	2	0	0	1	0	0	2	2	0	0	0	1	1	0	14	0	1625.74	267951	267951	153	166	yes	yes	2	1.065e-30	211.83	By MS/MS	By MS/MS	By MS/MS	By MS/MS	By MS/MS	By MS/MS	By MS/MS	By MS/MS
EGYQSLLNTEFK	NHVFWGGREGYQSLLN	SLLNTEFKSECDQMAM	R	E	G	F	K	S	0	0	1	0	0	1	2	1	0	0	2	1	0	1	0	1	1	0	1	0	0	12	0	1427.69	261602;213941	261602	197	208	yes	no	2	0.046026	59.227	By matching	By matching	By matching	By matching	By matching	By matching	By matching	By matching
EGYYPGDIGFDPFGLKPDNFEEFSAMSTK	DGKGSLLKEGYYPGDI	EFSAMSTKELQNGRLA	K	E	G	T	K	E	1	0	1	3	0	0	3	4	0	1	1	2	1	4	3	2	1	0	2	0	0	29	1	3257.45	244998;192934	244998	193	221	yes	no	3	6.6421e-07	79.845	By matching	By matching	By matching	By MS/MS	By MS/MS	By MS/MS	By matching	By matching
EHAMGSIMNGFGFHGLFK	KNLYFGIREHAMGSIM	FGFHGLFKVSGSTFLV	R	E	H	F	K	V	1	0	1	0	0	0	1	4	2	1	1	1	2	3	0	1	0	0	0	0	0	18	0	1978.92	259678;279206	259678	459	476	yes	no	3	7.029e-07	152	By MS/MS	By matching	By MS/MS	By MS/MS	By MS/MS	By MS/MS	By MS/MS	By matching
EHGGPVPDCLPK	RMKINLEKEHGGPVPD	PVPDCLPKEFRRI___	K	E	H	P	K	E	0	0	0	1	1	0	1	2	1	0	1	1	0	0	3	0	0	0	0	1	0	12	0	1304.62	199348;191088	199348	292	303	yes	no	2	0.0024711	89.356	By matching	By matching	By matching	By matching	By matching	By matching	By matching	By matching
EHNFFGGHGIVGAQVPVGTGLAFANK	GSMHMYNKEHNFFGGH	TGLAFANKYKAKPGEP	K	E	H	N	K	Y	3	0	2	0	0	1	1	6	2	1	1	1	0	3	1	0	1	0	0	3	0	26	0	2623.33	193273;187383	193273	132	157	yes	no	4	9.0488e-05	62.442	By matching	By matching	By matching	By matching	By matching	By matching	By matching	By matching
EHNLTPLCR	VASEQAVKEHNLTPLC	HNLTPLCRLVSYGIVG	K	E	H	C	R	L	0	1	1	0	1	0	1	0	1	0	2	0	0	0	1	0	1	0	0	0	0	9	0	1138.56	268162	268162	274	282	yes	yes	2	0.067819	58.699	By matching	By matching	By matching	By matching	By MS/MS	By matching	By matching	By matching
EHTHALASGVDPGAIMAELFMK	DKKFSYYREHTHALAS	IMAELFMKDTGTCRGA	R	E	H	M	K	D	4	0	0	1	0	0	2	2	2	1	2	1	2	1	1	1	1	0	0	1	0	22	0	2324.13	263399	263399	169	190	yes	yes	3	1.3127e-05	94.188	By matching	By matching	By matching	By matching	By matching	By matching	By matching	By matching
EICQQSYENAAMK	DDGEAEIKEICQQSYE	SYENAAMKCEEGMEIF	K	E	I	M	K	C	2	0	1	0	1	2	2	0	0	1	0	1	1	0	0	1	0	0	1	0	0	13	0	1570.68	272490;267839	272490	234	246	yes	no	2	1.5882e-31	222.74	By MS/MS	By MS/MS	By MS/MS	By MS/MS	By MS/MS	By MS/MS	By matching	By matching
EIDIAALVSPDAK	FGKKKNGREIDIAALV	ALVSPDAKDSEFSK__	R	E	I	A	K	D	3	0	0	2	0	0	1	0	0	2	1	1	0	0	1	1	0	0	0	1	0	13	0	1340.72	272126;268951	272126	255	267	yes	no	2	0.0050612	85.536	By matching	By matching	By matching	By matching	By matching	By matching	By matching	By matching
EIDIGVPDENGR	RRFGRFDREIDIGVPD	GVPDENGRLEVFRIHT	R	E	I	G	R	L	0	1	1	2	0	0	2	2	0	2	0	0	0	0	1	0	0	0	0	1	0	12	0	1312.63	260828;257596	260828	366	377	yes	no	2	0.043554	60.157	By matching	By matching	By matching	By matching	By matching	By matching	By matching	By matching
EIDLDLYR	EASSSPLREIDLDLYR	EIDLDLYRNIGIMAHI	R	E	I	Y	R	N	0	1	0	2	0	0	1	0	0	1	2	0	0	0	0	0	0	0	1	0	0	8	0	1035.52	195043	195043	20	27	yes	yes	2	0.010963	93.162	By matching	By matching	By matching	By matching	By matching	By matching	By matching	By matching
EIDSAMDPLATAIK	NVCIDTMKEIDSAMDP	DPLATAIKSSQDAFSG	K	E	I	I	K	S	3	0	0	2	0	0	1	0	0	2	1	1	1	0	1	1	1	0	0	0	0	14	0	1473.74	225552	225552	85	98	yes	yes	2	2.1928e-05	136.6	By matching	By matching	By matching	By matching	By matching	By matching	By MS/MS	By matching
EIEALFALDDATLDENIATEMK	LCDDDKKKEIEALFAL	ENIATEMKKLDDAESE	K	E	I	M	K	K	4	0	1	3	0	0	4	0	0	2	3	1	1	1	0	0	2	0	0	0	0	22	0	2451.17	168518	168518	139	160	yes	yes	2	6.2885e-65	242.22	By matching	By matching	By matching	By MS/MS	By matching	By MS/MS	By matching	By matching
EIETYHNLLEGGQEDFESSGAGK	SIKMRLEKEIETYHNL	FESSGAGKIGLGGRGG	K	E	I	G	K	I	1	0	1	1	0	1	5	4	1	1	2	1	0	1	0	2	1	0	1	0	0	23	0	2509.12	CON__P35527	CON__P35527	450	472	yes	yes	3	4.2964e-08	109.23	By matching	By matching	By matching	By matching	By matching	By matching	By matching	By matching
EIFELPNMK	HLVGSVPKEIFELPNM	IFELPNMKSLWLYSNP	K	E	I	M	K	S	0	0	1	0	0	0	2	0	0	1	1	1	1	1	1	0	0	0	0	0	0	9	0	1119.56	213763	213763	369	377	yes	yes	2	0.027993	72.928	By matching	By matching	By matching	By matching	By matching	By matching	By matching	By matching
EIFMNQPMLLELGAPIK	TSLCNHAREIFMNQPM	LELGAPIKICGDVHGQ	R	E	I	I	K	I	1	0	1	0	0	1	2	1	0	2	3	1	2	1	2	0	0	0	0	0	0	17	0	1943.03	260556;210319	260556	46	62	yes	no	2	8.794e-17	194.32	By matching	By matching	By matching	By matching	By matching	By matching	By matching	By matching
EIFVNLGLAENR	AQELVNGKEIFVNLGL	NLGLAENRFDPSSVPI	K	E	I	N	R	F	1	1	2	0	0	0	2	1	0	1	2	0	0	1	0	0	0	0	0	1	0	12	0	1373.73	267951;271962	267951	206	217	no	no	2	1.1319e-131	320.07	By MS/MS	By MS/MS	By MS/MS	By MS/MS	By MS/MS	By MS/MS	By MS/MS	By MS/MS
EIFVNLGLAENRFDPSSVPIQF	AQELVNGKEIFVNLGL	PSSVPIQF________	K	E	I	Q	F	-	1	1	2	1	0	1	2	1	0	2	2	0	0	3	2	2	0	0	0	2	0	22	1	2491.27	267951;271962	267951	206	227	no	no	2	0.00091189	85.7	By matching	By matching	By matching	By MS/MS	By MS/MS	By matching	By matching	By matching
EIFVNLGLAPDTFDPSSLPVKF	VQEFVNGKEIFVNLGL	PSSLPVKF________	K	E	I	K	F	-	1	0	1	2	0	0	1	1	0	1	3	1	0	3	3	2	1	0	0	2	0	22	1	2405.25	244998	244998	246	267	yes	yes	2	4.7587e-05	105.38	By matching	By matching	By matching	By MS/MS	By MS/MS	By MS/MS	By matching	By matching
EIGAGSAPAAVGEYFSTHAPLK	ANGITQLREIGAGSAP	FSTHAPLKGKLSEDAK	R	E	I	L	K	G	5	0	0	0	0	0	2	3	1	1	1	1	0	1	2	2	1	0	1	1	0	22	0	2172.09	251994;238865	251994	206	227	yes	no	2;3	2.5787e-06	123.83	By matching	By matching	By matching	By MS/MS	By MS/MS	By matching	By matching	By matching
EIGFDSFVDDLGSVNSK	AIVREQVREIGFDSFV	DLGSVNSKGLSCDSCE	R	E	I	S	K	G	0	0	1	3	0	0	1	2	0	1	1	1	0	2	0	3	0	0	0	2	0	17	0	1827.85	271944	271944	89	105	yes	yes	2	1.3042e-84	278.89	By MS/MS	By MS/MS	By MS/MS	By MS/MS	By MS/MS	By MS/MS	By MS/MS	By MS/MS
EIGGLVTDGSVR	KFLRLKQREIGGLVTD	LVTDGSVRDTDEIINY	R	E	I	V	R	D	0	1	0	1	0	0	1	3	0	1	1	0	0	0	0	1	1	0	0	2	0	12	0	1201.63	222425;216468	222425	116	127	yes	no	2	2.35e-07	166.24	By MS/MS	By MS/MS	By MS/MS	By MS/MS	By MS/MS	By MS/MS	By matching	By MS/MS
EIGRDPSLGQPFSLQPTPIPVPAEAAGDFPVNLCVSGK	EPPKLHIREIGRDPSL	VNLCVSGKDDIAYMTT	R	E	I	G	K	D	3	1	1	2	1	2	2	4	0	2	3	1	0	2	7	3	1	0	0	3	0	38	1	3960.01	262284	262284	238	275	yes	yes	3	2.1675e-10	80.646	By matching	By matching	By matching	By matching	By matching	By matching	By matching	By matching
EIIAEPGQVMVAVSSDDGK	LYNIIGEKEIIAEPGQ	AVSSDDGKAIGISSRV	K	E	I	G	K	A	2	0	0	2	0	1	2	2	0	2	0	1	1	0	1	2	0	0	0	3	0	19	0	1943.95	213103	213103	458	476	yes	yes	2	1.0237e-18	191.71	By matching	By matching	By matching	By matching	By matching	By matching	By MS/MS	By MS/MS
EIIAETNDSWK	FLDVAQTKEIIAETND	AETNDSWKKLKADGSE	K	E	I	W	K	K	1	0	1	1	0	0	2	0	0	2	0	1	0	0	0	1	1	1	0	0	0	11	0	1304.62	219585	219585	242	252	yes	yes	2	6.07e-15	193.22	By matching	By matching	By matching	By MS/MS	By MS/MS	By MS/MS	By MS/MS	By matching
EIIAETNDSWKK	FLDVAQTKEIIAETND	ETNDSWKKLKADGSEK	K	E	I	K	K	L	1	0	1	1	0	0	2	0	0	2	0	2	0	0	0	1	1	1	0	0	0	12	1	1432.72	219585	219585	242	253	yes	yes	2	4.2242e-65	253.97	By matching	By matching	By matching	By MS/MS	By MS/MS	By MS/MS	By matching	By matching
EIIEGVDIMCVR	MDASTLKREIIEGVDI	GVDIMCVRELTGDVYF	R	E	I	V	R	E	0	1	0	1	1	0	2	1	0	3	0	0	1	0	0	0	0	0	0	2	0	12	0	1432.71	275954	275954	172	183	yes	yes	2	0.00069151	107.97	By matching	By matching	By matching	By matching	By matching	By matching	By matching	By matching
EIILRDPEENVGAK	NDGVTIAREIILRDPE	PEENVGAKLIQEVAQK	R	E	I	A	K	L	1	1	1	1	0	0	3	1	0	2	1	1	0	0	1	0	0	0	0	1	0	14	1	1581.84	278685;211084	278685	73	86	yes	no	2;3	7.8916e-22	208.68	By matching	By matching	By matching	By MS/MS	By matching	By matching	By matching	By matching
EIINASGGFIPLPMIK	WIRLDKLKEIINASGG	FIPLPMIKNKKTVDPK	K	E	I	I	K	N	1	0	1	0	0	0	1	2	0	4	1	1	1	1	2	1	0	0	0	0	0	16	0	1698.94	213392	213392	287	302	yes	yes	2	0.00092153	109.14	By matching	By matching	By matching	By matching	By matching	By matching	By matching	By matching
EIISGDYDHLPELAFYMVGGIDDVK	EDSIKGFKEIISGDYD	VGGIDDVKEKAANMVI	K	E	I	V	K	E	1	0	0	4	0	0	2	3	1	3	2	1	1	1	1	1	0	0	2	2	0	25	0	2795.34	267742	267742	470	494	yes	yes	3	2.5245e-09	121.21	By MS/MS	By MS/MS	By MS/MS	By matching	By MS/MS	By MS/MS	By matching	By matching
EIISGDYDHLPELAFYMVGGIDDVKEK	EDSIKGFKEIISGDYD	GIDDVKEKAANMVI__	K	E	I	E	K	A	1	0	0	4	0	0	3	3	1	3	2	2	1	1	1	1	0	0	2	2	0	27	1	3052.47	267742	267742	470	496	yes	yes	3;4	6.7915e-14	128.29	By MS/MS	By MS/MS	By MS/MS	By MS/MS	By MS/MS	By MS/MS	By matching	By matching
EILDSGIPLSER	GIDDFLKKEILDSGIP	SGIPLSERETEVIPCP	K	E	I	E	R	E	0	1	0	1	0	0	2	1	0	2	2	0	0	0	1	2	0	0	0	0	0	12	0	1327.7	175692;170289	175692	166	177	yes	no	2	0.0077437	81.239	By MS/MS	By MS/MS	By MS/MS	By matching	By matching	By matching	By matching	By matching
EILGDSGTGAYTGSQGALGFR	VERARKIREILGDSGT	SQGALGFRKDVAEFLE	R	E	I	F	R	K	2	1	0	1	0	1	1	6	0	1	2	0	0	1	0	2	2	0	1	0	0	21	0	2055.99	226038;201122	226038	85	105	yes	no	2	2.236e-08	148.64	By matching	By matching	By matching	By matching	By matching	By MS/MS	By matching	By matching
EILGPDNQGIK	ASDILKIREILGPDNQ	GPDNQGIKIISKIENQ	R	E	I	I	K	I	0	0	1	1	0	1	1	2	0	2	1	1	0	0	1	0	0	0	0	0	0	11	0	1182.62	274784	274784	234	244	yes	yes	2	3.6897e-05	147.62	By MS/MS	By MS/MS	By MS/MS	By MS/MS	By MS/MS	By MS/MS	By matching	By matching
EILGTANSIGCTVNGESPR	RTLTGTVKEILGTANS	TVNGESPRDIQQSIDD	K	E	I	P	R	D	1	1	2	0	1	0	2	3	0	2	1	0	0	0	1	2	2	0	0	1	0	19	0	1973.95	267257	267257	130	148	yes	yes	2;3	8.7092e-124	308.39	By MS/MS	By MS/MS	By MS/MS	By MS/MS	By MS/MS	By MS/MS	By MS/MS	By MS/MS
EILPLDNPSSLLR	QHSPSDGKEILPLDNP	DNPSSLLRVLEKLLTN	K	E	I	L	R	V	0	1	1	1	0	0	1	0	0	1	4	0	0	0	2	2	0	0	0	0	0	13	0	1465.81	273417	273417	129	141	yes	yes	2	2.7197e-07	156.08	By MS/MS	By MS/MS	By MS/MS	By MS/MS	By MS/MS	By MS/MS	By matching	By matching
EILQEIYDEVSSGNEIR	SASYKPAKEILQEIYD	VSSGNEIRTVIMHGDR	K	E	I	I	R	T	0	1	1	1	0	1	4	1	0	3	1	0	0	0	0	2	0	0	1	1	0	17	0	1992.96	166620	166620	351	367	yes	yes	2;3	3.6191e-235	370.52	By MS/MS	By MS/MS	By MS/MS	By MS/MS	By MS/MS	By MS/MS	By MS/MS	By MS/MS
EIMHDPGR	GYIRGVVKEIMHDPGR	EIMHDPGRGAPVARVQ	K	E	I	G	R	G	0	1	0	1	0	0	1	1	1	1	0	0	1	0	1	0	0	0	0	0	0	8	0	953.439	272576;268713	272576	47	54	yes	no	2	0.0027611	121.09	By matching	By matching	By MS/MS	By matching	By matching	By matching	By MS/MS	By matching
EINDIYR	VIAASIGREINDIYRG	REINDIYRGNNQGILT	R	E	I	Y	R	G	0	1	1	1	0	0	1	0	0	2	0	0	0	0	0	0	0	0	1	0	0	7	0	921.456	266498;261055	266498	881	887	yes	no	2	0.047158	69.198	By matching	By matching	By matching	By matching	By matching	By matching	By matching	By matching
EINEAVDAIYK	AKGLYSGREINEAVDA	EAVDAIYKSIGHEIAG	R	E	I	Y	K	S	2	0	1	1	0	0	2	0	0	2	0	1	0	0	0	0	0	0	1	1	0	11	0	1263.63	250141	250141	116	126	yes	yes	2	0.043397	60.301	By matching	By matching	By matching	By matching	By matching	By matching	By matching	By matching
EISELIDYYLENAK	CLDEEGQKEISELIDY	DYYLENAKVLRDTFEE	K	E	I	A	K	V	1	0	1	1	0	0	3	0	0	2	2	1	0	0	0	1	0	0	2	0	0	14	0	1698.84	273803	273803	321	334	yes	yes	2	4.046e-06	150.26	By MS/MS	By matching	By matching	By matching	By matching	By matching	By matching	By matching
EISSCSNTGDFQAR	LPGAAEYREISSCSNT	NTGDFQARRMALRFRP	R	E	I	A	R	R	1	1	1	1	1	1	1	1	0	1	0	0	0	1	0	3	1	0	0	0	0	14	0	1570.67	182285	182285	322	335	yes	yes	2	0.00015641	119.87	By matching	By matching	By matching	By matching	By matching	By matching	By matching	By matching
EISSTICSAGGR	VLCGSVNKEISSTICS	TICSAGGRAIGLSGRD	K	E	I	G	R	A	1	1	0	0	1	0	1	2	0	2	0	0	0	0	0	3	1	0	0	0	0	12	0	1236.58	269031	269031	151	162	yes	yes	2	1.0368e-06	158.42	By MS/MS	By MS/MS	By MS/MS	By MS/MS	By MS/MS	By MS/MS	By MS/MS	By MS/MS
EITPDDPPEEKVPNCTFEQAEVYAVDVAMSTGDGR	GVKEVALKEITPDDPP	AMSTGDGRARPGAMRT	K	E	I	G	R	A	3	1	1	4	1	1	5	2	0	1	0	1	1	1	4	1	3	0	1	4	0	35	1	3865.73	171181	171181	225	259	yes	yes	3	1.0358e-08	72.221	By matching	By matching	By matching	By matching	By matching	By matching	By matching	By matching
EIVDQVLDR	RGHYTIGKEIVDQVLD	IVDQVLDRIRKLADNC	K	E	I	D	R	I	0	1	0	2	0	1	1	0	0	1	1	0	0	0	0	0	0	0	0	2	0	9	0	1085.57	272136;169390	272136	114	122	yes	no	2	4.0005e-48	246.86	By MS/MS	By MS/MS	By MS/MS	By MS/MS	By MS/MS	By MS/MS	By MS/MS	By MS/MS
EIVHVQAGQCGNQIGAK	________________	CGNQIGAKFWEVMSAE	R	E	I	A	K	F	2	0	1	0	1	3	1	3	1	2	0	1	0	0	0	0	0	0	0	2	0	17	0	1807.9	275160	275160	3	19	yes	yes	3	7.8748e-05	122.1	By MS/MS	By MS/MS	By matching	By MS/MS	By MS/MS	By MS/MS	By matching	By MS/MS
EIVHVQAGQCGNQIGSK	________________	CGNQIGSKFWEVMAAE	R	E	I	S	K	F	1	0	1	0	1	3	1	3	1	2	0	1	0	0	0	1	0	0	0	2	0	17	0	1823.89	274017;215685	274017	3	19	yes	no	3	0.013806	59.15	By matching	By matching	By matching	By matching	By matching	By matching	By MS/MS	By matching
EIVVNDDGSIK	VVMNSPVKEIVVNDDG	VNDDGSIKHLLMRSGE	K	E	I	I	K	H	0	0	1	2	0	0	1	1	0	2	0	1	0	0	0	1	0	0	0	2	0	11	0	1187.6	274501	274501	121	131	yes	yes	2	0.0013831	101.39	By matching	By matching	By matching	By matching	By matching	By matching	By matching	By matching
EIWFFDNQETIPMDK	TEKDLKSREIWFFDNQ	QETIPMDKEFVIDVDV	R	E	I	D	K	E	0	0	1	2	0	1	2	0	0	2	0	1	1	2	1	0	1	1	0	0	0	15	0	1911.87	260278	260278	608	622	yes	yes	2	0.010816	79.337	By matching	By matching	By matching	By matching	By matching	By matching	By matching	By matching
EIYGADGVDFSPLAIK	EKVEVISKEIYGADGV	DFSPLAIKQIEQYEKS	K	E	I	I	K	Q	2	0	0	2	0	0	1	2	0	2	1	1	0	1	1	1	0	0	1	1	0	16	0	1693.86	246479;187750	246479	556	571	yes	no	2	4.4291e-07	158.65	By matching	By matching	By matching	By matching	By matching	By matching	By matching	By matching
EKAPAAFCR	CGTWKGGREKAPAAFC	KAPAAFCRKALTSTEH	R	E	K	C	R	K	3	1	0	0	1	0	1	0	0	0	0	1	0	1	1	0	0	0	0	0	0	9	1	1048.51	270043;268332	270043	204	212	yes	no	2	0.052561	99.136	By matching	By matching	By matching	By matching	By matching	By matching	By matching	By matching
EKLPFQQLPK	LIGEERNREKLPFQQL	LPFQQLPKTY______	R	E	K	P	K	T	0	0	0	0	0	2	1	0	0	0	2	2	0	1	2	0	0	0	0	0	0	10	1	1226.7	212897	212897	614	623	yes	yes	2	0.0040788	122.96	By matching	By matching	By matching	By matching	By MS/MS	By MS/MS	By matching	By matching
EKTDALDAAGNTTAAIGK	AELHPSVREKTDALDA	NTTAAIGKGFAIGSAA	R	E	K	G	K	G	5	0	1	2	0	0	1	2	0	1	1	2	0	0	0	0	3	0	0	0	0	18	1	1745.88	207890	207890	496	513	yes	yes	2	0.014053	105.06	By matching	By matching	By matching	By matching	By matching	By matching	By matching	By matching
EKVNGASVPVGIPASSLVITK	VHVERISREKVNGASV	ASSLVITKLKLDKDRK	R	E	K	T	K	L	2	0	1	0	0	0	1	2	0	2	1	2	0	0	2	3	1	0	0	4	0	21	1	2065.18	272268	272268	87	107	yes	yes	3	1.7472e-05	97.271	By MS/MS	By MS/MS	By MS/MS	By MS/MS	By MS/MS	By MS/MS	By matching	By matching
EKVPDIPFQMLLR	WKRLESLREKVPDIPF	IPFQMLLRGANAVGYT	R	E	K	L	R	G	0	1	0	1	0	1	1	0	0	1	2	1	1	1	2	0	0	0	0	1	0	13	1	1584.87	186931	186931	614	626	yes	yes	3	0.011496	70.685	By matching	By matching	By matching	By matching	By matching	By matching	By matching	By matching
ELAAIQQQGPQK	YSVTNILKELAAIQQQ	IQQQGPQKYSILGTRH	K	E	L	Q	K	Y	2	0	0	0	0	4	1	1	0	1	1	1	0	0	1	0	0	0	0	0	0	12	0	1309.7	153729;153713	153729	12	23	yes	no	2	8.2471e-05	134.75	By matching	By matching	By matching	By matching	By matching	By matching	By matching	By matching
ELACQIQK	ALILAPTRELACQIQK	ELACQIQKVVLALGDY	R	E	L	Q	K	V	1	0	0	0	1	2	1	0	0	1	1	1	0	0	0	0	0	0	0	0	0	8	0	988.501	271459;267058	271459	122	129	yes	no	2	0.00014049	155.75	By MS/MS	By MS/MS	By MS/MS	By matching	By MS/MS	By MS/MS	By matching	By matching
ELAEDIAPEAVK	IGWRLPAKELAEDIAP	DIAPEAVKNMQTDSIM	K	E	L	V	K	N	3	0	0	1	0	0	3	0	0	1	1	1	0	0	1	0	0	0	0	1	0	12	0	1283.66	198378;185131	198378	171	182	yes	no	2	6.1331e-10	174.42	By MS/MS	By matching	By MS/MS	By matching	By matching	By matching	By MS/MS	By MS/MS
ELAEQVPTSQPFIK	________________	PTSQPFIKDCLGACLE	K	E	L	I	K	D	1	0	0	0	0	2	2	0	0	1	1	1	0	1	2	1	1	0	0	1	0	14	0	1585.84	174015	174015	6	19	yes	yes	2	8.9037e-06	144.8	By MS/MS	By MS/MS	By matching	By MS/MS	By matching	By matching	By matching	By matching
ELAFQIAHEYER	VLVICHTRELAFQIAH	QIAHEYERFSKYLPSV	R	E	L	E	R	F	2	1	0	0	0	1	3	0	1	1	1	0	0	1	0	0	0	0	1	0	0	12	0	1504.73	274747;176347	274747	123	134	yes	no	3	0.068437	28.232	By matching	By matching	By matching	By matching	By matching	By matching	By matching	By matching
ELAFYQR	DGYILEGKELAFYQRM	KELAFYQRMMQKK___	K	E	L	Q	R	M	1	1	0	0	0	1	1	0	0	0	1	0	0	1	0	0	0	0	1	0	0	7	0	925.466	212907	212907	195	201	yes	yes	1;2	0.0023388	122.15	By MS/MS	By matching	By MS/MS	By matching	By matching	By matching	By matching	By matching
ELAIAGASAR	EMSKLYVKELAIAGAS	AIAGASARGEHEWKKG	K	E	L	A	R	G	4	1	0	0	0	0	1	1	0	1	1	0	0	0	0	1	0	0	0	0	0	10	0	957.524	179823	179823	341	350	yes	yes	2	0.023723	69.346	By matching	By matching	By matching	By matching	By matching	By matching	By matching	By matching
ELALTTIVNR	SVMSMEERELALTTIV	ALTTIVNRAKGKIPLL	R	E	L	N	R	A	1	1	1	0	0	0	1	0	0	1	2	0	0	0	0	0	2	0	0	1	0	10	0	1128.65	226743;204389	226743	59	68	yes	no	2	0.038999	64.103	By matching	By matching	By matching	By matching	By matching	By matching	By matching	By matching
ELANAYTELNNPVVQR	FELFAAGRELANAYTE	LNNPVVQRELFLEQAK	R	E	L	Q	R	E	2	1	3	0	0	1	2	0	0	0	2	0	0	0	1	0	1	0	1	2	0	16	0	1829.93	168292	168292	409	424	yes	yes	2	1.1426e-67	253.79	By MS/MS	By matching	By MS/MS	By MS/MS	By MS/MS	By MS/MS	By matching	By matching
ELAPYGDDWYYIR	TVKTGVFKELAPYGDD	GDDWYYIRAASIARKV	K	E	L	I	R	A	1	1	0	2	0	0	1	1	0	1	1	0	0	0	1	0	0	1	3	0	0	13	0	1659.76	270354	270354	48	60	yes	yes	2	1.2451e-22	201.38	By MS/MS	By MS/MS	By MS/MS	By MS/MS	By MS/MS	By MS/MS	By MS/MS	By MS/MS
ELATTDTNYVK	GFSYDWDRELATTDTN	TTDTNYVKWTQWIFLQ	R	E	L	V	K	W	1	0	1	1	0	0	1	0	0	0	1	1	0	0	0	0	3	0	1	1	0	11	0	1253.61	187452;254958	187452	173	183	yes	no	2	0.0057617	84.507	By MS/MS	By matching	By matching	By matching	By matching	By matching	By matching	By matching
ELCDANGALLVFDEVMTGFR	KEFLQGIRELCDANGA	DEVMTGFRVSYGGAQE	R	E	L	F	R	V	2	1	1	2	1	0	2	2	0	0	3	0	1	2	0	0	1	0	0	2	0	20	0	2256.06	187807;265063	187807	255	274	no	no	2;3	4.1266e-09	155.53	By matching	By matching	By matching	By matching	By matching	By matching	By MS/MS	By matching
ELDASYLETVTAGIPLKR	FIESDMTKELDASYLE	TAGIPLKRLGKPEEVA	K	E	L	K	R	L	2	1	0	1	0	0	2	1	0	1	3	1	0	0	1	1	2	0	1	1	0	18	1	1975.06	198108;188091	198108	198	215	yes	no	3	0.020931	52.527	By matching	By matching	By matching	By MS/MS	By matching	By matching	By matching	By matching
ELDDITFTEWFTQLGGK	DGGMDMVRELDDITFT	WFTQLGGKRGSLDRMW	R	E	L	G	K	R	0	0	0	2	0	1	2	2	0	1	2	1	0	2	0	0	3	1	0	0	0	17	0	1998.96	229199;228833	229199	167	183	yes	no	2	1.1518e-32	220.72	By MS/MS	By MS/MS	By MS/MS	By MS/MS	By MS/MS	By MS/MS	By matching	By matching
ELDGLAQTDVSLPFITADATGPK	EAAEKAKRELDGLAQT	TADATGPKHMNSKVSR	R	E	L	P	K	H	3	0	0	3	0	1	1	2	0	1	3	1	0	1	2	1	3	0	0	1	0	23	0	2358.2	197784	197784	238	260	yes	yes	2;3	6.7751e-33	205.33	By MS/MS	By MS/MS	By MS/MS	By MS/MS	By MS/MS	By MS/MS	By MS/MS	By MS/MS
ELDIPIVITQQYTK	KYMTSVAKELDIPIVI	VITQQYTKVFGETVKD	K	E	L	T	K	V	0	0	0	1	0	2	1	0	0	3	1	1	0	0	1	0	2	0	1	1	0	14	0	1659.91	268986;174834	268986	62	75	yes	no	2	1.2274e-31	223.58	By MS/MS	By MS/MS	By MS/MS	By matching	By matching	By matching	By matching	By matching
ELDLDMNK	AQFLACAKELDLDMNK	ELDLDMNKTNIHGSAI	K	E	L	N	K	T	0	0	1	2	0	0	1	0	0	0	2	1	1	0	0	0	0	0	0	0	0	8	0	976.454	268162	268162	339	346	yes	yes	2	0.045823	69.628	By matching	By matching	By matching	By matching	By matching	By matching	By matching	By matching
ELDSAHYMHELVK	DECARCVKELDSAHYM	HYMHELVKRGVKIAME	K	E	L	V	K	R	1	0	0	1	0	0	2	0	2	0	2	1	1	0	0	1	0	0	1	1	0	13	0	1570.74	273093;269489	273093	349	361	yes	no	3	0.063547	29.55	By matching	By matching	By matching	By matching	By matching	By matching	By matching	By matching
ELEAAYEFK	PETMEFLKELEAAYEF	LEAAYEFKAEIFNAEG	K	E	L	F	K	A	2	0	0	0	0	0	3	0	0	0	1	1	0	1	0	0	0	0	1	0	0	9	0	1098.52	211688	211688	18	26	yes	yes	2	0.036231	68.557	By matching	By matching	By matching	By matching	By matching	By matching	By matching	By matching
ELEAQYPTAMPYFFTQDPDYITVK	EEDKVHVKELEAQYPT	DPDYITVKERVAKHTV	K	E	L	V	K	E	2	0	0	2	0	2	2	0	0	1	1	1	1	2	3	0	3	0	3	1	0	24	0	2866.34	268182	268182	169	192	yes	yes	2;3	6.4769e-16	166.01	By MS/MS	By MS/MS	By MS/MS	By MS/MS	By MS/MS	By MS/MS	By MS/MS	By MS/MS
ELEFPDAPDTDYNLK	MPPVELAKELEFPDAP	PDTDYNLKVGPAFADE	K	E	L	L	K	V	1	0	1	3	0	0	2	0	0	0	2	1	0	1	2	0	1	0	1	0	0	15	0	1765.8	263399	263399	440	454	yes	yes	2	2.446e-41	229.9	By MS/MS	By MS/MS	By MS/MS	By MS/MS	By MS/MS	By MS/MS	By MS/MS	By MS/MS
ELEGIAMPILQK	EEYEEKQKELEGIAMP	IAMPILQKMGGGAAGG	K	E	L	Q	K	M	1	0	0	0	0	1	2	1	0	2	2	1	1	0	1	0	0	0	0	0	0	12	0	1340.74	211930;273222	211930	602	613	yes	no	2	1.6106e-21	201.46	By MS/MS	By MS/MS	By MS/MS	By MS/MS	By MS/MS	By MS/MS	By MS/MS	By matching
ELEGVTPEQVGENFVQLMGILK	RIFLHSLRELEGVTPE	VQLMGILKSELAPRLL	R	E	L	L	K	S	0	0	1	0	0	2	4	3	0	1	3	1	1	1	1	0	1	0	0	3	0	22	0	2429.25	274583	274583	1231	1252	yes	yes	2;3	1.4255e-22	184.97	By MS/MS	By MS/MS	By MS/MS	By MS/MS	By MS/MS	By MS/MS	By MS/MS	By MS/MS
ELELLQATIDNGLLSK	YNAIGRVRELELLQAT	IDNGLLSKLEKNGLDL	R	E	L	S	K	L	1	0	1	1	0	1	2	1	0	1	5	1	0	0	0	1	1	0	0	0	0	16	0	1755.96	272676;269460	272676	86	101	yes	no	2	1.2514e-54	250.17	By MS/MS	By MS/MS	By MS/MS	By MS/MS	By MS/MS	By MS/MS	By matching	By matching
ELENANALFDEEPYPK	LDGMDIQKELENANAL	FDEEPYPKTNKTDICG	K	E	L	P	K	T	2	0	2	1	0	0	4	0	0	0	2	1	0	1	2	0	0	0	1	0	0	16	0	1877.87	188089	188089	280	295	yes	yes	2	0.0031174	97.214	By matching	By matching	By matching	By matching	By matching	By matching	By matching	By matching
ELETFLAGQPK	CNVIVLRKELETFLAG	TFLAGQPKMQGDTGSV	K	E	L	P	K	M	1	0	0	0	0	1	2	1	0	0	2	1	0	1	1	0	1	0	0	0	0	11	0	1231.64	193566	193566	79	89	yes	yes	2	0.00020886	122.69	By MS/MS	By MS/MS	By matching	By MS/MS	By MS/MS	By matching	By matching	By matching
ELEYLDGAVTNGEK	VSGFLLAKELEYLDGA	GAVTNGEKPMVAIVGG	K	E	L	E	K	P	1	0	1	1	0	0	3	2	0	0	2	1	0	0	0	0	1	0	1	1	0	14	0	1536.73	209933;171765	171765	210	223	no	no	2	3.9322e-31	220.21	By matching	By matching	By matching	By matching	By matching	By matching	By matching	By MS/MS
ELEYLDGAVTNGEKPMVAIVGGSK	VSGFLLAKELEYLDGA	VAIVGGSKVSTKITVL	K	E	L	S	K	V	2	0	1	1	0	0	3	4	0	1	2	2	1	0	1	1	1	0	1	3	0	24	1	2476.25	209933;171765	171765	210	233	no	no	3	3.4188e-09	125.23	By matching	By matching	By MS/MS	By MS/MS	By MS/MS	By MS/MS	By MS/MS	By matching
ELFDELLEGAEENSTSSTSK	MEGWDVYRELFDELLE	NSTSSTSKLFILPGWA	R	E	L	S	K	L	1	0	1	1	0	0	5	1	0	0	3	1	0	1	0	4	2	0	0	0	0	20	0	2184.99	167073	167073	101	120	yes	yes	2	4.5672e-36	219.87	By matching	By matching	By matching	By matching	By MS/MS	By MS/MS	By matching	By matching
ELFGAELPAIGEYAVGNVFFPPGSDTKPVMDDCK	SFMRTKAKELFGAELP	KPVMDDCKAIMERLVK	K	E	L	C	K	A	3	0	1	3	1	0	3	4	0	1	2	2	1	3	4	1	1	0	1	3	0	34	1	3669.74	167114	167114	53	86	yes	yes	3	4.8408e-06	61.538	By matching	By matching	By matching	By matching	By matching	By matching	By matching	By matching
ELFLEQAK	LNNPVVQRELFLEQAK	ELFLEQAKAGAVGDDE	R	E	L	A	K	A	1	0	0	0	0	1	2	0	0	0	2	1	0	1	0	0	0	0	0	0	0	8	0	976.523	168292;262587	168292	425	432	yes	no	2	0.010978	93.143	By matching	By matching	By matching	By matching	By matching	By MS/MS	By matching	By matching
ELFLSAIEK	GVREEDTKELFLSAIE	LFLSAIEKKFVPMMEW	K	E	L	E	K	K	1	0	0	0	0	0	2	0	0	1	2	1	0	1	0	1	0	0	0	0	0	9	0	1048.58	268915	268915	168	176	yes	yes	2	0.0021583	109.44	By MS/MS	By MS/MS	By MS/MS	By matching	By matching	By matching	By matching	By matching
ELFVPLPDSLLVNLTESR	MLVVSSLKELFVPLPD	LVNLTESRTVIDTFLD	K	E	L	S	R	T	0	1	1	1	0	0	2	0	0	0	5	0	0	1	2	2	1	0	0	2	0	18	0	2041.11	265673;260919	265673	290	307	yes	no	2	5.6193e-05	131.18	By matching	By matching	By matching	By matching	By matching	By matching	By matching	By matching
ELGAVGGPPVSVDPYIPGIAPTR	VIVNGTPKELGAVGGP	IPGIAPTRNETDKKNL	K	E	L	T	R	N	2	1	0	1	0	0	1	4	0	2	1	0	0	0	5	1	1	0	1	3	0	23	0	2261.21	189824	189824	497	519	yes	yes	2	1.9915e-10	143.4	By matching	By matching	By matching	By matching	By MS/MS	By matching	By matching	By matching
ELGELHVAK	KTLTELRKELGELHVA	LGELHVAKVTDGAASK	K	E	L	A	K	V	1	0	0	0	0	0	2	1	1	0	2	1	0	0	0	0	0	0	0	1	0	9	0	994.545	267132	267132	25	33	yes	yes	2	1.3089e-05	159.58	By MS/MS	By MS/MS	By MS/MS	By MS/MS	By MS/MS	By MS/MS	By MS/MS	By matching
ELGISQLQFQK	DKGEEALKELGISQLQ	ISQLQFQKSIEANASD	K	E	L	Q	K	S	0	0	0	0	0	3	1	1	0	1	2	1	0	1	0	1	0	0	0	0	0	11	0	1289.7	242700;236954	242700	239	249	yes	no	2	0.0099976	79.23	By matching	By matching	By matching	By matching	By matching	By matching	By matching	By matching
ELGLDGIEDLDELEQK	EDIKKEMKELGLDGIE	DLDELEQKNIEGYNDL	K	E	L	Q	K	N	0	0	0	3	0	1	4	2	0	1	4	1	0	0	0	0	0	0	0	0	0	16	0	1814.88	269002	269002	87	102	yes	yes	2	1.166e-10	174.21	By matching	By matching	By matching	By matching	By matching	By matching	By matching	By matching
ELGTANFGTETSPLFQIQK	AGGDAIRKELGTANFG	SPLFQIQKAFKVLRDN	K	E	L	Q	K	A	1	0	1	0	0	2	2	2	0	1	2	1	0	2	1	1	3	0	0	0	0	19	0	2080.05	272243;268776	272243	126	144	yes	no	2	1.1244e-08	145.82	By matching	By matching	By matching	By matching	By matching	By matching	By matching	By matching
ELGVADRPLPLIISK	NYMIECAKELGVADRP	PLPLIISKIESASALK	K	E	L	S	K	I	1	1	0	1	0	0	1	1	0	2	3	1	0	0	2	1	0	0	0	1	0	15	1	1619.96	183459;189631;242838	183459	260	274	yes	no	2;3	3.0644e-09	168.67	By matching	By matching	By matching	By matching	By matching	By matching	By matching	By matching
ELGVPTDRR	ETLEDLKKELGVPTDR	LGVPTDRRIHAIAQAM	K	E	L	R	R	I	0	2	0	1	0	0	1	1	0	0	1	0	0	0	1	0	1	0	0	1	0	9	1	1041.56	174742;169332	174742	841	849	yes	no	2	1.0633e-06	128.38	By matching	By matching	By matching	By matching	By MS/MS	By MS/MS	By matching	By matching
ELGVVPGGGACLAHIQQMYTDEILEAMTDDDER	LNSVDSARELGVVPGG	AMTDDDERSGAKILLE	R	E	L	E	R	S	3	1	0	4	1	2	4	4	1	2	3	0	2	0	1	0	2	0	1	2	0	33	0	3632.64	278685;211084	278685	421	453	yes	no	3	1.3922e-17	101.34	By matching	By matching	By matching	By matching	By matching	By matching	By matching	By MS/MS
ELINLGASYDR	KTIESLKRELINLGAS	NLGASYDRGYGATSRS	R	E	L	D	R	G	1	1	1	1	0	0	1	1	0	1	2	0	0	0	0	1	0	0	1	0	0	11	0	1249.63	197493;250545	197493	60	70	yes	no	2	1.1799e-06	161.25	By matching	By matching	By matching	By MS/MS	By MS/MS	By MS/MS	By matching	By matching
ELISAPIGDQIAQASSSIFPVK	GDLKSLVKELISAPIG	SSSIFPVKDCYIRKVK	K	E	L	V	K	D	3	0	0	1	0	2	1	1	0	4	1	1	0	1	2	4	0	0	0	1	0	22	0	2270.22	276792;270877	276792	187	208	yes	no	2;3	1.1971e-40	221.05	By MS/MS	By MS/MS	By MS/MS	By MS/MS	By MS/MS	By MS/MS	By MS/MS	By MS/MS
ELISAPIGDQIAQASSSIFPVKDCYIR	GDLKSLVKELISAPIG	PVKDCYIRKVKVLKKP	K	E	L	I	R	K	3	1	0	2	1	2	1	1	0	5	1	1	0	1	2	4	0	0	1	1	0	27	1	2977.52	276792;270877	276792	187	213	yes	no	3	1.9676e-05	68.705	By matching	By matching	By matching	By matching	By matching	By matching	By matching	By matching
ELISNAADACDK	SDRDIFLRELISNAAD	NAADACDKKRFLSITD	R	E	L	D	K	K	3	0	1	2	1	0	1	0	0	1	1	1	0	0	0	1	0	0	0	0	0	12	0	1305.59	264526;215026	215026	18	29	no	no	2	5.1074e-11	181.98	By matching	By matching	By matching	By matching	By matching	By matching	By matching	By matching
ELISNASDALDK	SNKEIFLRELISNASD	NASDALDKVRYQSLTD	R	E	L	D	K	V	2	0	1	2	0	0	1	0	0	1	2	1	0	0	0	2	0	0	0	0	0	12	0	1274.64	274417;259629	274417	53	64	no	no	2	3.3105e-41	238.07	By MS/MS	By MS/MS	By MS/MS	By MS/MS	By MS/MS	By MS/MS	By MS/MS	By MS/MS
ELISNASDALDKVR	SNKEIFLRELISNASD	SDALDKVRYQSLTDAS	R	E	L	V	R	Y	2	1	1	2	0	0	1	0	0	1	2	1	0	0	0	2	0	0	0	1	0	14	1	1529.8	274417	274417	53	66	yes	yes	2	0.0087017	106.14	By matching	By matching	By matching	By MS/MS	By MS/MS	By MS/MS	By matching	By matching
ELLAQGMSMGR	EICSSRVRELLAQGMS	AQGMSMGRYSDKTPEQ	R	E	L	G	R	Y	1	1	0	0	0	1	1	2	0	0	2	0	2	0	0	1	0	0	0	0	0	11	0	1191.57	167654	167654	578	588	yes	yes	2	0.0044826	87.667	By matching	By matching	By matching	By matching	By matching	By matching	By matching	By matching
ELLETHYSDLVEKPFFPK	MKTKEASKELLETHYS	VEKPFFPKMRDYMMSG	K	E	L	P	K	M	0	0	0	1	0	0	3	0	1	0	3	2	0	2	2	1	1	0	1	1	0	18	1	2191.12	267891	267891	69	86	yes	yes	3	2.8462e-33	215.96	By MS/MS	By MS/MS	By MS/MS	By matching	By MS/MS	By matching	By MS/MS	By MS/MS
ELLFLDQQTTTEPEFFGE	NWTLATYKELLFLDQQ	TEPEFFGE________	K	E	L	G	E	-	0	0	0	1	0	2	4	1	0	0	3	0	0	3	1	0	3	0	0	0	0	18	0	2143	277211	277211	695	712	yes	yes	2	1.0101e-07	154.74	By MS/MS	By MS/MS	By MS/MS	By MS/MS	By MS/MS	By MS/MS	By MS/MS	By MS/MS
ELLLLASVTDR	EIRDALKRELLLLASV	LLASVTDRGAFASKEE	R	E	L	D	R	G	1	1	0	1	0	0	1	0	0	0	4	0	0	0	0	1	1	0	0	1	0	11	0	1228.7	225795	225795	67	77	yes	yes	2	0.0011884	103.43	By matching	By matching	By matching	By matching	By matching	By matching	By matching	By matching
ELLPENFLDNPIWTLR	HNEEEFERELLPENFL	DNPIWTLRDKRCGVLA	R	E	L	L	R	D	0	1	2	1	0	0	2	0	0	1	4	0	0	1	2	0	1	1	0	0	0	16	0	1969.03	197206	197206	30	45	yes	yes	2	0.0018919	103.39	By matching	By matching	By matching	By matching	By matching	By matching	By matching	By matching
ELLPWVDGLVSASER	LHTDHCSKELLPWVDG	GLVSASERYYKTHGEP	K	E	L	E	R	Y	1	1	0	1	0	0	2	1	0	0	3	0	0	0	1	2	0	1	0	2	0	15	0	1669.87	272546;269285	272546	172	186	yes	no	2;3	1.6849e-45	222.75	By MS/MS	By MS/MS	By MS/MS	By MS/MS	By MS/MS	By MS/MS	By MS/MS	By MS/MS
ELLTDPIAK	VYIPTLSKELLTDPIA	LLTDPIAKQTVPLKGI	K	E	L	A	K	Q	1	0	0	1	0	0	1	0	0	1	2	1	0	0	1	0	1	0	0	0	0	9	0	998.565	253566	253566	191	199	yes	yes	2	0.0041571	94.85	By matching	By matching	By matching	By matching	By matching	By matching	By matching	By matching
ELNPTVGFYDPLNLADAEFWGATNEQTIGFLR	ADLEILAKELNPTVGF	EQTIGFLRHAEIKHGR	K	E	L	L	R	H	3	1	3	2	0	1	3	3	0	1	4	0	0	3	2	0	3	1	1	1	0	32	0	3597.74	267324	267324	42	73	yes	yes	2;3	8.0858e-24	144.44	By MS/MS	By MS/MS	By MS/MS	By MS/MS	By MS/MS	By MS/MS	By MS/MS	By MS/MS
ELPFVGGQEGGGTVAAVSDEAAAQGVK	HRSGLYARELPFVGGQ	EAAAQGVKIGDRVAYS	R	E	L	V	K	I	5	0	0	1	0	2	3	6	0	0	1	1	0	1	1	1	1	0	0	4	0	27	0	2543.25	273062;267643	273062	79	105	yes	no	2;3	1.0128e-127	289.96	By MS/MS	By MS/MS	By MS/MS	By MS/MS	By MS/MS	By MS/MS	By MS/MS	By MS/MS
ELPVTLVCAGNR	LVNLAEPRELPVTLVC	TLVCAGNRRKEQNQIR	R	E	L	N	R	R	1	1	1	0	1	0	1	1	0	0	2	0	0	0	1	0	1	0	0	2	0	12	0	1327.69	206583	206583	131	142	yes	yes	2	0.00032608	114.71	By matching	By matching	By matching	By matching	By matching	By matching	By matching	By matching
ELQDMIDETLDWMDENPEADKEDYDEK	NISAEDKKELQDMIDE	DKEDYDEKQKEVEQVA	K	E	L	E	K	Q	1	0	1	7	0	1	6	0	0	1	2	2	2	0	1	0	1	1	1	0	0	27	1	3315.36	205828;279173	205828	583	609	yes	no	3	9.2278e-55	221.6	By MS/MS	By MS/MS	By MS/MS	By MS/MS	By MS/MS	By MS/MS	By MS/MS	By MS/MS
ELQDVLDEEDLGK	TMLKQAKKELQDVLDE	LDEEDLGKVYEEGDLD	K	E	L	G	K	V	0	0	0	3	0	1	3	1	0	0	3	1	0	0	0	0	0	0	0	1	0	13	0	1501.71	276115	276115	486	498	yes	yes	2	0.00090421	105.19	By matching	By matching	By matching	By matching	By matching	By matching	By matching	By matching
ELRPESGLLK	YKWDNNPRELRPESGL	RPESGLLKMRKEMGLF	R	E	L	L	K	M	0	1	0	0	0	0	2	1	0	0	3	1	0	0	1	1	0	0	0	0	0	10	1	1140.65	275954	275954	134	143	yes	yes	2	0.00095687	146.11	By matching	By matching	By matching	By matching	By matching	By matching	By matching	By matching
ELSLQYNR	DNAGALEKELSLQYNR	ELSLQYNRARQAAVTQ	K	E	L	N	R	A	0	1	1	0	0	1	1	0	0	0	2	0	0	0	0	1	0	0	1	0	0	8	0	1021.52	229738;208175	229738	323	330	yes	no	1;2	1.9651e-07	176.44	By MS/MS	By MS/MS	By MS/MS	By MS/MS	By MS/MS	By MS/MS	By MS/MS	By matching
ELSQALYQNDAAIR	KTLEETRRELSQALYQ	YQNDAAIRVVARVSQE	R	E	L	I	R	V	3	1	1	1	0	2	1	0	0	1	2	0	0	0	0	1	0	0	1	0	0	14	0	1590.8	238709;192181	238709	110	123	yes	no	2	2.3813e-22	202.25	By matching	By matching	By matching	By MS/MS	By MS/MS	By MS/MS	By matching	By matching
ELSQHMESAAYSEESNYPPHQR	LEGDAVEKELSQHMES	SNYPPHQRFVEIGVDF	K	E	L	Q	R	F	2	1	1	0	0	2	4	0	2	0	1	0	1	0	2	4	0	0	2	0	0	22	0	2589.12	198378;185131	198378	404	425	yes	no	3;4	0.042978	48.354	By matching	By matching	By matching	By matching	By matching	By matching	By matching	By matching
ELSTDALQQSTSR	SNNNGTWKELSTDALQ	ALQQSTSRLCAVTLAG	K	E	L	S	R	L	1	1	0	1	0	2	1	0	0	0	2	0	0	0	0	3	2	0	0	0	0	13	0	1434.7	140466	140466	144	156	yes	yes	2	8.0749e-11	172.58	By matching	By matching	By MS/MS	By matching	By matching	By matching	By MS/MS	By MS/MS
ELTDEDLNRVVEDPKDNTQLVLYQR				E	L	Q	R		0	2	2	4	0	2	3	0	0	0	4	1	0	0	1	0	2	0	1	3	0	25	2	3001.5		REV__156478			yes	yes	3	0.0010911	59.537	By matching	By matching	By matching	By MS/MS	By MS/MS	By matching	By matching	By matching
ELTGDVYFGTPK	GVDIMCVRELTGDVYF	DVYFGTPKGIDVIDGQ	R	E	L	P	K	G	0	0	0	1	0	0	1	2	0	0	1	1	0	1	1	0	2	0	1	1	0	12	0	1325.65	275954	275954	184	195	yes	yes	2	0.00014691	125.82	By matching	By matching	By matching	By matching	By matching	By matching	By matching	By matching
ELTGHNIPK	AEVLWGGKELTGHNIP	LTGHNIPKVYGAVEPT	K	E	L	P	K	V	0	0	1	0	0	0	1	1	1	1	1	1	0	0	1	0	1	0	0	0	0	9	0	1007.54	208511	208511	403	411	yes	yes	2	0.033931	69.275	By matching	By matching	By matching	By matching	By matching	By matching	By matching	By matching
ELTMNEGVLSSR	LDFKELQKELTMNEGV	NEGVLSSRILFGLPGT	K	E	L	S	R	I	0	1	1	0	0	0	2	1	0	0	2	0	1	0	0	2	1	0	0	1	0	12	0	1334.65	224007	224007	350	361	yes	yes	2	9.3034e-05	133.88	By matching	By matching	By matching	By matching	By MS/MS	By MS/MS	By matching	By matching
ELTSVVQKR	GENGRRIRELTSVVQK	LTSVVQKRFGFADGAV	R	E	L	K	R	F	0	1	0	0	0	1	1	0	0	0	1	1	0	0	0	1	1	0	0	2	0	9	1	1058.61	272269	272269	72	80	yes	yes	2	0.0095435	111.06	By matching	By matching	By matching	By matching	By matching	By matching	By matching	By matching
ELTTLFGAIDTACK	AMLNPELRELTTLFGA	GAIDTACKAMTNVVKR	R	E	L	C	K	A	2	0	0	1	1	0	1	1	0	1	2	1	0	1	0	0	3	0	0	0	0	14	0	1538.77	212570;212780	212570	38	51	yes	no	2	4.696e-41	228.7	By MS/MS	By MS/MS	By MS/MS	By MS/MS	By MS/MS	By MS/MS	By MS/MS	By MS/MS
ELVDMGSHSLAIK	EYYMKLGRELVDMGSH	GSHSLAIKDMAGLLTP	R	E	L	I	K	D	1	0	0	1	0	0	1	1	1	1	2	1	1	0	0	2	0	0	0	1	0	13	0	1398.72	186931	186931	711	723	yes	yes	2	2.2984e-07	158.01	By matching	By matching	By matching	By matching	By matching	By matching	By matching	By matching
ELVEPVGASYDIR	GGNGNILKELVEPVGA	VGASYDIRKVYIGDDT	K	E	L	I	R	K	1	1	0	1	0	0	2	1	0	1	1	0	0	0	1	1	0	0	1	2	0	13	0	1446.74	275387	275387	434	446	yes	yes	2	1.8233e-07	160.18	By matching	By matching	By matching	By matching	By matching	By matching	By matching	By matching
ELVMPLIESDNVDLQR	ITKRLGAKELVMPLIE	SDNVDLQRHALQCVSK	K	E	L	Q	R	H	0	1	1	2	0	1	2	0	0	1	3	0	1	0	1	1	0	0	0	2	0	16	0	1869.95	272683;269467	272683	481	496	yes	no	2	0.035509	60.307	By matching	By matching	By matching	By matching	By MS/MS	By matching	By matching	By matching
[truncated: 5,538 more rows]
[truncated: 165 more columns]

## Sheet: Table S3_proteingroups.txt
Protein IDs	Majority protein IDs	Peptide counts (all)	Peptide counts (razor+unique)	Peptide counts (unique)	Fasta headers	Number of proteins	Peptides	Razor + unique peptides	Unique peptides	Peptides D05_1	Peptides D05_2	Peptides D05_3	Peptides D1_1	Peptides D1_2	Peptides D1_3	Peptides D120_1	Peptides D120_2	Peptides D120_3	Peptides D21_1	Peptides D21_2	Peptides D21_3	Peptides D3_1	Peptides D3_2	Peptides D3_3	Peptides D30_1	Peptides D30_2	Peptides D30_3	Peptides D60_1	Peptides D60_2	Peptides D60_3	Peptides D7_1	Peptides D7_2	Peptides D7_3	Peptides L05_1	Peptides L05_2	Peptides L05_3	Peptides L1_1	Peptides L1_2	Peptides L1_3	Peptides L120_1	Peptides L120_2	Peptides L120_3	Peptides L21_1	Peptides L21_2	Peptides L21_3	Peptides L3_1	Peptides L3_2	Peptides L3_3	Peptides L30_1
[truncated: 1,248 more rows]
[truncated: 413 more columns]

[truncated: 2 more sheets: Table S4_Photosynthetic, Table S5_thioredoxin]
