# Supplementary material for: Dark metabolism: a molecular insight into how the Antarctic sea‐ice diatom Fragilariopsis cylindrus survives long‐term darkness
Source: New Phytol. 2019 May 7;223(2):675–91. doi: 10.1111/nph.15843 (PMC6617727; doi:10.1111/nph.15843)
Supplement: Supplementary file 3 — Table S1 Medium nutrient concentrations. Table S2 Peptide‐spectrum matches. Table S3 Raw protein identifications. Table S4 Photosynthetic protein abbreviations. Table S5 Thioredoxin protein expression. [file NPH-223-675-s003.zip]

Archive with 1 entries (1 files):
- nph15843-sup-0003-NotesS1.txt
