# Supplementary material for: Dark metabolism: a molecular insight into how the Antarctic sea‐ice diatom Fragilariopsis cylindrus survives long‐term darkness
Source: New Phytol. 2019 May 7;223(2):675–91. doi: 10.1111/nph.15843 (PMC6617727; doi:10.1111/nph.15843)
Supplement: Supplementary file 3 — Table S1 Medium nutrient concentrations. Table S2 Peptide‐spectrum matches. Table S3 Raw protein identifications. Table S4 Photosynthetic protein abbreviations. Table S5 Thioredoxin protein expression. [file NPH-223-675-s003.zip › nph15843-sup-0003-NotesS1.txt]

>FC1_Euk4F_18_rRNA
AGCCATGCATGTCTAAGTATAAATATTTTACTTTGAAACTGCGAACGGCTCATTATATCAGTTATAGTTTATTTGATAGTCCCTTACTACTTGGATACCCGTAGTAATTCTAGAGCTAATACATGCGTCAATACCCTTCTGGGGTAGTATTTATTAGATTGAAACCAACCCCTTCGGGGTGATGTGGTGATTCATAATAAGCTTGCGGATCGCATGCCTTTGGCGGKGATGGATCATTCAAGTTTCTGCCCTATCAGCTTTGGATGGTAGGGTATTGGCCTACCATGGCTTTAACGGGTAACGGGAAATTAGGGTTTGATTCCGGAGAGGGAGCCTGAGAGACGGCTACCACATCCaAGGAAGGCAGCAGGCGCGTAAATTACCCAATCCTGACACAGGGAGGTAGTGACAATAAATAACAATGCCGGGCCTTCTTAGGTCTGGCAATTGGAATGAGAACAATTTAAACCCCTTATCGAGTATCAATTGGAGGGCAAGTCTGGT---------------------------------------------------------------------------------------------------------------------------------------------------------------------------------------------------------------------------------------------------------------------------------------------------------------------------------------------------------------------------------------------------------------------------------------------------------------------------------------------------------------------------------------------------------------------------------------------------------------------------------------------------------------------------------------------------------------------------------------------------------------------------------------------------------------------------------------------------------------------------------------------------------------------------------------------------------------------------------------------------------------------------------------------------------------------------------------------------------------------------------------------------------------------------------------------------------------------------------------------------------------------------------
>MH843675.1 Fragilariopsis sp. strain RCC4604 small subunit ribosomal RNA gene, partial sequence
AGCCATGCATGTCTAAGTATAAATATTTTACTTTGAAACTGCGAACGGCTCATTATATCAGTTATAGTTTATTTGATAGTCCCTTACTACTTGGATACCCGTAGTAATTCTAGAGCTAATACATGCGTCAATACCCTTCTGGGGTAGTATTTATTAGATTGAAACCAACCCCTTCGGGGTGATGTGGTGATTCATAATAAGCTTGCGGATCGCATGCCTTTGGCGGCGATGGATCATTCAAGTTTCTGCCCTATCAGCTTTGGATGGTAGGGTATTGGCCTACCATGGCTTTAACGGGTAACGGGAAATTAGGGTTTGATTCCGGAGAGGGAGCCTGAGAGACGGCTACCACATCCAAGGAAGGCAGCAGGCGCGTAAATTACCCAATCCTGACACAGGGAGGTAGTGACAATAAATAACAATGCCGGGCCTTCTTAGGTCTGGCAATTGGAATGAGAACAATTTAAACCCCTTATCGAGTATCAATTGGAGGGCAAGTCTGGTGCCAGCAGCCGCGGTAATTCCAGCTCCAATAGCGTATATTAAAGTTGTTGCAGTTAAAAAGCTCGTAGTTGGATTTGTGGTGTGTCCAGTTGGCCTTTGCTCTTTGAGTGATAGTGCT-TTACTGGTCTGCCATGTTTGGGTGGAATCTGTGTGGCATTAAGTTGTCGTGCAGGGGATGCCCATCGTTTACTGTGAAAAAATTAAAGTGTTCAAAGCAGGCTTATGCCTCTGAATATATTAGCATGGAATAATGATATAGGACCTTGGTACTATTTTGTTGGTTTGCGCACTGAGGTAATGATTAAAAGGGACAGTTGGGGGTATTTGTCTTCCATTGTCCAAGGTGAAATTCTTGGAATTTTTGAAAAAAA----------------------------------------------------------------------------------------------------------------------------------------------------------------------------------------------------------------------------------------------------------------------------------------------------------------------------------------------------------------------------------------------------------------------------------------------------------------------------------------------------------------------------------------------------------------------------------------------------------------------------------------------------------------------------------------------------------------------------------------------------------------------------------------------------------------------------------------------------------------------------------------------
>MG022765.1 Fragilariopsis cylindrus isolate CCAP 1023/1 small subunit ribosomal RNA gene, partial sequence
AGCCATGCATGTCTAAGTATAAATATTTTACTTTGAAACTGCGAACGGCTCATTATATCAGTTATAGTTTATTTGATAGTCCCTTACTACTTGGATACCCGTAGTAATTCTAGAGCTAATACATGCGTCAATACCCTTCTGGGGTAGTATTTATTAGATTGAAACCAACCCCTTCGGGGTGATGTGGTGATTCATAATAAGCTTGCGGATCGCATGCCTTTGGCGGCGATGGATCATTCAAGTTTCTGCCCTATCAGCTTTGGATGGTAGGGTATTGGCCTACCATGGCTTTAACGGGTAACGGGAAATTAGGGTTTGATTCCGGAGAGGGAGCCTGAGAGACGGCTACCACATCCAAGGAAGGCAGCAGGCGCGTAAATTACCCAATCCTGACACAGGGAGGTAGTGACAATAAATAACAATGCCGGGCCTTCTTAGGTCTGGCAATTGGAATGAGAACAATTTAAACCCCTTATCGAGTATCAATTGGAGGGCAAGTCTGGTGCCAGCAGCCGCGGTAATTCCAGCTCCAATAGCGTATATTAAAGTTGTTGCAGTTAAAAAGCTCGTAGTTGGATTTGTGGTGTGTCCAGTTGGCCTTTGCTCTTTGAGTGATAGTGCT-TTACTGGTCTGCCATGTTTGGGTGGAATCTGTGTGGCATTAAGTTGTCGTGCAGGGGATGCCCATCGTTTACTGTGAAAAAATTAGAGTGTTCAAAGCAGGCTTATGCCTCTGAATATATTAGCATGGAATAATGATATAGGACCTTGGTACTATTTTGTTGGTTTGCGCACTGAGGTAATGATTAAGAGGGACAGTTGGGGGTATTTGTATTCCATTGTCAGAGGTGAAATTCTTGGATTTTTGGAAGACAAACTA------------------------------------------------------------------------------------------------------------------------------------------------------------------------------------------------------------------------------------------------------------------------------------------------------------------------------------------------------------------------------------------------------------------------------------------------------------------------------------------------------------------------------------------------------------------------------------------------------------------------------------------------------------------------------------------------------------------------------------------------------------------------------------------------------------------------------------------------------------------------------------------
>LC189084.1 Fragilariopsis cylindrus gene for 18S ribosomal RNA, partial sequence, strain: NIES-3966
AGCCATGCATGTCTAAGTATAAATATTTTACTTTGAAACTGCGAACGGCTCATTATATCAGTTATAGTTTATTTGATAGTCCCTTACTACTTGGATACCCGTAGTAATTCTAGAGCTAATACATGCGTCAATACCCTTCTGGGGTAGTATTTATTAGATTGAAACCAACCCCTTCGGGGTGATGTGGTGATTCATAATAAGCTTGCGGATCGCATGCCTTTGGCGGCGATGGATCATTCAAGTTTCTGCCCTATCAGCTTTGGATGGTAGGGTATTGGCCTACCATGGCTTTAACGGGTAACGGGAAATTAGGGTTTGATTCCGGAGAGGGAGCCTGAGAGACGGCTACCACATCCAAGGAAGGCAGCAGGCGCGTAAATTACCCAATCCTGACACAGGGAGGTAGTGACAATAAATAACAATGCCGGGCCTTCTTAGGTCTGGCAATTGGAATGAGAACAATTTAAACCCCTTATCGAGTATCAATTGGAGGGCAAGTCTGGTGCCAGCAGCCGCGGTAATTCCAGCTCCAATAGCGTATATTAAAGTTGTTGCAGTTAAAAAGCTCGTAGTTGGATTTGTGGTGTGTCCAGTTGGCCTTTGCTCTTTGAGTGATAGTGCT-TTACTGGTCTGCCATGTTTGGGTGGAATCTGTGTGGCATTAAGTTGTCGTGCAGGGGATGCCCATCGTTTACTGTGAAAAAATTAGAGTGTTCAAAGCAGGCTTATGCCTCTGAATATATTAGCATGGAATAATGATATAGGACCTTGGTACTATTTTGTTGGTTTGCGCACTGAGGTAATGATTAAGAGGGACAGTTGGGGGTATTTGTATTCCATTGTCAGAGGTGAAATTCTTGGATTTTTGGAAGACAAACTACTGCGAAAGCATTTACCAAGGATGTTTTCATTAATCAAGAACGAAAGTTAGGGGATCGAAGATGATTAGATACCATCGTAGTCTTAACCATAAACTATGCCGACAAGGGATTGGTGGAGTTTCGTTTCGTCTCCATCAGCACCTTGTGAGAAATCATAAGTCTTTGGGTTCCGGGGGGAGTATGGTCGCAAGGCTGAAACTTAAAGAAATTGACGGAAGGGCACCACCAGGAGTGGAGCCTGCGGCTTAATTTGACTCAACACGGGAAAACTTACCAGGTCCAGACATAGTGAGGATTGACAGATTGAGAGCTCTTTCTTGATTCTATGGGTGGTGGTGCATGGCCGTTCTTAGTTGGTGGAGTGATTTGTCTGGTTAATTCCGTTAACGAACGAGACCCCTGCCTGCTAAATAGCACGTGTAGTGTTTATCACTGCATTTGTGCTTCTTAGAGGGACGTGCGTTCTATTAGACGCAGGAAGATAGGGGCAATAACAGGTCTGTGATGCCCTTAGATGTTCTGGGCCGCACGCGCGCTACACTGATGCATTCAACGAGTTCTTACCTTGGCCGAGAGGCCTGGGCAATCTTTTGAACTTGCATCGTGATAGGGATAGATTATTGCAATTATTAATCTTGAACGAGGAATTCCTAGTAAACGCAGATCATCAATCTGCATTGATTACGTCCCTGCCCTTTGTACACACCGCCCGTCGCACCTACCGATTGAATGGTCCGGTGAGGCCTCGGGATTGTGGTTAGTTTCCTTTATTGGAAGTTAGTCGCGAGAACTTGTCCAAACCTTATCATTTAGAGGAAGGTGAAGTCGTAACAAGGTTTCC----------------
>EF140624.1 Fragilariopsis cylindrus 18S small subunit ribosomal RNA gene, partial sequence
AGCCATGCATGTCTAAGTATAAATATTTTACTTTGAAACTGCGAACGGCTCATTATATCAGTTATAGTTTATTTGATAGTCCCTTACTACTTGGATACCCGTAGTAATTCTAGAGCTAATACATGCGTCAATACCCTTCTGGGGTAGTATTTATTAGATTGAAACCAACCCCTTCGGGGTGATGTGGTGATTCATAATAAGCTTGCGGATCGCATGCCTTTGGCGGCGATGGATCATTCAAGTTTCTGCCCTATCAGCTTTGGATGGTAGGGTATTGGCCTACCATGGCTTTAACGGGTAACGGGAAATTAGGGTTTGATTCCGGAGAGGGAGCCTGAGAGACGGCTACCACATCCAAGGAAGGCAGCAGGCGCGTAAATTACCCAATCCTGACACAGGGAGGTAGTGACAATAAATAACAATGCCGGGCCTTCTTAGGTCTGGCAATTGGAATGAGAACAATTTAAACCCCTTATCGAGTATCAATTGGAGGGCAAGTCTGGTGCCAGCAGCCGCGGTAATTCCAGCTCCAATAGCGTATATTAAAGTTGTTGCAGTTAAAAAGCTCGTAGTTGGATTTGTGGTGTGTCCAGTTGGCCTTTGCTCTTTGAGTGATAGTGCT-TTACTGGTCTGCCATGTTTGGGTGGAATCTGTGTGGCATTAAGTTGTCGTGCAGGGGATGCCCATCGTTTACTGTGAAAAAATTAGAGTGTTCAAAGCAGGCTTATGCCTCTGAATATATTAGCATGGAATAATGATATAGGACCTTGGTACTATTTTGTTGGTTTGCGCACTGAGGTAATGATTAAGAGGGACAGTTGGGGGTATTTGTATTCCATTGTCAGAGGTGAAATTCTTGGATTTTTGGAAGACAAACTACTGCGAAAGCATTTACCAAGGATGTTTTCATTAATCAAGAACGAAAGTTAGGGGATCGAAGATGATTAGATACCATCGTAGTCTTAACCATAAACTATGCCGACAAGGGATTGGTGGAGTTTCGTTTCGTCTCCATCAGCACCTTGTGAGAAATCATAAGTCTTTGGGTTCCGGGGGGAGTATGGTCGCAAGGCTGAAACTTAAAGAAATTGACGGAAGGGCACCACCAGGAGTGGAGCCTGCGGCTTAATTTGACTCAACACGGGAAAACTTACCAGGTCCAGACATAGTGAGGATTGACAGATTGAGAGCTCTTTCTTGATTCTATGGGTGGTGGTGCATGGCCGTTCTTAGTTGGTGGAGTGATTTGTCTGGTTAATTCCGTTAACGAACGAGACCCCTGCCTGCTAAATAGCACGTGTAGTGTTTATCACTGCATTTGTGCTTCTTAGAGGGACGTGCGTTCTATTAGACGCAGGAAGATAGGGGCAATAACAGGTCTGTGATGCCCTTAGATGTTCTGGGCCGCACGCGCGCTACACTGATGCATTCAACGAGTTCTTACCTTGGCCGAGAGGCCTGGGCAATCTTTTGAACTTGCATCGTGATAGGGATAGATTATTGCAATTATTAATCTTGAACGAGGAATTCCTAGTAAACGCAGATCATCAATCTGCATTGATTACGTCCCTGCCCTTTGTACACACCGCCCGTCGCACCTACCGATTGAATGGTCCGGTGAGGCCTCGGGATTGTGGTTAGTTTCCTTTATTGGAAGTTAGTCGCGAGAACTTGTCCAAACCTTATCATTTAGAGGAAGGTGAAGTCGTAACAAGGTTTCCGTGGTGAACCTGCAG-
>EF140623.1 Fragilariopsis curta 18S small subunit ribosomal RNA gene, partial sequence
AGCCATGCATGTCTAAGTATAAATATTTTACTTTGAAACTGCGAACGGCTCATTATATCAGTTATAGTTTATTTGATAGTCCCTTACTACTTGGATACCCGTAGTAATTCTAGAGCTAATACATGCGTCAATACCCTTCTGGGGTAGTATTTATTAGATTGAAACCAACCCCTTCGGGGTGATGTGGTGATTCATAATAAGCTTGCGGATCGCATGCCTTTGGCGGCGATGGATCATTCAAGTTTCTGCCCTATCAGCTTTGGATGGTAGGGTATTGGCCTACCATGGCTTTAACGGGTAACGGGAAATTAGGGTTTGATTCCGGAGAGGGAGCCTGAGAGACGGCTACCACATCCAAGGAAGGCAGCAGGCGCGTAAATTACCCAATCCTGACACAGGGAGGTAGTGACAATAAATAACAATGCCGGGCCTTCTTAGGTCTGGCAATTGGAATGAGAACAATTTAAACCCCTTATCGAGTATCAATTGGAGGGCAAGTCTGGTGCCAGCAGCCGCGGTAATTCCAGCTCCAATAGCGTATATTAAAGTTGTTGCAGTTAAAAAGCTCGTAGTTGGATTTGTGGTGTGTCCAGTCGGCCTTTGCTCTTTGAGTGATAGTGCTGTTACTGGTCTGCCATGTTTGGGTGGAATCTGTGTGGCATTAAGTTGTCGTGCAGGGGATGCCCATCGTTTACTGTGAAAAAATTAGAGTGTTCAAAGCAGGCTTATGCCTCTGAATATATTAGCATGGAATAATGATATAGGACCTTGGTACTATTTTGTTGGTTTGCGCACTGAGGTAATGATTAAGAGGGACAGTTGGGGGTATTTGTATTCCATTGTCAGAGGTGAAATTCTTGGATTTTTGGAAGACAAACTACTGCGAAAGCATTTACCAAGGATGTTTTCATTAATCAAGAACGAAAGTTAGGGGATCGAAGATGATTAGATACCATCGTAGTCTTAACCATAAACTATGCCGACAAGGGATTGGCGGAGTTTCGTTTCGTCTCCGTCAGCACCTTGTGAGAAATCATAAGTCTTTGGGTTCCGGGGGGAGTATGGTCGCAAGGCTGAA-CTTAAAGAAATTGACGGAAGGGCACCACCAGGAGTGGAGCCTGCGGCTTAATTTGACTCAACACGGGAAA-CTTACCAGGTCCAGACATAGTGAGGATTGACAGATTGAGAGCTCTTTCTTGATTCTATGGGTGGTGGTGCATGGCCGTTCTTAGTTGGTGGAGTGATTTGTCTGGTTAATTCCGTTAACGAACGAGACCCCTGCCTGCTAAATAGCACGTGTAGTGTTTATCACTGCATTTGTGCTTCTTAGAGGGACGTGCGTTCTATTAGACGCAGGAAGATAGGGGCAATAACAGGTCTGTGATGCCCTTAGATGTTCTGGGCCGCACGCGCGCTACACTGATGCATTCAACGAGTTCTTACCTTGGCCGAGAGGCCTGGGCAATCTTTTGAACTTGCATCGTGATAGGGATAGATTATTGCAATTATTAATCTTGAACGAGGAATTCCTAGTAAACGCAGATCATCAATCTGCATTGATTACGTCCCTGCCCTTTGTACACACCGCCCGTCGCACCTACCGATTGAATGGTCCGGTGAAGCCTCGGGATTGTGGTTAGTTTCCTTTATTGGAAGTTAGTCGCGAGAACTTGTCTAAACCTTATCATTTAGAGGAAGGTGAAGTCGTAACAAGGTTTCCGTAGGTGAACCTGCAG
>AY672802.1 Fragilariopsis cylindrus small subunit ribosomal RNA gene, partial sequence
AGCCATGCATGTCTAAGTATAAATATTTTACTTTGAAACTGCGAACGGCTCATTATATCAGTTATAGTTTATTTGATAGTCCCTTACTACTTGGATACCCGTAGTAATTCTAGAGCTAATACATGCGTCAATACCCTTCTGGGGTAGTATTTATTAGATTGAAACCAACCCCTTCGGGGTGATGTGGTGATTCATAATAAGCTTGCGGATCGCATGCCTTTGGCGGCGATGGATCATTCAAGTTTCTGCCCTATCAGCTTTGGATGGTAGGGTATTGGCCTACCATGGCTTTAACGGGTAACGGGAAATTAGGGTTTGATTCCGGAGAGGGAGCCTGAGAGACGGCTACCACATCCAAGGAAGGCAGCAGGCGCGTAAATTACCCAATCCTGACACAGGGAGGTAGTGACAATAAATAACAATGCCGGGCCTTCTTAGGTCTGGCAATTGGAATGAGAACAATTTAAACCCCTTATCGAGTATCAATTGGAGGGCAAGTCTGGTGCCAGCAGCCGCGGTAATTCCAGCTCCAATAGCGTATATTAAAGTTGTTGCAGTTAAAAAGCTCGTAGTTGGATTTGTGGTGTGTCCAGTTGGCCTTTGCTCTTTGAGTGATAGTGCT-TTACTGGTCTGCCATGTTTGGGTGGAATCTGTGTGGCATTAAGTTGTCGTGCAGGGGATGCCCATCGTTTACTGTGAAAAAATTAGAGTGTTCAAAGCAGGCTTATGCCTCTGAATATATTAGCATGGAATAATGATATAGGACCTTGGTACTATTTTGTTGGTTTGCGCACTGAGGTAATGATTAAGAGGGACAGTTGGGGGTATTTGTATTCCATTGTCAGAGGTGAAATTCTTGGATTTTTGGAAGACAAACTACTGCGAAAGCATTTACCAAGGATGTTTTCATTAATCAAGAACGAAAGTTAGGGGATCGAAGATGATTAGATACCATCGTAGTCTTAACCATAAACTATGCCGACAAGGGATTGGTGGAGTTTCGTTTCGTCTCCATCAGCACCTTGTGAGAAATCATAAGTCTTTGGGTTCCGGGGGGAGTATGGTCGCAAGGCTGAAACTTAAAGAAATTGACGGAAGGGCACCACCAGGAGTGGAGCCTGCGGCTTAATTTGACTCAACACGGGAAAACTTACCAGGTCCAGACATAGTGAGGATTGACAGATTGAGAGCTCTTTCTTGATTCTATGGGTGGTGGTGCATGGCCGTTCTTAGTTGGTGGAGTGATTTGTCTGGTTAATTCCGTTAACGAACGAGACCCCTGCCTGCTAAATAGCACGTGTAGTGTTTATCACTGCATTTGTGCTTCTTAGAGGGACGTGCGTTCTATTAGACGCAGGAAGATAGGGGCAATAACAGGTCTGTGATGCCCTTAGATGTTCTGGGCCGCACGCGCGCTACACTGATGCATTCAACGAGTTTTTACCTTGGCCGAGAGGCCTGGGCAATCTTTTGAACTTGCATCGTGATAGGGATAGATTATTGCAATTATTAATCTTGAACGAGGAATTCCTAGTAAACGCAGATCATCAATCTGCATTGATTACGTCCCTGCCCTTTGTACACACCGCCCGTCGCACCTACCGATTGAATGGTCCGGTGAGGCCTCGGGATTGTGGTTAGTTTCCTTTATTGGAAGTTAGTCGCGAGAACTTGTCCAAACCTTATCATTTAGAGGAAGGTGAAGTCGTAACAAGGTTT------------------
---------
